# Supplementary material for: Root branching under high salinity requires auxin-independent modulation of LATERAL ORGAN BOUNDARY DOMAIN 16 function
Source: Plant Cell. 2023 Dec 23;36(4):899–918. doi: 10.1093/plcell/koad317 (PMC10980347; doi:10.1093/plcell/koad317)
Supplement: koad317_Supplementary_Data [file koad317_supplementary_data.zip]

Archive with 10 entries (10 files):
- Author_Revisions_Checklist_zhang et al.pdf
- Supplemental Data Zhang et al [74].docx
- tpc.00421.2023-s10.pdf
- tpc.23.00421Supplemental Figures and Tables.pdf
- TPC2023RA00421R2_Supplemental_Dataset_1.xlsx
- TPC2023RA00421R2_Supplemental_Dataset_2.xlsx
- TPC2023RA00421R2_Supplemental_Dataset_3.xlsx
- TPC2023RA00421R2_Supplemental_Dataset_4.xlsx
- TPC2023RA00421R2_Supplemental_Dataset_5.xlsx
- TPC2023RA00421R2_Supplemental_Dataset_6.xlsx
