# Supplementary material for: Root branching under high salinity requires auxin-independent modulation of LATERAL ORGAN BOUNDARY DOMAIN 16 function
Source: Plant Cell. 2023 Dec 23;36(4):899–918. doi: 10.1093/plcell/koad317 (PMC10980347; doi:10.1093/plcell/koad317)
Supplement: koad317_Supplementary_Data [file koad317_supplementary_data.zip › TPC2023RA00421R2_Supplemental_Dataset_1.xlsx]

## Sheet: LBD16 upstream Y1H candidates
Supplemental Data Set S1. Yeast one-hybrid identified potential upstream regulators of LBD16.
Gene identifier (AGI)	TF family	Gene isoform	Coding sequence (bp)
AT3G24050	C2C2-GATA	AT3G24050.1	825
AT2G37430	C2H2	AT2G37430.1	537
AT5G04340	C2H2	AT5G04340.1	717
AT4G25470	AP2-EREBP	AT4G25470.1	651
AT5G24800	bZIP	AT5G24800.1	834
AT2G22760	bHLH	AT2G22760.1	888
AT4G36900	AP2-EREBP	AT4G36900.1	591
AT3G18400	NAC	AT3G18400.1	945
AT4G35610	C2H2	AT4G35610.1	816
AT3G16280	AP2-EREBP	AT3G16280.1	711
AT1G17950	MYB	AT1G17950.1	750
AT5G21120	EIL	AT5G21120.1	1557
AT1G21340	C2C2-DOF	AT1G21340.1	783
AT4G31680	ABI3-VP1	AT4G31680.1	1389
AT3G53340	CCAAT / CCAAT-HAP3	AT3G53340.1	531
AT3G30210	MYB	AT3G30210.1	831
AT5G35550	MYB	AT5G35550.1	777
AT3G61250	MYB	AT3G61250.1	900
AT3G10580	MYB-related / MYB	AT3G10580.1	864
AT1G71030	MYB-related	AT1G71030.1	588
AT5G26660	MYB	AT5G26660.1	1059
AT4G11250	MADS	AT4G11250.1	990
AT5G41200	MADS	AT5G41200.1	993
AT2G40260	G2-like	AT2G40260.1	1233
AT5G56110	MYB	AT5G56110.1	963
AT1G15580	AUX-IAA	AT1G15580.1	492
AT3G23140	C2H2	AT3G23140.1	519
AT3G58070	C2H2	AT3G58070.1	762
AT3G56770	bHLH	AT3G56770.1	693
AT3G57920	SBP	AT3G57920.1	1065
AT3G60490	AP2-EREBP	AT3G60490.1	771
AT1G35490	bZIP	AT1G35490.1	903
AT4G26150	C2C2-GATA	AT4G26150.1	1059
AT1G07900	LOB / AS2	AT1G07900.1	573
AT1G06280	LOB / AS2	AT1G06280.1	621
AT1G06070	bZIP	AT1G06070.1	1272
AT5G15130	WRKY	AT5G15130.1	1647
AT1G05710	ND	AT1G05710.1	516
AT1G06040	Orphans	AT1G06040.1	747
AT1G74840	MYB-related	AT1G74840.1	798
AT5G48250	C2C2-CO-like	AT5G48250.1	1122
AT1G72450	ZIM b	AT1G72450.1	810
AT2G36990	SIGMA70-like	AT2G36990.1	1644
AT5G67300	MYB	AT5G67300.1	918
AT4G30080	ARF	AT4G30080.1	2013
AT5G08520	MYB	AT5G08520.1	897
AT3G14180	TRIHELIX	AT3G14180.1	1332
AT4G10240	Orphans	AT4G10240.1	489
AT4G29190	C3H	AT4G29190.1	1071
AT3G10480	NAC	AT3G10480.1	1581
AT5G39760	zf-HD	AT5G39760.1	1005
AT2G44150	SET / PcG	AT2G44150.1	1092
AT5G44260	C3H	AT5G44260.1	1146
AT4G39100	PHD	AT4G39100.1	687
AT1G27360	SBP	AT1G27360.1	1182
AT5G65320	bHLH	AT5G65320.1	891
AT5G22570	WRKY	AT5G22570.1	870
AT1G24625	C2H2	AT1G24625.1	630
AT3G44460	bZIP	AT3G44460.1	996
AT2G18300	bHLH	AT2G18300.1	1014
AT3G48160	E2F-DP	AT3G48160.2	1212
AT2G28510	C2C2-DOF	AT2G28510.1	867
AT2G47810	CCAAT / CCAAT-HAP3	AT2G47810.1	483
AT4G16610	C2H2	AT4G16610.1	615
AT4G01060	MYB-related	AT4G01060.1	234
AT5G25190	AP2-EREBP	AT5G25190.1	546
AT4G16780	HB	AT4G16780.1	855
AT3G58630	TRIHELIX	AT3G58630.1	966
AT2G38880	CCAAT / CCAAT-HAP3	AT2G38880.1	426
AT5G45420	MYB	AT5G45420.1	930
AT2G41940	C2H2	AT2G41940.1	774
AT5G60850	C2C2-DOF	AT5G60850.1	924
AT4G30935	WRKY	AT4G30935.1	1401
AT2G45800	LIM	AT2G45800.1	681
AT2G18670	ND	AT2G18670.1	546
AT3G61550	ND	AT3G61550.1	639
AT2G06200	GRF	AT2G06200.1	735
AT1G69780	HB	AT1G69780.1	885
AT1G13300	G2-like	AT1G13300.1	1035
AT3G04030	G2-like	AT3G04030.1	1185
AT3G12730	G2-like	AT3G12730.1	708
AT2G47460	MYB	AT2G47460.1	1116
AT4G13980	HSF	AT4G13980.1	1401
AT4G28140	AP2-EREBP	AT4G28140.1	879
AT2G39900	LIM	AT2G39900.1	603
AT4G02590	bHLH	AT4G02590.1	933
AT4G00180	C2C2-YABBY	AT4G00180.1	723
AT1G04990	C3H	AT1G04990.1	1215
AT3G13350	ARID	AT3G13350.1	960
AT5G52010	C2H2	AT5G52010.1	1191
AT3G12480	CCAAT / CCAAT-HAP5	AT3G12480.1	882
AT5G03740	C2H2	AT5G03740.1	885
AT2G29580	C3H	AT2G29580.1	1452
AT3G01470	HB	AT3G01470.1	819
AT2G31370	bZIP	AT2G31370.1	1197
AT4G35550	HB	AT4G35550.1	807
AT4G18880	HSF	AT4G18880.1	1206
AT1G01010	NAC	AT1G01010.1	1290
AT1G77080	MADS	AT1G77080.4	591
AT1G55520	ND	AT1G55520.1	603
AT3G58120	bZIP	AT3G58120.1	990
AT1G08780	ND	AT1G08780.1	390
AT5G14000	NAC	AT5G14000.1	621
AT5G19280	FHA	AT5G19280.1	1776
AT1G78080	AP2-EREBP	AT1G78080.1	1005
AT1G51190	AP2-EREBP	AT1G51190.1	1707
AT5G14000	NAC	AT5G14000.1	621
AT2G25000	WRKY	AT2G25000.1	816
AT5G02470	E2F-DP	AT5G02470.1	879
AT1G25470	AP2-EREBP	AT1G25470.1	864
AT3G55530	ND	AT3G55530.1	822
AT1G30650	WRKY	AT1G30650.1	1293
AT3G50750	BES1	AT3G50750.1	831
AT5G43700	AUX-IAA	AT5G43700.1	561
AT5G24110	WRKY	AT5G24110.1	912
AT1G14900	ND	AT1G14900.1	615
AT2G01570	GRAS	AT2G01570.1	1764
AT2G42200	SBP	AT2G42200.1	1128
AT5G63790	NAC	AT5G63790.1	939
AT2G30250	WRKY	AT2G30250.1	1182
AT4G01580	ABI3-VP1	AT4G01580.1	573
AT4G00850	GIF	AT4G00850.1	672
AT5G19280	FHA	AT5G19280.1	1776
AT3G62690	ND	AT3G62690.1	774
AT1G76710	SET / PcG	AT1G76710.1	1479
AT3G47640	bHLH	AT3G47640.1	723
AT4G38960	Orphans	AT4G38960.1	552
AT4G25400	bHLH	AT4G25400.1	492
AT1G22190	AP2-EREBP	AT1G22190.1	786
AT1G78080	AP2-EREBP	AT1G78080.1	1005
AT1G51190	AP2-EREBP	AT1G51190.1	1707
AT2G13570	CCAAT / CCAAT-HAP3	AT2G13570.1	648
AT1G71130	AP2-EREBP	AT1G71130.1	486
AT2G33310	AUX-IAA	AT2G33310.2	744
AT3G23030	AUX-IAA	AT3G23030.1	525
AT1G62990	HB / KNOX2	AT1G62990.1	876
AT1G03800	AP2-EREBP	AT1G03800.1	738
AT4G16750	AP2-EREBP	AT4G16750.1	540
AT5G26950	MADS	AT5G26950.1	870
AT3G53600	C2H2	AT3G53600.1	528
AT3G23250	MYB	AT3G23250.1	858
AT1G69810	WRKY	AT1G69810.1	1164
AT1G13600	bZIP	AT1G13600.1	591
AT2G35530	bZIP	AT2G35530.1	1230
AT1G08010	C2C2-GATA	AT1G08010.1	912
AT5G67110	bHLH	AT5G67110.1	633
AT2G35910	ND	AT2G35910.1	654
AT5G18270	NAC	AT5G18270.1	1008
AT1G16640	ABI3-VP1	AT1G16640.1	405
AT3G26744	bHLH	AT3G26744.1	1485
AT4G35700	C2H2	AT4G35700.1	828
AT3G43440	ZIM b	AT3G43440.1	717
AT2G21530	FHA	AT2G21530.1	630
AT2G31180	MYB	AT2G31180.1	750
AT1G72350	MADS	AT1G72350.1	675
AT3G06380	TUB	AT3G06380.1	1143
AT2G27300	NAC	AT2G27300.1	1008
AT4G18890	BES1	AT4G18890.1	855
AT5G38140	CCAAT / CCAAT-HAP5	AT5G38140.1	588
AT5G62380	NAC	AT5G62380.1	1047
AT1G12260	NAC	AT1G12260.1	1188
AT3G46090	C2H2	AT3G46090.1	507
AT4G32040	HB / KNOX2	AT4G32040.1	1152
AT2G31720	ND	AT2G31720.1	942
AT5G43270	SBP	AT5G43270.1	1260
AT1G06180	MYB	AT1G06180.1	741
AT4G36930	bHLH	AT4G36930.1	1122
AT2G24260	bHLH	AT2G24260.1	1053
AT3G07740	MYB-related / SWIRM	AT3G07740.1	1647
AT3G61830	ARF	AT3G61830.1	1809
AT5G44080	bZIP	AT5G44080.1	948
AT1G27650	C3H	AT1G27650.1	891
AT5G16470	C2H2	AT5G16470.1	315
AT5G20900	ZIM b	AT5G20900.1	564
AT3G23690	bHLH	AT3G23690.1	1116
AT3G27940	LOB / AS2	AT3G27940.1	462
AT4G22950	MADS	AT4G22950.1	660
AT5G40880	C3H	AT5G40880.1	1419
AT5G07690	MYB	AT5G07690.1	1011
AT1G05805	bHLH	AT1G05805.1	1089
AT1G61660	bHLH	AT1G61660.1	1182
AT2G31210	bHLH	AT2G31210.1	1287
AT5G56900	C3H	AT5G56900.2	1791
AT3G61970	ABI3-VP1	AT3G61970.1	900
AT2G23760	HB	AT2G23760.1	1884
AT4G13480	MYB	AT4G13480.1	786
AT3G11280	MYB	AT3G11280.1	792
AT3G57800	bHLH	AT3G57800.2	1281
AT3G01330	E2F-DP	AT3G01330.1	1065
AT2G19810	C3H	AT2G19810.1	1080
AT4G17500	AP2-EREBP	AT4G17500.1	807
AT3G28920	zf-HD	AT3G28920.1	939
AT2G40140	C3H	AT2G40140.1	1794
AT1G03040	bHLH	AT1G03040.1	909
AT4G05100	MYB	AT4G05100.1	975
AT5G66750	SNF2	AT5G66750.1	2295
AT1G68520	C2C2-CO-like	AT1G68520.1	1221
AT3G16500	AUX-IAA	AT3G16500.1	810
AT2G24790	C2C2-CO-like	AT2G24790.1	885
AT3G28910	MYB	AT3G28910.1	972
AT5G54230	MYB	AT5G54230.1	960
AT2G16210	ABI3-VP1	AT2G16210.1	876
AT2G31310	LOB / AS2	AT2G31310.1	567
AT2G32905	REM(B3)	AT2G32905.1	618
AT3G05760	C2H2	AT3G05760.1	609
AT1G55760	TRAF	AT1G55760.1	990
AT4G01550	NAC	AT4G01550.1	1374
AT5G03150	C2H2	AT5G03150.1	1512
AT5G13780	GNAT	AT5G13780.1	579
AT5G01860	C2H2	AT5G01860.1	648
AT5G14010	C2H2	AT5G14010.1	486
AT1G30970	C2H2	AT1G30970.1	1104
AT3G24860	TRIHELIX	AT3G24860.1	933
AT2G43220	ND	AT2G43220.1	1617
AT4G37540	LOB / AS2	AT4G37540.1	723
AT1G56160	MYB	AT1G56160.1	891
AT1G25440	C2C2-CO-like	AT1G25440.1	1254
AT5G22890	C2H2	AT5G22890.1	1122
AT3G51910	HSF	AT3G51910.1	819
AT2G28160	bHLH	AT2G28160.1	957
AT1G22070	bZIP b	AT1G22070.1	1155
AT1G54160	CCAAT / CCAAT-HAP2 / CBFB_NFYA	AT1G54160.1	927
AT5G66980	ABI3-VP1	AT5G66980.1	1005
AT3G20550	FHA	AT3G20550.1	945
AT1G04250	AUX-IAA	AT1G04250.1	690
AT5G49330	MYB	AT5G49330.1	1029
AT5G01380	TRIHELIX	AT5G01380.1	972
AT3G57670	C2H2	AT3G57670.1	1152
AT3G49800	BSD	AT3G49800.1	1287
AT3G01530	MYB	AT3G01530.1	621
AT5G22290	NAC	AT5G22290.1	1023
AT4G29930	bHLH	AT4G29930.3	792
AT4G02670	C2H2	AT4G02670.1	1209
AT2G36050	OFP a	AT2G36050.1	786
AT5G48510	TRAF a	AT5G48510.1	675
AT1G27280	Orphans a	AT1G27280.1	678
AT3G19070	ND	AT3G19070.1	1041
AT5G04760	MYB	AT5G04760.1	648
AT1G18335	GNAT a	AT1G18335.1	810
AT5G52660	MYB-related	AT5G52660.1	996
AT2G33350	Orphans a / C2C2-CO-like b	AT2G33350.2	1233
AT2G46670	Orphans a / C2C2-CO-like b	AT2G46670.1	552
AT2G42380	bZIP	AT2G42380.2	966
AT1G14687	zf-HD	AT1G14687.1	507
AT2G35700	AP2-EREBP	AT2G35700.1	585
AT2G47620	MYB-related a / SWIRM c	AT2G47620.1	1539
AT3G21890	Orphans a	AT3G21890.1	366
AT2G21320	Orphans a	AT2G21320.1	519
AT5G09460	ND	AT5G09460.1	981
AT1G68920	bHLH	AT1G68920.1	1461
AT1G19000	MYB-related	AT1G19000.1	858
AT1G44810	GeBP	AT1G44810.1	891
AT2G25820	AP2-EREBP	AT2G25820.1	678
AT1G62300	WRKY	AT1G62300.1	1662
AT4G36710	GRAS	AT4G36710.1	1461
AT1G72360	AP2-EREBP	AT1G72360.1	789
AT1G03790	C3H	AT1G03790.1	1182
AT1G04500	Orphans a / C2C2-CO-like b	AT1G04500.1	1161
AT5G49420	MADS	AT5G49420.1	1005
AT1G60350	NAC	AT1G60350.1	963
AT5G50915	bHLH	AT5G50915.1	861
AT5G65910	BSD a	AT5G65910.1	1299
AT4G33280	ABI3-VP1	AT4G33280.1	1014
AT2G29660	C2H2	AT2G29660.1	1122
AT1G67710	ARR-B	AT1G67710.1	1566
AT4G34590	bZIP	AT4G34590.1	480
AT4G12350	ND	AT4G12350.1	861
AT3G56230	TRAF a	AT3G56230.1	849
AT1G72030	GNAT a	AT1G72030.1	771
AT2G39030	GNAT a	AT2G39030.1	687
AT3G02400	FHA	AT3G02400.1	1758
AT2G23290	MYB	AT2G23290.1	930
AT1G16490	MYB	AT1G16490.1	825
AT1G32070	GNAT	AT1G32070.1	777
AT1G54360	ND	AT1G54360.2	1581
AT5G17800	MYB	AT5G17800.1	972
AT4G28530	NAC	AT4G28530.1	1059
AT1G50680	AP2-EREBP	AT1G50680.1	1014
AT1G20910	ARID	AT1G20910.1	1197
AT3G24820	BSD a	AT3G24820.1	561
AT5G35770	SAP	AT5G35770.1	1341
AT2G21900	WRKY	AT2G21900.1	609
AT4G32010	ABI3-VP1	AT4G32010.1	2343
AT2G27230	bHLH	AT2G27230.1	1953
AT4G23980	ARF	AT4G23980.1	1917
AT1G73360	HB	AT1G73360.1	2169
AT3G43240	ARID	AT3G43240.1	2244
AT3G19210	SNF2	AT3G19210.1	2733
AT3G53680	PHD	AT3G56680.1	2520
AT3G54350	FHA	AT3G54350.1	2109
AT1G59890	Orphans	AT1G59890.2	3480
AT5G52230	ND	AT5G52230.1	2241
AT5G05130	SNF2	AT5G05130.1	2589
AT5G28300	TRIHELIX	AT5G28300.1	1860
AT2G02090	SNF2	AT2G02090.1	2292
AT4G04885	C2H2	AT4G04885.1	2427
AT3G52250	MYB	AT3G52250.1	4971
AT4G35270	RWP-RK / NIN-like	AT4G35270.1	2925
AT5G46880	HB	AT5G46880.1	2463
AT3G05380	MYB-related	AT3G05380.2	3159
AT5G42700	ABI3-VP1	AT5G42700.2	636
AT4G24240	WRKY	AT4G24240.1	1062
AT5G66700	HB	AT5G66700.1	687
AT2G41450	GNAT	AT2G41450.1	1839

## Sheet: Y1H library used
Gene identifier (AGI)	Clone location (plate-well)	TF family	DNA array	Gene isoform	Coding sequence (bp)
AT1G68150	U01-A01	WRKY a,b,c	specific probe	AT1G68150.1	1125
AT1G55600	U01-A02	WRKY a,b,c	specific probe	AT1G55600.1	1458
AT4G18470	U01-A03	ND	specific probe	AT4G18470.1	1299
AT5G06500	U01-A04	MADS a,b	specific probe	AT5G06500.1	729
AT2G24430	U01-A05	NAC a,b	specific probe	AT2G24430.1	951
AT5G26650	U01-A06	MADS a,b	multiple	AT5G26650.1	1101
AT1G60920	U01-A07	MADS a,b	no probe	AT1G60920.1	576
AT1G60880	U01-A08	MADS a,b	no probe	AT1G60880.1	606
AT3G24050	U01-A09	C2C2-GATA a,b	specific probe	AT3G24050.1	825
AT2G37430	U01-A10	C2H2 a,b,c	specific probe	AT2G37430.1	537
AT5G04340	U01-A11	C2H2 a,b	specific probe	AT5G04340.1	717
AT4G25470	U01-A12	AP2-EREBP a,b,c	specific probe	AT4G25470.1	651
AT5G42910	U01-B01	bZIP a,b,c	specific probe	AT5G42910.1	1113
AT4G14550	U01-B02	AUX-IAA a,b	specific probe	AT4G14550.1	687
AT2G46990	U01-B03	AUX-IAA a,b	specific probe	AT2G46990.1	528
AT4G11880	U01-B04	MADS a,b	specific probe	AT4G11880.1	666
AT3G57230	U01-B05	MADS a,b	specific probe	AT3G57230.1	723
AT2G22630	U01-B06	MADS a,b	specific probe	AT2G22630.1	684
AT5G10140	U01-B07	MADS a,b	specific probe	AT5G10140.1	591
AT5G65050	U01-B08	MADS a,b	multiple	AT5G65050.1	591
AT5G23260	U01-B09	MADS a,b	specific probe	AT5G23260.3	759
AT5G62165	U01-B10	MADS a,b	specific probe	AT5G62165.1	633
AT5G40220	U01-B11	MADS a,b	no probe	AT5G40220.1	975
AT5G39750	U01-B12	MADS a,b	multiple	AT5G39750.1	1068
AT1G09530	U01-C01	bHLH a,b	specific probe	AT1G09530.1	1575
AT3G05200	U01-C02	ND	specific probe	AT3G05200.1	1197
AT2G42360	U01-C03	ND	specific probe	AT2G42360.1	711
AT4G11680	U01-C04	ND	no probe	AT4G11680.1	1173
AT1G63840	U01-C05	ND	specific probe	AT1G63840.1	501
AT2G20180	U01-C06	bHLH a,b	specific probe	AT2G20180.2	1437
AT2G22750	U01-C07	bHLH a,b	specific probe	AT2G22750.2	918
AT4G37730	U01-C08	bZIP a,b,c	specific probe	AT4G37730.1	918
AT5G24800	U01-C09	bZIP a,b,c	specific probe	AT5G24800.1	834
AT2G22760	U01-C10	bHLH a,b	specific probe	AT2G22760.1	888
AT5G10030	U01-C11	bZIP a,b,c	specific probe	AT5G10030.1	1095
AT4G36900	U01-C12	AP2-EREBP a,b,c	specific probe	AT4G36900.1	591
AT1G80580	U01-D01	AP2-EREBP a,b,c	specific probe	AT1G80580.1	771
AT3G56970	U01-D02	bHLH a,b	no probe	AT3G56970.1	762
AT4G30980	U01-D03	bHLH a,b	no probe	AT4G30980.1	933
AT1G01720	U01-D04	NAC a,b	specific probe	AT1G01720.1	870
AT3G18400	U01-D05	NAC a,b	specific probe	AT3G18400.1	945
AT5G22380	U01-D06	NAC a,b	specific probe	AT5G22380.1	708
AT5G67060	U01-D07	bHLH a,b	specific probe	AT5G67060.1	726
AT2G41240	U01-D08	bHLH a,b	no probe	AT2G41240.1	729
AT5G59340	U01-D09	HB a,b,c	specific probe	AT5G59340.1	783
AT5G45980	U01-D10	HB a,b,c	specific probe	AT5G45980.1	978
AT3G62100	U01-D11	AUX-IAA a,b	specific probe	AT3G62100.1	519
AT1G67260	U01-D12	TCP a,c	no probe	AT1G67260.1	1080
AT5G41030	U01-E01	TCP a,b,c	no probe	AT5G41030.1	732
AT1G35560	U01-E02	TCP a,b,c	specific probe	AT1G35560.1	1026
AT5G08070	U01-E03	TCP a,b,c	specific probe	AT5G08070.1	729
AT1G69180	U01-E04	C2C2-YABBY a,b,c	specific probe	AT1G69180.1	546
AT1G08465	U01-E05	C2C2-YABBY a,c	no probe	AT1G08465.1	555
AT5G64060	U01-E06	NAC a,b	specific probe	AT5G64060.1	1071
AT3G50650	U01-E07	GRAS a,b	specific probe	AT3G50650.1	1629
AT1G66600	U01-E08	WRKY a,b,c	no probe	AT1G66600.1	726
AT4G35610	U01-E09	C2H2 b	no probe	AT4G35610.1	816
AT4G35280	U01-E10	C2H2 a,b,c	specific probe	AT4G35280.1	855
AT5G05410	U01-E11	AP2-EREBP a,b,c	specific probe	AT5G05410.1	1008
AT3G16280	U01-E12	AP2-EREBP a,b,c	specific probe	AT3G16280.1	711
AT4G32980	U01-F01	HB a,b	specific probe	AT4G32980.1	1422
AT4G34610	U01-F02	HB a,b	specific probe	AT4G34610.1	1599
AT3G12820	U01-F03	MYB a,b	specific probe	AT3G12820.1	720
AT1G79180	U01-F04	MYB a,b	specific probe	AT1G79180.1	885
AT3G21880	U01-F05	C2C2-CO-like a,b	no probe	AT3G21880.1	1095
AT2G47890	U01-F06	C2C2-CO-like a,b	specific probe	AT2G47890.1	999
AT5G61420	U01-F07	MYB a,b	specific probe	AT5G61420.2	1101
AT5G06800	U01-F08	G2-like a,b	specific probe	AT5G06800.1	1128
AT5G45580	U01-F09	G2-like a,b	no probe	AT5G45580.1	795
AT1G17950	U01-F10	MYB a,b	specific probe	AT1G17950.1	750
AT5G21120	U01-F11	EIL a,b	specific probe	AT5G21120.1	1557
AT1G73410	U01-F12	MYB a,b	specific probe	AT1G73410.1	732
AT3G04450	U01-G01	G2-like a,b	specific probe	AT3G04450.1	1329
AT2G20400	U01-G02	G2-like a,b	specific probe	AT2G20400.1	1194
AT1G60250	U01-G03	Orphans a	no probe	AT1G60250.1	756
AT4G39070	U01-G04	Orphans a	specific probe	AT4G39070.1	729
AT1G01060	U01-G05	MYB-related a,b	specific probe	AT1G01060.1	1938
AT2G28920	U01-G06	ND	no probe	AT2G28920.1	438
AT4G31580	U01-G07	ND	specific probe	AT4G31580.1	603
AT4G21040	U01-G08	C2C2-DOF a,b,c	no probe	AT4G21040.1	699
AT3G52440	U01-G09	C2C2-DOF a,b,c	no probe	AT3G52440.1	744
AT1G21340	U01-G10	C2C2-DOF a,b,c	specific probe	AT1G21340.1	783
AT2G17900	U01-G11	ND	specific probe	AT2G17900.1	1443
AT4G31680	U01-G12	ABI3-VP1 a,b	specific probe	AT4G31680.1	1389
AT3G11580	U01-H01	ABI3-VP1 a,b	specific probe	AT3G11580.1	804
AT2G44910	U01-H02	HB a,b	specific probe	AT2G44910.1	957
AT1G20700	U01-H03	HB a,b,c	specific probe	AT1G20700.1	636
AT5G52020	U01-H04	AP2-EREBP a,b,c	specific probe	AT5G52020.1	699
AT4G06746	U01-H05	AP2-EREBP a,b,c	no probe	AT4G06746.1	453
AT1G64380	U01-H06	AP2-EREBP a,b,c	specific probe	AT1G64380.1	1008
AT3G25890	U01-H07	AP2-EREBP a,b	specific probe	AT3G25890.1	999
AT3G61910	U01-H08	NAC a,b	specific probe	AT3G61910.1	1005
AT3G44350	U01-H09	NAC a,b	specific probe	AT3G44350.2	726
AT1G35515	U01-H10	MYB a,b	specific probe	AT1G35515.1	639
AT1G17310	U01-H11	MADS a,b	specific probe	AT1G17310.1	654
AT3G53340	U01-H12	CCAAT a / CCAAT-HAP3 b	specific probe	AT3G53340.1	531
AT1G47760	U02-A01	MADS a,b	no probe	AT1G47760.1	555
AT3G14020	U02-A02	CCAAT a / CCAAT-HAP2 b / CBFB_NFYA c	specific probe	AT3G14020.1	927
AT5G60890	U02-A03	MYB a,b	specific probe	AT5G60890.1	888
AT3G02310	U02-A04	MADS a,b	specific probe	AT3G02310.1	753
AT2G42830	U02-A05	MADS a,b	specific probe	AT2G42830.1	747
AT1G65360	U02-A06	MADS a,b	specific probe	AT1G65360.1	681
AT3G30260	U02-A07	MADS a,b	specific probe	AT3G30260.1	750
AT2G34440	U02-A08	MADS a,b	specific probe	AT2G34440.1	519
AT5G27910	U02-A09	CCAAT a / CCAAT-HAP5 b	specific probe	AT5G27910.1	564
AT3G30530	U02-A10	bZIP a,b,c	specific probe	AT3G30530.1	522
AT5G38800	U02-A11	bZIP a,b,c	specific probe	AT5G38800.1	498
AT3G12250	U02-A12	bZIP a,b,c	specific probe	AT3G12250.1	1068
AT2G04038	U02-B01	bZIP a,b,c	specific probe	AT2G04038.1	501
AT3G17609	U02-B02	bZIP a,b,c	specific probe	AT3G17609.4	450
AT5G06839	U02-B03	bZIP a,b,c	specific probe	AT5G06839.2	1257
AT1G48000	U02-B04	MYB a,b	specific probe	AT1G48000.1	732
AT1G25340	U02-B05	MYB a,b	specific probe	AT1G25340.1	852
AT3G27785	U02-B06	MYB a,b	specific probe	AT3G27785.1	1314
AT3G30210	U02-B07	MYB a,b	specific probe	AT3G30210.1	831
AT5G35550	U02-B08	MYB a,b	specific probe	AT5G35550.1	777
AT5G02320	U02-B09	MYB a,b	multiple	AT5G02320.1	1647
AT5G62320	U02-B10	MYB a,b	specific probe	AT5G62320.1	738
AT2G36890	U02-B11	MYB a,b	specific probe	AT2G3890.1	897
AT4G25560	U02-B12	MYB a,b	specific probe	AT4G25560.1	852
AT1G71450	U02-C01	AP2-EREBP a,b,c	specific probe	AT1G71450.1	552
AT5G01200	U02-C02	MYB a,b	specific probe	AT5G01200.1	804
AT3G10590	U02-C03	MYB a,b	specific probe	AT3G10590.1	621
AT3G61250	U02-C04	MYB a,b	specific probe	AT3G61250.1	900
AT3G10580	U02-C05	MYB-related a / MYB b	specific probe	AT3G10580.1	864
AT1G71030	U02-C06	MYB-related a,b	specific probe	AT1G71030.1	588
AT5G26660	U02-C07	MYB a,b	specific probe	AT5G26660.1	1059
AT4G11250	U02-C08	MADS a,b	no probe	AT4G11250.1	990
AT5G41200	U02-C09	MADS a,b	no probe	AT5G41200.1	993
AT1G65330	U02-C10	MADS a,b	multiple	AT1G65330.1	840
AT1G13450	U02-C11	TRIHELIX a,b	specific probe	AT1G13450.1	1221
AT1G49560	U02-C12	G2-like a,b	specific probe	AT1G49560.1	1002
AT1G68320	U02-D01	MYB a,b	specific probe	AT1G68320.1	861
AT2G40260	U02-D02	G2-like a,b	specific probe	AT2G40260.1	1233
AT3G27920	U02-D03	MYB a,b	specific probe	AT3G27920.1	687
AT5G56110	U02-D04	MYB a,b	specific probe	AT5G56110.1	963
AT5G56840	U02-D05	MYB-related a,b	no probe	AT5G56840.1	702
AT1G15580	U02-D06	AUX-IAA a,b	specific probe	AT1G15580.1	492
AT3G23140	U02-D07	C2H2 b	no probe	AT3G23140.1	519
AT3G58070	U02-D08	C2H2 a,b,c	specific probe	AT3G58070.1	762
AT5G53040	U02-D09	RWP-RK a / NIN-like b	no probe	AT5G53040.1	771
AT2G41130	U02-D10	bHLH a,b	no probe	AT2G41130.1	762
AT3G56770	U02-D11	bHLH a,b	no probe	AT3G56770.1	693
AT3G56980	U02-D12	bHLH a,b	specific probe	AT3G56980.1	777
AT1G22490	U02-E01	bHLH a,b	specific probe	AT1G22490.1	915
AT5G53210	U02-E02	bHLH a,b	specific probe	AT5G53210.1	1095
AT3G57920	U02-E03	SBP a,b,c	specific probe	AT3G57920.1	1065
AT1G49120	U02-E04	AP2-EREBP a,b	no probe	AT1G49120.1	990
AT3G57600	U02-E05	AP2-EREBP a,b,c	specific probe	AT3G57600.1	834
AT3G60490	U02-E06	AP2-EREBP a,b,c	specific probe	AT3G60490.1	771
AT4G27950	U02-E07	AP2-EREBP a,b,c	no probe	AT4G27950.1	1008
AT5G11190	U02-E08	AP2-EREBP a,b,c	no probe	AT5G11190.1	570
AT2G47270	U02-E09	bHLH d	specific probe	AT2G47270.1	309
AT3G50410	U02-E10	C2C2-DOF a,b,c	specific probe	AT3G50410.1	762
AT1G35490	U02-E11	bZIP b	specific probe	AT1G35490.1	903
AT4G26150	U02-E12	C2C2-GATA a,b	specific probe	AT4G26150.1	1059
AT5G25830	U02-F01	C2C2-GATA a,b	specific probe	AT5G25830.1	996
AT1G16530	U02-F02	LOB a / AS2 b	specific probe	AT1G16530.1	498
AT1G07900	U02-F03	LOB a / AS2 b	no probe	AT1G07900.1	573
AT2G28500	U02-F04	LOB a / AS2 b	no probe	AT2G28500.1	699
AT2G42430	U02-F05	LOB a / AS2 b	specific probe	AT2G42430.1	738
AT2G45410	U02-F06	LOB a / AS2 b	no probe	AT2G45410.1	576
AT2G45420	U02-F07	LOB a / AS2 b	specific probe	AT2G45420.1	789
AT3G47870	U02-F08	LOB a / AS2 b	no probe	AT3G47870.1	987
AT1G06280	U02-F09	LOB a / AS2 b	no probe	AT1G06280.1	621
AT5G15830	U02-F10	bZIP a,b,c	specific probe	AT5G15830.1	561
AT1G06070	U02-F11	bZIP a,b,c	specific probe	AT1G06070.1	1272
AT4G30180	U02-F12	bHLH d	no probe	AT4G30180.1	477
AT5G03790	U02-G01	HB a,b,c	specific probe	AT5G03790.1	708
AT1G26590	U02-G02	C2H2 a,b	specific probe	AT1G26590.1	1086
AT1G26610	U02-G03	C2H2 a,b,c	specific probe	AT1G26610.1	1368
AT1G51220	U02-G04	C2H2 a,b,c	no probe	AT1G51220.1	1014
AT2G26940	U02-G05	C2H2 a,b,c	specific probe	AT2G26940.1	861
AT3G10470	U02-G06	C2H2 a,b,c	specific probe	AT3G10470.1	1197
AT5G22990	U02-G07	C2H2 a,b,c	specific probe	AT5G22990.1	975
AT4G01720	U02-G08	WRKY a,b,c	specific probe	AT4G01720.1	1470
AT5G15130	U02-G09	WRKY a,b,c	specific probe	AT5G15130.1	1647
AT3G27650	U02-G10	LOB a / AS2 b	specific probe	AT3G27650.1	480
AT1G05710	U02-G11	ND	specific probe	AT1G05710.1	516
AT3G13445	U02-G12	ND	specific probe	AT3G13445.1	603
AT1G06040	U02-H01	Orphans a	specific probe	AT1G06040.1	747
AT2G36930	U02-H02	C2H2 b	specific probe	AT2G36930.1	597
AT3G19290	U02-H03	bZIP a,b,c	specific probe	AT3G19290.1	1296
AT2G40620	U02-H04	bZIP a,b,c	specific probe	AT2G40620.1	1104
AT2G33550	U02-H05	TRIHELIX a,b	no probe	AT2G33550.1	945
AT3G13040	U02-H06	G2-like a,b	specific probe	AT3G13040.1	1350
AT3G51080	U02-H07	C2C2-GATA a,b	no probe	AT3G51080.1	939
AT1G08290	U02-H08	C2H2 a,b	no probe	AT1G08290.1	1014
AT2G31380	U02-H09	Orphans a	specific probe	AT2G31380.1	717
AT1G21200	U02-H10	TRIHELIX b	specific probe	AT1G21200.1	1332
AT1G13260	U02-H11	AP2-EREBP a,b	specific probe	AT1G13260.1	1035
AT1G74840	U02-H12	MYB-related a,b	specific probe	AT1G74840.1	798
AT5G48250	U03-A01	C2C2-CO-like a,b	specific probe	AT5G48250.1	1122
AT4G09450	U03-A02	MYB-related a / MYB b	no probe	AT4G09450.1	603
AT1G72450	U03-A03	ZIM b,c	specific probe	AT1G72450.1	810
AT2G42680	U03-A04	MBF1 a,b	specific probe	AT2G42680.1	429
AT4G01250	U03-A05	WRKY a,b,c	specific probe	AT4G01250.1	897
AT2G36990	U03-A06	SIGMA70-like a	specific probe	AT2G36990.1	1644
AT2G47210	U03-A07	MYB-related a,b,c	no probe	AT2G47210.1	1326
AT2G25650	U03-A08	GeBP a,b	specific probe	AT2G25650.1	1161
AT1G25560	U03-A09	AP2-EREBP a,b	specific probe	AT1G25560.1	1086
AT3G07670	U03-A10	SET a / PcG b	specific probe	AT3G07670.1	1515
AT1G04950	U03-A11	ND	specific probe	AT1G04950.1	1650
AT1G72010	U03-A12	TCP a,b,c	no probe	AT1G72010.1	1128
AT5G67300	U03-B01	MYB a,b	specific probe	AT5G67300.1	918
AT4G30080	U03-B02	ARF a,b,c	specific probe	AT4G30080.1	2013
AT5G08520	U03-B03	MYB a,b	specific probe	AT5G08520.1	897
AT3G14180	U03-B04	TRIHELIX a,b	specific probe	AT3G14180.1	1332
AT1G42990	U03-B05	bZIP a,b,c	specific probe	AT1G42990.1	888
AT4G10240	U03-B06	Orphans a	specific probe	AT4G10240.1	489
AT2G46270	U03-B07	bZIP a,b	specific probe	AT2G46270.1	1149
AT4G29190	U03-B08	C3H a,b	specific probe	AT4G29190.1	1071
AT4G27410	U03-B09	NAC a,b	specific probe	AT4G27410.2	945
AT3G10480	U03-B10	NAC a,b	multiple	AT3G10480.1	1581
AT1G68550	U03-B11	AP2-EREBP a,b,c	multiple	AT1G68550.1	975
AT2G41835	U03-B12	C2H2 a,b	no probe	AT2G41835.1	840
AT5G39760	U03-C01	zf-HD a,b	specific probe	AT5G39760.1	1005
AT2G44150	U03-C02	SET a / PcG b	specific probe	AT2G44150.1	1092
AT1G50420	U03-C03	GRAS a,b	specific probe	AT1G50420.1	1449
AT5G44260	U03-C04	C3H a,b	specific probe	AT5G44260.1	1146
AT1G51140	U03-C05	bHLH a,b	specific probe	AT1G51140.1	1140
AT4G39100	U03-C06	PHD a,b	specific probe	AT4G39100.1	687
AT5G39610	U03-C07	NAC a,b	specific probe	AT5G39610.1	858
AT1G27360	U03-C08	SBP a,b,c	specific probe	AT1G27360.1	1182
AT2G31230	U03-C09	AP2-EREBP a,b,c	specific probe	AT2G31230.1	732
AT5G65320	U03-C10	bHLH a,b	specific probe	AT5G65320.1	891
AT5G57660	U03-C11	C2C2-CO-like a,b	specific probe	AT5G57660.1	1068
AT1G53160	U03-C12	SBP a,b,c	specific probe	AT1G53160.1	525
AT3G11440	U03-D01	MYB a,b	specific probe	AT3G11440.1	1662
AT5G22570	U03-D02	WRKY a,b,c	specific probe	AT5G22570.1	870
AT1G24625	U03-D03	C2H2 a,b,c	specific probe	AT1G24625.1	630
AT2G42400	U03-D04	VOZ a,b	specific probe	AT2G42400.1	1353
AT5G47640	U03-D05	CCAAT a / CCAAT-HAP3 b	specific probe	AT5G47640.1	573
AT3G44460	U03-D06	bZIP a,b,c	specific probe	AT3G44460.1	996
AT4G09460	U03-D07	MYB a,b	specific probe	AT4G09460.1	711
AT2G18300	U03-D08	bHLH a,b	specific probe	AT2G18300.1	1014
AT5G28640	U03-D09	GIF b	specific probe	AT5G28640.1	633
AT3G15510	U03-D10	NAC a,b	specific probe	AT3G15510.1	1095
AT3G48160	U03-D11	E2F-DP a,b,c	no probe	AT3G48160.2	1212
AT1G69690	U03-D12	TCP a,b,c	specific probe	AT1G69690.1	978
AT2G28510	U03-E01	C2C2-DOF a,b,c	specific probe	AT2G28510.1	867
AT2G47810	U03-E02	CCAAT a / CCAAT-HAP3 b	specific probe	AT2G47810.1	483
AT4G16610	U03-E03	C2H2 a,b	specific probe	AT4G16610.1	615
AT4G01060	U03-E04	MYB-related a,b,c	no probe	AT4G01060.1	234
AT5G25190	U03-E05	AP2-EREBP a,b,c	specific probe	AT5G25190.1	546
AT2G03470	U03-E06	MYB-related a	specific probe	AT2G03470.1	1353
AT1G08810	U03-E07	MYB a,b	specific probe	AT1G08810.1	843
AT4G17785	U03-E08	MYB a,b	specific probe	AT4G17785.1	1083
AT4G16780	U03-E09	HB a,b	specific probe	AT4G16780.1	855
AT5G67580	U03-E10	MYB-related a,b	specific probe	AT5G67580.1	900
AT1G23380	U03-E11	HB a,b	specific probe	AT1G23380.1	990
AT4G31610	U03-E12	ABI3-VP1 a,b	specific probe	AT4G31610.1	1554
AT3G58630	U03-F01	TRIHELIX a,b	specific probe	AT3G58630.1	966
AT2G38880	U03-F02	CCAAT a / CCAAT-HAP3 b	specific probe	AT2G38880.1	426
AT5G47370	U03-F03	HB a,b	specific probe	AT5G47370.1	852
AT5G45420	U03-F04	MYB a,b	specific probe	AT5G45420.1	930
AT3G25710	U03-F05	bHLH a,b	specific probe	AT3G25710.1	1035
AT5G42780	U03-F06	zf-HD a,b	specific probe	AT5G42780.1	729
AT5G04390	U03-F07	C2H2 a,b,c	specific probe	AT4G04390.1	1089
AT1G69120	U03-F08	MADS a,b	specific probe	AT1G69120.1	771
AT4G16141	U03-F09	C2C2-GATA d	no probe	AT4G16141.1	594
AT3G02790	U03-F10	C2H2 b	specific probe	AT3G02790.1	318
AT5G28770	U03-F11	bZIP a,b,c	specific probe	AT5G28770.1	945
AT2G41940	U03-F12	C2H2 a,b,c	specific probe	AT2G41940.1	774
AT5G60850	U03-G01	C2C2-DOF a,b,c	specific probe	AT5G60850.1	924
AT3G49530	U03-G02	NAC a,b	specific probe	AT3G49530.1	1410
AT4G30935	U03-G03	WRKY a,b,c	specific probe	AT4G30935.1	1401
AT3G51960	U03-G04	bZIP a,b,c	specific probe	AT3G51960.1	687
AT2G45800	U03-G05	LIM a,b	specific probe	AT2G45800.1	681
AT1G30500	U03-G06	CCAAT a / CCAAT-HAP2 b / CBFB_NFYA c	specific probe	AT1G30500.2	573
AT1G66140	U03-G07	C2H2 a,b,c	specific probe	AT1G66140.1	783
AT1G78700	U03-G08	BES1 a,b	specific probe	AT1G78700.1	978
AT3G50260	U03-G09	AP2-EREBP a,b,c	specific probe	AT3G50260.1	462
AT3G51880	U03-G10	HMG a,b	specific probe	AT3G51880.1	558
AT5G13180	U03-G11	NAC a,b	specific probe	AT5G13180.1	759
AT2G30580	U03-G12	ND	specific probe	AT2G30580.1	1263
AT2G18670	U03-H01	ND	specific probe	AT2G18670.1	546
AT3G61550	U03-H02	ND	specific probe	AT3G61550.1	639
AT2G06200	U03-H03	GRF a,b	specific probe	AT2G06200.1	735
AT1G69780	U03-H04	HB a,b	specific probe	AT1G69780.1	885
AT1G08970	U03-H05	CCAAT a / CCAAT-HAP5 b	specific probe	AT1G08970.1	696
AT3G10030	U03-H06	TRIHELIX a,b	specific probe	AT3G10030.1	1629
AT1G27370	U03-H07	SBP a,b,c	specific probe	AT1G27370.1	1191
AT3G20310	U03-H08	AP2-EREBP a,b,c	specific probe	AT3G20310.1	735
AT1G13300	U03-H09	G2-like a,b	specific probe	AT1G13300.1	1035
AT3G11200	U03-H10	ALFIN-like a,b	specific probe	AT3G11200.1	741
AT3G04030	U03-H11	G2-like a,b	specific probe	AT3G04030.1	1185
AT3G12730	U03-H12	G2-like a,b	specific probe	AT3G12730.1	708
AT3G15030	U04-A01	TCP a,b,c	specific probe	AT3G15030.1	1263
AT2G47460	U04-A02	MYB a,b	specific probe	AT2G47460.1	1116
AT5G44160	U04-A03	C2H2 a,b,c	specific probe	AT5G44160.1	1401
AT2G33480	U04-A04	NAC a,b	specific probe	AT2G33480.1	807
AT3G12720	U04-A05	MYB a,b	specific probe	AT3G12720.1	924
AT4G31800	U04-A06	WRKY a,b,c	specific probe	AT4G31800.1	933
AT2G25900	U04-A07	C3H a,b	specific probe	AT2G25900.1	948
AT3G23240	U04-A08	AP2-EREBP a,b,c	specific probe	AT3G23240.1	657
AT3G47620	U04-A09	TCP a,b,c	specific probe	AT3G47620.1	1470
AT3G04420	U04-A10	NAC a,b	specific probe	AT3G04420.1	1029
AT3G13810	U04-A11	C2H2 a,b,c	specific probe	AT3G13810.1	1542
AT5G09790	U04-A12	PHD a,b	specific probe	AT5G09790.1	1140
AT5G06960	U04-B01	bZIP a,b,c	specific probe	AT5G06960.1	993
AT4G13980	U04-B02	HSF a,b,c	specific probe	AT4G13980.1	1401
AT3G17860	U04-B03	ZIM b,c	specific probe	AT3G17860.1	1059
AT4G28140	U04-B04	AP2-EREBP a,b,c	specific probe	AT4G28140.1	879
AT3G50060	U04-B05	MYB a,b	specific probe	AT3G50060.1	906
AT2G39900	U04-B06	LIM a,b	specific probe	AT2G39900.1	603
AT4G02590	U04-B07	bHLH a,b	specific probe	AT4G02590.1	933
AT4G18020	U04-B08	ARR-B a / G2-like b	specific probe	AT4G18020.1	1608
AT4G14410	U04-B09	bHLH a,b	specific probe	AT4G14410.1	852
AT4G00180	U04-B10	C2C2-YABBY a,b,c	specific probe	AT4G00180.1	723
AT1G04990	U04-B11	C3H a,b	specific probe	AT1G04990.1	1215
AT3G13350	U04-B12	ARID a,b	specific probe	AT3G13350.1	960
AT5G52010	U04-C01	C2H2 a,b,c	specific probe	AT5G52010.1	1191
AT3G12480	U04-C02	CCAAT a / CCAAT-HAP5 b	specific probe	AT3G12480.1	882
AT5G03740	U04-C03	C2H2 a,b,c	specific probe	AT5G03740.1	885
AT1G14920	U04-C04	GRAS a,b	specific probe	AT1G14920.1	1602
AT2G29580	U04-C05	C3H a	specific probe	AT2G29580.1	1452
AT3G01470	U04-C06	HB a,b	multiple	AT3G01470.1	819
AT2G31370	U04-C07	bZIP a,b,c	specific probe	AT2G31370.1	1197
AT1G21000	U04-C08	PLATZ a,b	specific probe	AT1G21000.1	741
AT5G58620	U04-C09	C3H a,b	specific probe	AT5G58620.1	1824
AT4G35550	U04-C10	HB a,b,c	specific probe	AT4G35550.1	807
AT3G45260	U04-C11	C2H2 a,b,c	specific probe	AT3G45260.1	1341
AT4G18880	U04-C12	HSF a,b,c	specific probe	AT4G18880.1	1206
AT1G01010	U04-D01	NAC a,b	specific probe	AT1G01010.1	1290
AT2G46310	U04-D02	AP2-EREBP a,b,c	specific probe	AT2G46310.1	885
AT1G77080	U04-D03	MADS a,b	specific probe	AT1G77080.4	591
AT5G15800	U04-D04	MADS a,b	specific probe	AT5G15800.1	789
AT4G30410	U04-D05	bHLH d	specific probe	AT4G30410.1	543
AT2G27990	U04-D06	HB a,b	specific probe	AT2G27990.1	1755
AT1G55520	U04-D07	ND	specific probe	AT1G55520.1	603
AT1G03840	U04-D08	C2H2 a,b,c	specific probe	AT1G03840.1	1521
AT3G29035	U04-D09	NAC a,b	specific probe	AT3G29035.1	957
AT3G58120	U04-D10	bZIP a,b,c	specific probe	AT3G58120.1	990
AT2G46130	U04-D11	WRKY a,b,c	specific probe	AT2G46130.1	330
AT1G08780	U04-D12	ND	specific probe	AT1G08780.1	390
AT1G15360	U04-E01	AP2-EREBP a,b,c	specific probe	AT1G15360.1	600
AT5G14000	U04-E02	NAC a,b	specific probe	AT5G14000.1	621
AT4G32890	U04-E03	C2C2-GATA a,b	specific probe	AT4G32890.1	927
AT4G36570	U04-E04	MYB-related d	no probe	AT4G36570.1	177
AT2G25000	U04-E05	WRKY a,b,c	specific probe	AT2G25000.1	816
AT5G05090	U04-E06	G2-like a,b	specific probe	AT5G05090.1	801
AT5G02470	U04-E07	E2F-DP a,b,c	specific probe	AT5G02470.1	879
AT1G69170	U04-E08	SBP a,b,c	specific probe	AT1G69170.1	1218
AT3G15270	U04-E09	SBP a,b,c	specific probe	AT3G15270.1	546
AT3G57480	U04-E10	C2H2 a,b	specific probe	AT3G57480.1	750
AT1G25470	U04-E11	AP2-EREBP a,b	multiple	AT1G25470.1	864
AT3G55530	U04-E12	ND	specific probe	AT3G55530.1	822
AT2G47260	U04-F01	WRKY a,b,c	specific probe	AT2G47260.1	1014
AT1G75390	U04-F02	bZIP a,b,c	multiple	AT1G75390.1	522
AT5G62920	U04-F03	Orphans a	specific probe	AT5G62920.1	561
AT3G54390	U04-F04	TRIHELIX a,b	specific probe	AT3G54390.1	891
AT1G30650	U04-F05	WRKY a,b,c	specific probe	AT1G30650.1	1293
AT5G60200	U04-F06	C2C2-DOF a,b,c	specific probe	AT5G60200.1	774
AT5G65410	U04-F07	zf-HD a,b	specific probe	AT5G65410.1	840
AT3G50750	U04-F08	BES1 a,b	specific probe	AT3G50750.1	831
AT3G46640	U04-F09	G2-like a,b	multiple	AT3G46640.1	972
AT1G72830	U04-F10	CCAAT a / CCAAT-HAP2 b / CBFB_NFYA c	specific probe	AT1G72830.1	1026
AT5G41570	U04-F11	WRKY a,b,c	no probe	AT5G41570.1	540
AT5G43700	U04-F12	AUX-IAA a,b	specific probe	AT5G43700.1	561
AT5G24110	U04-G01	WRKY a,b,c	specific probe	AT5G24110.1	912
AT3G45610	U04-G02	C2C2-DOF a,b,c	specific probe	AT3G45610.1	738
AT2G38340	U04-G03	AP2-EREBP a,b,c	specific probe	AT2G38340.1	735
AT4G11660	U04-G04	HSF a,b,c	specific probe	AT4G11660.1	1134
AT1G14900	U04-G05	ND	specific probe	AT1G14900.1	615
AT5G65790	U04-G06	MYB a,b	specific probe	AT5G65790.1	1125
AT1G26260	U04-G07	bHLH a,b	specific probe	AT1G26260.3	1173
AT3G49940	U04-G08	LOB a / AS2 b	specific probe	AT3G49940.1	744
AT1G66470	U04-G09	bHLH a,b	specific probe	AT1G66470.1	897
AT5G07680	U04-G10	NAC a,b	specific probe	AT5G07680.1	990
AT3G60390	U04-G11	HB a,b	specific probe	AT3G60390.1	948
AT5G24590	U04-G12	NAC a,b	specific probe	AT5G24590.2	1356
AT2G01570	U04-H01	GRAS a,b	specific probe	AT2G01570.1	1764
AT2G42200	U04-H02	SBP a,b,c	specific probe	AT2G42200.1	1128
AT5G63790	U04-H03	NAC a,b	specific probe	AT5G63790.1	939
AT2G30250	U04-H04	WRKY a,b,c	specific probe	AT2G30250.1	1182
AT4G01580	U04-H05	ABI3-VP1 a,b	multiple	AT4G01580.1	573
AT4G00850	U04-H06	GIF b	specific probe	AT4G00850.1	672
AT5G19280	U04-H07	FHA a,b	specific probe	AT5G19280.1	1776
AT3G62690	U04-H08	ND	specific probe	AT3G62690.1	774
AT3G09370	U04-H09	MYB a,b	specific probe	AT3G09370.1	1533
AT2G45050	U04-H10	C2C2-GATA a,b	specific probe	AT2G45045.1	795
AT1G76710	U04-H11	SET a / PcG b	specific probe	AT1G76710.1	1479
AT2G17560	U04-H12	HMG a,b	specific probe	AT2G17560.1	417
AT2G01650	U05-A01	C2H2 b	specific probe	AT2G01650.1	1377
AT3G47640	U05-A02	bHLH a	specific probe	AT3G47640.1	723
AT3G03750	U05-A03	SET a / PcG b	specific probe	AT3G03750.1	1065
AT4G11070	U05-A04	WRKY a,b,c	no probe	AT4G11070.1	942
AT1G51600	U05-A05	C2C2-GATA a / ZIM b / CCT c	specific probe	AT1G51600.1	909
AT5G29000	U05-A06	G2-like a,b	specific probe	AT5G29000.2	1242
AT4G38960	U05-A07	Orphans a	specific probe	AT4G38960.1	552
AT3G20670	U05-A08	CCAAT a	specific probe	AT3G20670.1	399
AT4G34410	U05-A09	AP2-EREBP a,b,c	specific probe	AT4G34410.1	807
AT2G02060	U05-A10	G2-like a,b	no probe	AT2G02060.1	771
AT4G09180	U05-A11	bHLH a,b	no probe	AT4G09180.1	789
AT4G25400	U05-A12	bHLH a,b	no probe	AT4G25400.1	492
AT4G28110	U05-B01	MYB a,b	specific probe	AT4G28110.1	849
AT2G22850	U05-B02	bZIP a,b,c	specific probe	AT2G22850.1	684
AT1G69490	U05-B03	NAC a,b	specific probe	AT1G69490.1	807
AT3G53200	U05-B04	MYB a,b	specific probe	AT3G53200.1	717
AT5G59820	U05-B05	C2H2 a,b	specific probe	AT5G59820.1	489
AT3G47120	U05-B06	C3H a,b	specific probe	AT3G47120.1	1059
AT4G31420	U05-B07	C2H2 b	specific probe	AT4G31420.1	1218
AT1G22190	U05-B08	AP2-EREBP a,b,c	specific probe	AT1G22190.1	786
AT1G80840	U05-B09	WRKY a,b,c	specific probe	AT1G80840.1	909
AT1G46480	U05-B10	HB a,b,c	no probe	AT1G46480.1	756
AT1G67100	U05-B11	LOB a / AS2 b	specific probe	AT1G67100.1	702
AT2G46870	U05-B12	ABI3-VP1 a,b	specific probe	AT2G46870.1	933
AT5G66320	U05-C01	C2C2-GATA a,b	specific probe	AT5G66320.1	1020
AT4G11080	U05-C02	HMG a,b	specific probe	AT4G11080.1	1341
AT1G78080	U05-C03	AP2-EREBP a,b,c	specific probe	AT1G78080.1	1005
AT2G37000	U05-C04	TCP a,b,c	specific probe	AT2G37000.1	567
AT3G21150	U05-C05	Orphans a	no probe	AT3G21150.1	678
AT3G16770	U05-C06	AP2-EREBP a,b,c	specific probe	AT3G16770.1	747
AT1G54330	U05-C07	NAC a,b	specific probe	AT1G54330.1	906
AT1G08000	U05-C08	C2C2-GATA a,b	multiple	AT1G08000.1	927
AT4G36540	U05-C09	bHLH a,b	specific probe	AT4G36540.1	915
AT1G53170	U05-C10	AP2-EREBP a,b,c	specific probe	AT1G53170.1	558
AT1G26960	U05-C11	HB a,b	specific probe	AT1G26910.1	768
AT4G37790	U05-C12	HB a,b	specific probe	AT4G37790.1	837
AT2G34600	U05-D01	ZIM b,c	specific probe	AT2G34600.1	447
AT1G51060	U05-D02	CCAAT a	specific probe	AT1G51060.1	399
AT4G18390	U05-D03	TCP a,b,c	specific probe	AT4G18390.1	1098
AT5G13080	U05-D04	WRKY a,b,c	specific probe	AT5G13080.1	438
AT1G52830	U05-D05	AUX-IAA a,b	specific probe	AT1G52830.1	570
AT3G10595	U05-D06	MYB a,b	no probe	AT3G10595.1	552
AT3G60670	U05-D07	PLATZ a,b	no probe	AT3G60670.1	738
AT2G40470	U05-D08	LOB a / AS2 b	specific probe	AT2G40470.1	675
AT5G55690	U05-D09	MADS a,b	no probe	AT5G55690.1	834
AT3G17600	U05-D10	AUX-IAA a,b	specific probe	AT3G17600.1	477
AT1G71692	U05-D11	MADS a,b	specific probe	AT1G71692.1	636
AT5G21960	U05-D12	AP2-EREBP a,b,c	no probe	AT5G21960.1	651
AT1G51190	U05-E01	AP2-EREBP a,b,c	specific probe	AT1G51190.1	1707
AT5G45710	U05-E02	HSF a,b,c	specific probe	AT5G45710.1	1038
AT3G53310	U05-E03	ABI3-VP1 a,b	specific probe	AT3G53310.1	861
AT5G46710	U05-E04	PLATZ a,b	specific probe	AT5G46710.1	681
AT5G65130	U05-E05	AP2-EREBP a,b,c	specific probe	AT5G65130.1	834
AT4G00220	U05-E06	LOB a / AS2 b	specific probe	AT4G00220.1	687
AT1G22640	U05-E07	MYB a,b	specific probe	AT1G22640.1	774
AT3G04070	U05-E08	NAC a,b	specific probe	AT3G04070.1	1080
AT1G31320	U05-E09	LOB a / AS2 b	specific probe	AT1G31320.1	519
AT5G46590	U05-E10	NAC a,b	specific probe	AT5G46590.1	879
AT4G39780	U05-E11	AP2-EREBP a,b,c	specific probe	AT4G39780.1	819
AT2G13570	U05-E12	CCAAT a / CCAAT-HAP3 b	specific probe	AT2G13570.1	648
AT2G30340	U05-F01	LOB a / AS2 b	specific probe	AT2G30340.1	807
AT2G45190	U05-F02	C2C2-YABBY a,b,c	specific probe	AT2G45190.1	690
AT1G54690	U05-F03	CCAAT a	specific probe	AT1G54690.1	429
AT4G17810	U05-F04	C2H2 a,b,c	specific probe	AT4G17810.1	615
AT3G49950	U05-F05	GRAS a,b	specific probe	AT3G49950.1	1233
AT1G58110	U05-F06	bZIP b,c	specific probe	AT1G58110.1	1125
AT5G44210	U05-F07	AP2-EREBP a,b,c	specific probe	AT5G44210.1	603
AT1G71130	U05-F08	AP2-EREBP a,b,c	specific probe	AT1G71130.1	486
AT4G24540	U05-F09	MADS a,b	specific probe	AT4G24540.1	663
AT1G23420	U05-F10	C2C2-YABBY a,b,c	specific probe	AT1G23420.1	696
AT2G33310	U05-F11	AUX-IAA a,b	specific probe	AT2G33310.2	744
AT3G23030	U05-F12	AUX-IAA a,b	specific probe	AT3G23030.1	525
AT5G15840	U05-G01	C2C2-CO-like a,b	specific probe	AT5G15840.1	1122
AT4G35570	U05-G02	HMG a,b	specific probe	AT4G35570.1	378
AT1G62990	U05-G03	HB a / KNOX2 c	specific probe	AT1G62990.1	876
AT4G25440	U05-G04	C3H a,b	no probe	AT4G25440.1	1293
AT1G74430	U05-G05	MYB a,b	specific probe	AT1G74430.1	816
AT1G04240	U05-G06	AUX-IAA a,b	specific probe	AT1G04240.1	570
AT4G29080	U05-G07	AUX-IAA a,b	specific probe	AT4G29080.1	918
AT1G49480	U05-G08	ABI3-VP1 a,b	specific probe	AT1G49480.1	681
AT5G23405	U05-G09	HMG a,b	specific probe	AT5G23405.1	450
AT5G59570	U05-G10	G2-like a,b	multiple	AT5G59570.1	897
AT5G46690	U05-G11	bHLH a,b	specific probe	AT5G46690.1	984
AT1G03800	U05-G12	AP2-EREBP a,b,c	no probe	AT1G03800.1	738
AT2G35000	U05-H01	ND	specific probe	AT2G35000.1	1137
AT4G16750	U05-H02	AP2-EREBP a,b,c	specific probe	AT4G16750.1	540
AT3G15540	U05-H03	AUX-IAA a,b	specific probe	AT3G15540.1	594
AT1G29280	U05-H04	WRKY a,b,c	specific probe	AT1G29280.1	780
AT4G28190	U05-H05	ULT a,b	specific probe	AT4G28190.1	714
AT3G09230	U05-H06	MYB a,b	no probe	AT3G09230.1	1182
AT5G15210	U05-H07	zf-HD a,b	specific probe	AT5G15210.1	816
AT2G35310	U05-H08	ABI3-VP1 a,b	specific probe	AT2G35310.1	867
AT1G01520	U05-H09	MYB-related a,b	specific probe	AT1G01520.1	864
AT5G26950	U05-H10	MADS a,b	no probe	AT5G26950.1	870
AT4G13620	U05-H11	AP2-EREBP a,b,c	no probe	AT4G13620.1	1167
AT3G53600	U05-H12	C2H2 a,b,c	specific probe	AT3G53600.1	528
AT5G51780	U06-A01	bHLH a,b	no probe	AT5G51780.1	525
AT1G14580	U06-A02	C2H2 a,b,c	specific probe	AT1G14580.1	1404
AT4G38000	U06-A03	C2C2-DOF a,b,c	specific probe	AT4G38000.1	741
AT2G31220	U06-A04	bHLH a,b	no probe	AT2G31220.1	1377
AT1G19210	U06-A05	AP2-EREBP a,b,c	specific probe	AT1G19210.1	558
AT1G57560	U06-A06	MYB a,b	specific probe	AT1G57560.1	945
AT1G29160	U06-A07	C2C2-DOF a,b,c	specific probe	AT1G29160.1	528
AT5G06950	U06-A08	bZIP a,b,c	specific probe	AT5G06950.1	993
AT1G17460	U06-A09	MYB-related a,b	specific probe	AT1G17460.1	1815
AT2G44940	U06-A10	AP2-EREBP a,b,c	specific probe	AT2G44940.1	888
AT1G10120	U06-A11	bHLH a,b	specific probe	AT1G10120.1	1101
AT3G50700	U06-A12	C2H2 a,b,c	specific probe	AT3G50700.1	1359
AT3G23250	U06-B01	MYB a,b	specific probe	AT3G23250.1	858
AT1G69810	U06-B02	WRKY a,b,c	specific probe	AT1G69810.1	1164
AT1G13600	U06-B03	bZIP a,b,c	specific probe	AT1G13600.1	591
AT5G50480	U06-B04	CCAAT a / CCAAT-HAP5 b	specific probe	AT5G50480.1	609
AT1G45249	U06-B05	bZIP a,b,c	no probe	AT1G45249.1	1251
AT2G36270	U06-B06	bZIP a,b,c	specific probe	AT2G36270.1	1329
AT5G60970	U06-B07	TCP a,b,c	specific probe	AT5G60970.1	1083
AT5G61600	U06-B08	AP2-EREBP a,b,c	specific probe	AT5G61600.1	726
AT4G14560	U06-B09	AUX-IAA a,b	specific probe	AT4G14560.1	507
AT1G49720	U06-B10	bZIP a,b,c	specific probe	AT1G49720.1	1179
AT2G46770	U06-B11	NAC a,b	no probe	AT2G46770.1	1098
AT2G35530	U06-B12	bZIP a,b	specific probe	AT2G35530.1	1230
AT5G16560	U06-C01	G2-like a,b	specific probe	AT5G16560.1	1212
AT5G53950	U06-C02	NAC a,b	specific probe	AT5G53950.1	1128
AT5G43290	U06-C03	WRKY a,b,c	no probe	AT5G43290.1	825
AT1G73830	U06-C04	bHLH a,b	specific probe	AT1G73830.1	786
AT3G21330	U06-C05	bHLH a,b	no probe	AT3G21330.1	1122
AT1G08010	U06-C06	C2C2-GATA a,b	multiple	AT1G08010.1	912
AT5G67110	U06-C07	bHLH a,b	specific probe	AT5G67110.1	633
AT1G66230	U06-C08	MYB a,b	specific probe	AT1G66230.1	849
AT1G02210	U06-C09	NAC b	no probe	AT1G02210.1	264
AT1G62975	U06-C10	bHLH a,b	no probe	AT1G62975.1	780
AT1G71260	U06-C11	PBF-2-like a	specific probe	AT1G71260.1	717
AT2G35910	U06-C12	ND	specific probe	AT2G35910.1	654
AT5G18270	U06-D01	NAC a,b	specific probe	AT5G18270.1	1008
AT1G16640	U06-D02	ABI3-VP1 a,b	specific probe	AT1G16640.1	405
AT3G26744	U06-D03	bHLH a,b	specific probe	AT3G26744.1	1485
AT3G02990	U06-D04	HSF a,b,c	specific probe	AT3G02990.1	1407
AT4G35700	U06-D05	C2H2 b	specific probe	AT4G35700.1	828
AT3G43440	U06-D06	ZIM b,c	no probe	AT3G43440.1	717
AT5G18450	U06-D07	AP2-EREBP a,b,c	specific probe	AT5G18450.1	924
AT3G62260	U06-D08	DBP a	specific probe	AT3G62260.1	1155
AT3G23050	U06-D09	AUX-IAA a,b	specific probe	AT3G23050.1	732
AT5G54640	U06-D10	CCAAT a	specific probe	AT5G54640.1	393
AT4G17460	U06-D11	HB a,b	specific probe	AT4G17460.1	849
AT3G03760	U06-D12	LOB a / AS2 b	no probe	AT3G03760.1	822
AT2G21530	U06-E01	FHA a,b	no probe	AT2G21530.1	630
AT1G24580	U06-E02	ND	no probe	AT1G24580.1	342
AT2G31180	U06-E03	MYB a,b	specific probe	AT2G31180.1	750
AT5G12840	U06-E04	CCAAT a / CCAAT-HAP2 b / CBFB_NFYA c	specific probe	AT5G12840.1	819
AT5G07310	U06-E05	AP2-EREBP a,b,c	specific probe	AT5G07310.1	792
AT5G06070	U06-E06	C2H2 a,b,c	specific probe	AT5G06070.1	681
AT1G04370	U06-E07	AP2-EREBP a,b,c	no probe	AT1G04370.1	402
AT1G75490	U06-E08	AP2-EREBP a,b,c	specific probe	AT1G75490.1	621
AT5G05610	U06-E09	ALFIN-like a,b	specific probe	AT5G05610.1	726
AT5G15160	U06-E10	bHLH d	specific probe	AT5G15160.1	285
AT1G54140	U06-E11	ND	specific probe	AT1G54140.1	552
AT2G41070	U06-E12	bZIP a,b,c	specific probe	AT2G41070.1	789
AT1G72350	U06-F01	MADS a,b	specific probe	AT1G72350.1	675
AT4G23550	U06-F02	WRKY a,b,c	no probe	AT4G23550.1	915
AT3G06380	U06-F03	TUB a,c	specific probe	AT3G06380.1	1143
AT1G14350	U06-F04	MYB a,b	specific probe	AT1G14350.1	1311
AT2G27300	U06-F05	NAC a,b	specific probe	AT2G27300.1	1008
AT4G18890	U06-F06	BES1 a,b	specific probe	AT4G18890.1	855
AT4G01280	U06-F07	MYB-related a,b	specific probe	AT4G01280.1	912
AT3G55080	U06-F08	SET a / PcG b	specific probe	AT3G55080.1	1392
AT5G53200	U06-F09	MYB-related a,b	specific probe	AT5G53200.1	321
AT3G02940	U06-F10	MYB a,b	specific probe	AT3G02940.1	966
AT5G14750	U06-F11	MYB a,b	specific probe	AT5G14750.1	612
AT3G15170	U06-F12	NAC a,b	specific probe	AT3G15170.1	933
AT5G38140	U06-G01	CCAAT a / CCAAT-HAP5 b	specific probe	AT5G38140.1	588
AT1G50640	U06-G02	AP2-EREBP a,b,c	specific probe	AT1G50640.1	678
AT5G53290	U06-G03	AP2-EREBP a,b,c	specific probe	AT5G53290.1	1065
AT1G75250	U06-G04	MYB-related a	specific probe	AT1G75250.1	381
AT5G62380	U06-G05	NAC a,b	specific probe	AT5G62380.1	1047
AT1G12260	U06-G06	NAC a,b	specific probe	AT1G12260.1	1188
AT4G02640	U06-G07	bZIP a,b,c	specific probe	AT4G02640.2	1254
AT5G26210	U06-G08	ALFIN-like a,b	specific probe	AT5G26210.1	768
AT1G10480	U06-G09	C2H2 a,b,c	specific probe	AT1G10480.1	636
AT5G57520	U06-G10	C2H2 a,b,c	specific probe	AT5G57520.1	453
AT1G19860	U06-G11	C3H a	specific probe	AT1G19860.1	1242
AT3G46090	U06-G12	C2H2 a,b	no probe	AT3G46090.1	507
AT4G32040	U06-H01	HB a / KNOX2 c	specific probe	AT4G32040.1	1152
AT5G42630	U06-H02	G2-like a,b	specific probe	AT5G42630.1	831
AT2G31720	U06-H03	ND	multiple	AT2G31720.1	942
AT5G43270	U06-H04	SBP a,b,c	specific probe	AT5G43270.1	1260
AT5G24520	U06-H05	ND	specific probe	AT5G24520.1	1026
AT2G20350	U06-H06	AP2-EREBP a,b,c	specific probe	AT2G20350.1	477
AT3G01970	U06-H07	WRKY a,b,c	specific probe	AT3G01970.1	444
AT1G06180	U06-H08	MYB a,b	specific probe	AT1G06180.1	741
AT2G41710	U06-H09	AP2-EREBP a,b,c	specific probe	AT2G41710.1	1287
AT3G08500	U06-H10	MYB a,b	specific probe	AT3G08500.1	1032
AT1G09030	U06-H11	CCAAT a / CCAAT-HAP3 b	specific probe	AT1G09030.1	420
AT4G36930	U06-H12	bHLH a,b	specific probe	AT4G36930.1	1122
AT5G43170	U07-A01	C2H2 a,b	specific probe	AT5G43170.1	582
AT1G59940	U07-A02	Orphans a	specific probe	AT1G59940.1	696
AT4G11140	U07-A03	AP2-EREBP a,b,c	specific probe	AT4G11140.1	864
AT4G00050	U07-A04	bHLH a,b	specific probe	AT4G00050.1	1200
AT2G04890	U07-A05	GRAS a,b	specific probe	AT2G04890.1	1242
AT5G13910	U07-A06	AP2-EREBP a,b,c	specific probe	AT5G13910.1	636
AT1G01780	U07-A07	LIM a,b	specific probe	AT1G01780.1	618
AT1G77250	U07-A08	PHD a,b	specific probe	AT1G77250.1	1569
AT2G24260	U07-A09	bHLH a,b	specific probe	AT2G24260.1	1053
AT2G25620	U07-A10	DBP a	specific probe	AT2G25620.1	1179
AT5G61590	U07-A11	AP2-EREBP a,b,c	specific probe	AT5G61590.1	606
AT5G54070	U07-A12	HSF a,b,c	specific probe	AT5G54070.1	996
AT3G49850	U07-B01	MYB-related a,b	specific probe	AT3G49850.1	888
AT4G16430	U07-B02	bHLH a,b	specific probe	AT4G16430.1	1404
AT5G25160	U07-B03	C2H2 a,b	specific probe	AT5G25160.1	708
AT1G25580	U07-B04	NAC a,b	specific probe	AT1G25580.1	1350
AT1G21450	U07-B05	GRAS a,b	specific probe	AT1G21450.1	1782
AT3G02830	U07-B06	C3H a,b	specific probe	AT3G02830.1	1194
AT3G07740	U07-B07	MYB-related a / SWIRM c	specific probe	AT3G07740.1	1647
AT3G61830	U07-B08	ARF a,b,c	specific probe	AT3G61830.1	1809
AT5G44080	U07-B09	bZIP a,b,c	specific probe	AT5G44080.1	948
AT3G61460	U07-B10	ND	specific probe	AT3G61460.1	513
AT1G47870	U07-B11	E2F-DP a,b,c	specific probe	AT1G47870.1	1191
AT1G27650	U07-B12	C3H a,b	specific probe	AT1G27650.1	891
AT5G16470	U07-C01	C2H2 b	specific probe	AT5G16470.1	315
AT1G58100	U07-C02	TCP a,b,c	specific probe	AT1G58100.1	1206
AT4G10350	U07-C03	NAC a,b	specific probe	AT4G10350.1	1026
AT3G20910	U07-C04	CCAAT a / CCAAT-HAP2 b / CBFB_NFYA c	specific probe	AT3G20910.1	912
AT5G56860	U07-C05	C2C2-GATA a,b	specific probe	AT5G56860.1	1197
AT5G66160	U07-C06	ND	specific probe	AT5G66160.1	933
AT5G20900	U07-C07	ZIM b,c	specific probe	AT5G20900.1	564
AT3G23690	U07-C08	bHLH a,b	specific probe	AT3G23690.1	1116
AT1G74410	U07-C09	ND	specific probe	AT1G74410.1	672
AT5G23090	U07-C10	CCAAT a / CCAAT-Dr1 b	specific probe	AT5G23090.1	480
AT3G27940	U07-C11	LOB a / AS2 b	no probe	AT3G27940.1	462
AT4G22950	U07-C12	MADS a,b	specific probe	AT4G22950.1	660
AT5G40880	U07-D01	C3H a,b	multiple	AT5G40880.1	1419
AT5G07690	U07-D02	MYB a,b	specific probe	AT5G07690.1	1011
AT2G01930	U07-D03	BBR-BPC a,b	specific probe	AT2G01930.1	852
AT5G08190	U07-D04	CCAAT a / CCAAT-Dr1 b	specific probe	AT5G08190.1	492
AT2G37120	U07-D05	S1Fa-like a,b	specific probe	AT2G37120.1	231
AT5G17240	U07-D06	SET a / PcG b	specific probe	AT5G17240.1	1476
AT4G33450	U07-D07	MYB a,b	specific probe	AT4G33450.1	753
AT1G05805	U07-D08	bHLH a,b	specific probe	AT1G05805.1	1089
AT3G07650	U07-D09	C2C2-CO-like a,b	specific probe	AT3G07650.1	1119
AT1G14410	U07-D10	PBF-2-like a / WHIRLY b	specific probe	AT1G14410.1	792
AT4G00270	U07-D11	GeBP a,b	specific probe	AT4G00270.1	909
AT1G61660	U07-D12	bHLH a	specific probe	AT1G61660.1	1182
AT2G31210	U07-E01	bHLH a,b	specific probe	AT2G31210.1	1287
AT5G56900	U07-E02	C3H a,b	specific probe	AT5G56900.2	1791
AT3G61970	U07-E03	ABI3-VP1 a,b	specific probe	AT3G61970.1	900
AT2G33860	U07-E04	ARF a,b,c	specific probe	AT2G33860.1	1827
AT4G20280	U07-E05	ND	specific probe	AT4G20280.1	633
AT2G42040	U07-E06	Orphans a	specific probe	AT2G42040.1	810
AT1G19510	U07-E07	MYB-related a	specific probe	AT1G19510.1	303
AT1G67030	U07-E08	C2H2 b	specific probe	AT1G67030.1	594
AT2G23760	U07-E09	HB a,b	specific probe	AT2G23760.1	1884
AT2G34140	U07-E10	C2C2-DOF a,b,c	specific probe	AT2G34140.1	513
AT4G13480	U07-E11	MYB a,b	specific probe	AT4G13480.1	786
AT3G11280	U07-E12	MYB a,b	specific probe	AT3G11280.1	792
AT1G43700	U07-F01	bZIP a,b,c	specific probe	AT1G43700.1	1026
AT3G54430	U07-F02	SRS a,b	specific probe	AT3G54430.1	552
AT5G17490	U07-F03	GRAS a,b	specific probe	AT5G17490.1	1572
AT1G28370	U07-F04	AP2-EREBP a,b,c	specific probe	AT1G28370.1	501
AT2G22670	U07-F05	AUX-IAA a,b	specific probe	AT2G22670.1	966
AT2G03710	U07-F06	MADS a,b	specific probe	AT2G03710.2	777
AT3G60530	U07-F07	C2C2-GATA a,b	specific probe	AT3G60530.1	723
AT5G47230	U07-F08	AP2-EREBP a,b,c	specific probe	AT5G47230.1	903
AT3G57800	U07-F09	bHLH a,b	specific probe	AT3G57800.2	1281
AT1G14030	U07-F10	SET a / PcG b	specific probe	AT1G14030.1	1449
AT2G45680	U07-F11	TCP a,b,c	specific probe	AT2G45680.1	1071
AT3G01330	U07-F12	E2F-DP a,b,c	specific probe	AT3G01330.1	1065
AT5G25890	U07-G01	AUX-IAA a,b	specific probe	AT5G25890.1	528
AT2G19810	U07-G02	C3H a,b	specific probe	AT2G19810.1	1080
AT4G17500	U07-G03	AP2-EREBP a,b,c	specific probe	AT4G17500.1	807
AT3G28920	U07-G04	zf-HD a,b	specific probe	AT3G28920.1	939
AT2G24500	U07-G05	C2H2 b	specific probe	AT2G34500.1	1188
AT1G06850	U07-G06	bZIP a,b,c	specific probe	AT1G06850.1	1014
AT2G31070	U07-G07	TCP a,b,c	specific probe	AT2G31070.1	1086
AT1G28360	U07-G08	AP2-EREBP a,b,c	specific probe	AT1G28360.1	570
AT4G36990	U07-G09	HSF a,b,c	multiple	AT4G36990.1	855
AT4G40060	U07-G10	HB a,b	specific probe	AT4G40060.1	885
AT4G27900	U07-G11	Orphans a / C2C2-CO-like b	specific probe	AT4G27900.1	786
AT2G40140	U07-G12	C3H a,b	specific probe	AT2G40140.1	1794
AT1G03040	U07-H01	bHLH a,b	specific probe	AT1G03040.1	909
AT4G05100	U07-H02	MYB a,b	specific probe	AT4G05100.1	975
AT4G28610	U07-H03	G2-like a,b	specific probe	AT4G28610.1	1230
AT5G66750	U07-H04	SNF2 a	specific probe	AT5G66750.1	2295
AT3G61890	U07-H05	HB a,b	specific probe	AT3G61890.1	708
AT5G04410	U07-H06	NAC a,b	specific probe	AT5G04410.1	1704
AT1G54830	U07-H07	CCAAT a / CCAAT-HAP5 b	specific probe	AT1G54830.1	654
AT1G18710	U07-H08	MYB a,b	specific probe	AT1G18710.1	804
AT5G12870	U07-H09	MYB a,b	specific probe	AT5G12870.1	843
AT2G33710	U07-H10	AP2-EREBP a,b,c	specific probe	AT2G33710.1	657
AT4G01460	U07-H11	bHLH a,b	specific probe	AT4G01460.1	948
AT1G68520	U07-H12	C2C2-CO-like a,b	specific probe	AT1G68520.1	1221
AT2G34720	U08-A01	CCAAT a / CCAAT-HAP2 b / CBFB_NFYA c	no probe	AT2G34720.1	597
AT1G74930	U08-A02	AP2-EREBP a,b,c	specific probe	AT1G74930.1	588
AT3G55730	U08-A03	MYB a,b	specific probe	AT3G55730.1	1200
AT5G66730	U08-A04	C2H2 a,b	specific probe	AT5G66730.1	1503
AT1G56170	U08-A05	CCAAT a / CCAAT-HAP5 b	specific probe	AT1G56170.1	600
AT3G16500	U08-A06	AUX-IAA a,b	specific probe	AT3G16500.1	810
AT2G24790	U08-A07	C2C2-CO-like a,b	specific probe	AT2G24790.1	885
AT5G53420	U08-A08	Orphans a / C2C2-CO-like b	specific probe	AT5G53420.1	795
AT5G49450	U08-A09	bZIP a,b,c	multiple	AT5G49450.1	438
AT4G01680	U08-A10	MYB a,b	specific probe	AT4G01680.1	1047
AT5G63470	U08-A11	CCAAT a / CCAAT-HAP5 b	multiple	AT5G63470.1	753
AT2G20880	U08-A12	AP2-EREBP a,b,c	specific probe	AT2G20880.1	1011
AT3G28910	U08-B01	MYB a,b	specific probe	AT3G28910.1	972
AT2G21230	U08-B02	bZIP a,b,c	specific probe	AT2G21230.1	1578
AT4G36240	U08-B03	C2C2-GATA a,b	no probe	AT4G36240.1	717
AT5G65210	U08-B04	bZIP a,b,c	specific probe	AT5G65210.1	1107
AT3G48590	U08-B05	CCAAT a / CCAAT-HAP5 b	multiple	AT3G48590.1	705
AT5G54230	U08-B06	MYB a,b	specific probe	AT5G54230.1	960
AT3G47500	U08-B07	C2C2-DOF a,b,c	specific probe	AT3G47500.1	1347
AT5G58850	U08-B08	MYB a,b	specific probe	AT5G58850.1	1293
AT2G20825	U08-B09	ULT a,b	no probe	AT2G20825.1	687
AT5G39860	U08-B10	bHLH d	specific probe	AT5G39860.1	279
AT2G16210	U08-B11	ABI3-VP1 a,b	specific probe	AT2G16210.1	876
AT1G31630	U08-B12	MADS a,b	specific probe	AT1G31630.1	1020
AT1G75520	U08-C01	SRS a,b	specific probe	AT1G75520.1	1041
AT3G16160	U08-C02	CPP a,b	specific probe	AT3G16160.1	1107
AT2G01370	U08-C03	GeBP a,b	no probe	AT2G01370.1	759
AT1G68240	U08-C04	bHLH a,b	specific probe	AT1G68240.1	558
AT2G02540	U08-C05	zf-HD a,b	specific probe	AT2G02540.1	933
AT1G19790	U08-C06	SRS a,b	no probe	AT1G19790.1	1038
AT1G48500	U08-C07	ZIM b,c	no probe	AT1G48500.1	933
AT4G18770	U08-C08	MYB a,b	specific probe	AT4G18770.1	1284
AT4G27330	U08-C09	NOZZLE a / NZZ b	specific probe	AT4G27330.1	945
AT4G00130	U08-C10	GeBP a,b	specific probe	AT4G00130.1	585
AT3G06120	U08-C11	bHLH a,b	specific probe	AT3G06120.1	609
AT2G28610	U08-C12	HB a,b,c	specific probe	AT2G28610.1	735
AT4G01260	U08-D01	GeBP a,b	no probe	AT4G01260.1	978
AT4G09820	U08-D02	bHLH a,b	specific probe	AT4G09820.1	1557
AT4G00232	U08-D03	GeBP a,b	specific probe	AT4G00232.1	465
AT1G68200	U08-D04	C3H a,b	specific probe	AT1G68200.1	927
AT1G72570	U08-D05	AP2-EREBP a,b,c	specific probe	AT1G72570.1	1248
AT1G77980	U08-D06	MADS a,b	specific probe	AT1G77980.1	999
AT1G74480	U08-D07	RWP-RK a / NIN-like b	specific probe	AT1G74480.1	897
AT1G59530	U08-D08	bZIP a,b,c	specific probe	AT1G59530.1	447
AT2G27220	U08-D09	HB a,b	specific probe	AT2G27220.1	1296
AT1G77200	U08-D10	AP2-EREBP a,b,c	specific probe	AT1G77200.1	735
AT4G28500	U08-D11	NAC a,b	specific probe	AT4G28500.1	918
AT5G09780	U08-D12	ABI3-VP1 a,b	specific probe	AT5G09780.1	927
AT1G25330	U08-E01	bHLH a,b	specific probe	AT1G25330.1	672
AT5G60130	U08-E02	ABI3-VP1 a,b	specific probe	AT5G60130.1	903
AT1G12630	U08-E03	AP2-EREBP a,b,c	specific probe	AT1G12630.1	579
AT1G28160	U08-E04	AP2-EREBP a,b,c	specific probe	AT1G28160.1	738
AT3G19184	U08-E05	ABI3-VP1 a,b	specific probe	AT3G19184.1	834
AT4G15248	U08-E06	Orphans a	no probe	AT4G15248.1	354
AT4G36590	U08-E07	MADS a,b	specific probe	AT4G36590.1	747
AT2G18328	U08-E08	MYB-related a	no probe	AT2G18328.1	234
AT5G07700	U08-E09	MYB a,b	specific probe	AT5G07700.1	1017
AT5G67411	U08-E10	GRAS a,b	no probe	AT5G67411.1	609
AT2G12646	U08-E11	PLATZ a,b	no probe	AT2G12646.1	771
AT5G04150	U08-E12	bHLH a,b	specific probe	AT5G04150.1	723
AT5G43840	U08-F01	HSF a,b,c	specific probe	AT5G43840.1	849
AT5G23000	U08-F02	MYB a,b	specific probe	AT5G23000.1	990
AT5G51990	U08-F03	AP2-EREBP a,b,c	specific probe	AT5G51990.1	675
AT5G25470	U08-F04	ABI3-VP1 b / B3 c	specific probe	AT5G25470.1	843
AT5G35900	U08-F05	LOB a / AS2 b	specific probe	AT5G35900.1	621
AT2G46970	U08-F06	bHLH a,b	no probe	AT2G46970.1	1251
AT5G58340	U08-F07	MYB-related a,b	no probe	AT5G58340.1	1347
AT4G22700	U08-F08	LOB a / AS2 b	specific probe	AT4G22700.1	579
AT2G36340	U08-F09	GeBP a,b	no probe	AT2G36340.1	1245
AT3G56520	U08-F10	NAC b	specific probe	AT3G56520.1	528
AT3G26620	U08-F11	LOB a / AS2 b	multiple	AT3G26620.1	366
AT5G23650	U08-F12	MYB a,b	specific probe	AT5G23650.1	1014
AT5G15480	U08-G01	C2H2 a,b,c	specific probe	AT5G15480.1	1209
AT5G50470	U08-G02	CCAAT a / CCAAT-HAP5 b	specific probe	AT5G50470.1	639
AT1G10200	U08-G03	LIM a,b	specific probe	AT1G10200.1	573
AT3G44750	U08-G04	C2H2 b	specific probe	AT3G44750.1	738
AT2G18350	U08-G05	zf-HD a,b	specific probe	AT2G18350.1	789
AT3G44785	U08-G06	C3H a	no probe	AT3G44785.1	228
AT5G18300	U08-G07	NAC a,b	no probe	AT5G18300.1	444
AT5G43540	U08-G08	C2H2 a,b,c	no probe	AT5G43540.1	414
AT1G07050	U08-G09	Orphans a / C2C2-CO-like b	specific probe	AT1G07050.1	588
AT1G47655	U08-G10	C2C2-DOF a,b,c	specific probe	AT1G47655.1	630
AT1G49475	U08-G11	ABI3-VP1 a,b	no probe	AT1G49475.1	573
AT1G04445	U08-G12	C2H2 b	no probe	AT1G04445.1	519
AT1G10470	U08-H01	Orphans a	specific probe	AT1G10470.1	780
AT2G31310	U08-H02	LOB a / AS2 b	no probe	AT2G31310.1	567
AT2G40670	U08-H03	Orphans a	specific probe	AT2G40670.1	495
AT4G17900	U08-H04	PLATZ a,b	no probe	AT4G17900.1	684
AT5G09240	U08-H05	Coactivator p15 a	specific probe	AT5G09240.1	417
AT1G03150	U08-H06	GNAT a	specific probe	AT1G03150.1	525
AT1G03650	U08-H07	GNAT a	no probe	AT1G36050.1	477
AT1G24040	U08-H08	GNAT a	specific probe	AT1G24040.1	960
AT1G26220	U08-H09	GNAT a	specific probe	AT1G26220.1	594
AT2G32030	U08-H10	GNAT a	specific probe	AT2G32030.1	567
AT5G11340	U08-H11	GNAT a	specific probe	AT5G11340.1	495
AT5G15770	U08-H12	GNAT a	specific probe	AT5G15770.1	450
AT3G22560	U09-A01	GNAT a	no probe	AT3G22560.1	528
AT1G54760	U09-A02	ND	no probe	AT1G54760.1	486
AT5G03500	U09-A03	MED7 a	multiple	AT5G03500.1	507
AT2G30424	U09-A04	MYB-related a,c	no probe	AT2G30424.1	303
AT3G17730	U09-A05	NAC a,b	specific probe	AT3G17730.1	741
AT5G64530	U09-A06	NAC a,b	specific probe	AT5G64530.1	564
AT5G19910	U09-A07	SOH1 a	specific probe	AT5G19910.1	591
AT2G14880	U09-A08	SWI/SNF-BAF60b a	specific probe	AT2G14880.1	426
AT2G35605	U09-A09	SWI/SNF-BAF60b a	specific probe	AT2G35605.1	330
AT3G48600	U09-A10	SWI/SNF-BAF60b a	no probe	AT3G48600.1	552
AT1G12440	U09-A11	zf-AN1 c	no probe	AT1G12440.1	507
AT3G28917	U09-A12	zf-HD a,b	no probe	AT3G28917.1	303
AT1G74950	U09-B01	ZIM b,c	specific probe	AT1G74950.1	750
AT1G26945	U09-B02	ND	no probe	AT1G26945.1	285
AT1G51200	U09-B03	zf-AN1 c	specific probe	AT1G51200.1	522
AT1G60240	U09-B04	ND	specific probe	AT1G60240.1	528
AT1G32540	U09-B05	zf-LSD1 c	specific probe	AT1G32540.1	564
AT3G14700	U09-B06	SART-1 c	specific probe	AT3G14700.1	615
AT3G28857	U09-B07	HLH c	no probe	AT3G28857.1	279
AT3G46580	U09-B08	MBD c	specific probe	AT3G46580.1	549
AT4G19630	U09-B09	ND	no probe	AT4G19630.1	396
AT4G20380	U09-B10	zf-LSD1 c	specific probe	AT4G20380.1	633
AT4G22745	U09-B11	MBD c	no probe	AT4G22745.1	615
AT4G22820	U09-B12	zf-AN1 c	specific probe	AT4G22820.1	531
AT4G00416	U09-C01	ND	specific probe	AT4G00416.1	492
AT4G12040	U09-C02	zf-AN1 c	specific probe	AT4G12040.1	528
AT5G18037	U09-C03	ND	no probe	AT5G18037.1	216
AT5G27810	U09-C04	ND	specific probe	AT5G27810.1	360
AT5G27944	U09-C05	MADS a / SRF-TF c	no probe	AT5G27944.1	675
AT5G59800	U09-C06	ND	specific probe	AT5G59800.1	921
AT2G44745	U09-C07	WRKY a,b,c	specific probe	AT2G44745.1	657
AT5G52830	U09-C08	WRKY a,b,c	specific probe	AT5G52830.1	1047
AT4G04450	U09-C09	WRKY a,b,c	specific probe	AT4G04450.1	1587
AT2G37260	U09-C10	WRKY a,b,c	specific probe	AT2G37260.1	1290
AT1G21970	U09-C11	CCAAT a / CCAAT-HAP3 b	specific probe	AT1G21970.1	717
AT1G48150	U09-C12	MADS a,b	multiple	AT1G48150.1	972
AT1G65300	U09-D01	MADS a,b	multiple	AT1G65300.1	837
AT2G14210	U09-D02	MADS a,b	specific probe	AT2G14210.1	705
AT1G28450	U09-D03	MADS a,b	no probe	AT1G28450.1	558
AT5G48670	U09-D04	MADS a,b	specific probe	AT5G48670.1	966
AT1G22590	U09-D05	MADS a,b	specific probe	AT1G22590.2	492
AT3G45170	U09-D06	C2C2-GATA a,b	no probe	AT3G45170.1	615
AT4G24470	U09-D07	C2C2-GATA a / ZIM b / CCT c	specific probe	AT4G24470.1	930
AT2G18380	U09-D08	C2C2-GATA a,b	specific probe	AT2G18380.1	627
AT1G80730	U09-D09	C2H2 a,b,c	specific probe	AT1G80730.1	687
AT3G23130	U09-D10	C2H2 a,b,c	specific probe	AT3G23130.1	615
AT1G02030	U09-D11	C2H2 a,b,c	no probe	AT1G02030.1	804
AT4G25490	U09-D12	AP2-EREBP a,b,c	specific probe	AT4G25490.1	642
AT1G03970	U09-E01	bZIP a,b,c	specific probe	AT1G03970.1	813
AT3G02150	U09-E02	TCP a,b,c	specific probe	AT3G02150.2	1068
AT5G42820	U09-E03	C3H a,b	specific probe	AT5G42820.1	852
AT1G17380	U09-E04	ZIM b,c	specific probe	AT1G17380.1	825
AT3G21175	U09-E05	C2C2-GATA a / ZIM b / CCT c	specific probe	AT3G21175.1	894
AT4G36730	U09-E06	bZIP a,b	specific probe	AT4G36730.1	948
AT1G24610	U09-E07	SET a / PcG b	specific probe	AT1G24610.1	1431
AT5G60910	U09-E08	MADS a,b	specific probe	AT5G60910.1	729
AT5G61430	U09-E09	NAC a,b	specific probe	AT5G61430.1	1011
AT2G19520	U09-E10	ND	multiple	AT2G19520.1	1524
AT4G23860	U09-E11	PHD b	specific probe	AT4G23860.1	1359
AT1G70700	U09-E12	ZIM b,c	specific probe	AT1G70700.1	804
AT1G64860	U09-F01	SIGMA70-like a	specific probe	AT1G64860.1	1509
AT4G01120	U09-F02	bZIP a,b	specific probe	AT4G01120.1	1083
AT4G36860	U09-F03	LIM b	specific probe	AT4G36860.1	1662
AT1G07360	U09-F04	C3H a	specific probe	AT1G07360.1	1446
AT3G48100	U09-F05	Orphans a	specific probe	AT3G48100.1	555
AT3G46590	U09-F06	MYB-related d	specific probe	AT3G46590.2	1662
AT2G45650	U09-F07	MADS a,b	specific probe	AT2G45650.1	759
AT5G27580	U09-F08	MADS a,b	specific probe	AT5G27580.1	672
AT5G59990	U09-F09	Orphans a / C2C2-CO-like b	specific probe	AT5G59990.1	726
AT1G63170	U09-F10	ND	specific probe	AT1G63170.1	1146
AT2G46160	U09-F11	ND	no probe	AT2G46160.1	645
AT2G32600	U09-F12	C2H2 d	specific probe	AT2G32600.1	834
AT3G18010	U09-G01	HB a,b,c	no probe	AT3G18010.1	1053
AT1G66380	U09-G02	MYB a,b	specific probe	AT1G66380.1	420
AT5G65510	U09-G03	AP2-EREBP a,b,c	specific probe	AT5G65510.1	1497
AT2G28810	U09-G04	C2C2-DOF a,b,c	specific probe	AT2G28810.1	1023
AT3G10760	U09-G05	G2-like a,b	specific probe	AT3G10760.1	1008
AT1G69580	U09-G06	G2-like a,b	specific probe	AT1G69580.1	1014
AT2G18550	U09-G07	HB a,b,c	specific probe	AT2G18550.1	663
AT5G19790	U09-G08	AP2-EREBP a,b,c	specific probe	AT5G19790.1	762
AT1G66390	U09-G09	MYB a,b	specific probe	AT1G66390.1	750
AT4G23800	U09-G10	HMG a,b	specific probe	AT4G23800.1	1371
AT3G20810	U09-G11	JUMONJI d	specific probe	AT3G20810.1	1290
AT1G09540	U09-G12	MYB a,b	no probe	AT1G09540.1	1101
AT5G52260	U09-H01	MYB a,b	specific probe	AT5G22260.1	807
AT2G13960	U09-H02	MYB-related a,b	multiple	AT2G13960.1	453
AT3G25990	U09-H03	TRIHELIX a,b	specific probe	AT3G25990.1	1119
AT5G47660	U09-H04	TRIHELIX a,b	no probe	AT5G47660.1	1197
AT5G37800	U09-H05	bHLH a,b	no probe	AT5G37800.1	924
AT5G61270	U09-H06	bHLH a,b	no probe	AT5G61270.1	1101
AT2G41690	U09-H07	HSF a,b,c	specific probe	AT2G41690.1	735
AT1G01250	U09-H08	AP2-EREBP a,b,c	specific probe	AT1G01250.1	579
AT1G63030	U09-H09	AP2-EREBP a,b,c	specific probe	AT1G63030.1	546
AT3G25730	U09-H10	AP2-EREBP a,b	specific probe	AT3G25730.1	1002
AT5G18560	U09-H11	AP2-EREBP a,b,c	specific probe	AT5G18560.1	1047
AT2G20100	U09-H12	ND	specific probe	AT2G20100.1	1089
AT3G50890	U10-A01	zf-HD a,b	specific probe	AT3G50890.1	750
AT5G23420	U10-A02	HMG a,b	specific probe	AT5G23420.1	726
AT2G40350	U10-A03	AP2-EREBP a,b,c	multiple	AT2G40350.1	474
AT4G21080	U10-A04	C2C2-DOF a,b,c	specific probe	AT4G21080.1	750
AT3G05800	U10-A05	bHLH d	specific probe	AT3G05800.1	636
AT3G17100	U10-A06	bHLH d	specific probe	AT3G17100.1	693
AT3G12130	U10-A07	C3H a,b	specific probe	AT3G12130.1	747
AT1G76510	U10-A08	ARID a,b	specific probe	AT1G76510.1	1305
AT5G57420	U10-A09	AUX-IAA b	specific probe	AT5G57420.1	516
AT1G11490	U10-A10	C2H2 b	no probe	AT1G11490.1	1098
AT1G68360	U10-A11	C2H2 b	specific probe	AT1G68360.1	735
AT2G28710	U10-A12	C2H2 a,b,c	specific probe	AT2G28710.1	471
AT3G09290	U10-B01	C2H2 b	specific probe	AT3G09290.1	519
AT3G49930	U10-B02	C2H2 a,b	specific probe	AT3G49930.1	648
AT1G64000	U10-B03	WRKY a,b,c	specific probe	AT1G64000.1	588
AT1G66550	U10-B04	WRKY a,b,c	specific probe	AT1G66550.2	765
AT3G58710	U10-B05	WRKY a,b,c	specific probe	AT3G58710.1	819
AT4G23810	U10-B06	WRKY a,b,c	specific probe	AT4G23810.1	975
AT5G01900	U10-B07	WRKY a,b,c	no probe	AT5G01900.1	792
AT2G22770	U10-B08	bHLH a,b	specific probe	AT2G22770.1	963
AT1G14685	U10-B09	BBR-BPC a,b	specific probe	AT1G14685.1	840
AT1G29950	U10-B10	ND	multiple	AT1G29950.1	756
AT3G22100	U10-B11	bHLH a	no probe	AT3G22100.1	759
AT4G29100	U10-B12	ND	specific probe	AT4G29100.1	1224
AT1G03350	U10-C01	BSD a	specific probe	AT1G03350.1	1413
AT1G10720	U10-C02	BSD a	specific probe	AT1G10720.1	1290
AT2G23320	U10-C03	WRKY a,b,c	specific probe	AT2G23320.1	954
AT3G58680	U10-C04	MBF1 a,b	specific probe	AT3G58680.1	429
AT2G47900	U10-C05	TUB a,c	specific probe	AT2G47900.1	1221
AT5G18090	U10-C06	ABI3-VP1 a,b	specific probe	AT5G18090.1	906
AT1G64620	U10-C07	C2C2-DOF a,b,c	specific probe	AT1G64620.1	1059
AT4G12240	U10-C08	C2H2 a,b,c	specific probe	AT4G12240.1	1095
AT1G75080	U10-C09	BES1 a,b	multiple	AT1G75080.1	1011
AT1G53910	U10-C10	AP2-EREBP a,b,c	specific probe	AT1G53910.1	1077
AT1G15720	U10-C11	MYB-related a,b	specific probe	AT1G15720.1	1173
AT1G79430	U10-C12	G2-like a,b	specific probe	AT1G79430.1	1077
AT3G60580	U10-D01	C2H2 a,b,c	specific probe	AT3G60580.1	867
AT5G25475	U10-D02	ABI3-VP1 b / B3 c	specific probe	AT5G25475.1	849
AT1G78600	U10-D03	Orphans a	specific probe	AT1G78600.1	900
AT2G24570	U10-D04	WRKY a,b,c	specific probe	AT2G24570.1	966
AT4G38170	U10-D05	ND	specific probe	AT4G38170.1	1638
AT2G46680	U10-D06	HB a,b,c	specific probe	AT2G46680.1	777
AT1G18400	U10-D07	bHLH a,b	specific probe	AT1G18400.1	783
AT3G21270	U10-D08	C2C2-DOF a,b,c	specific probe	AT3G21270.1	615
AT5G60120	U10-D09	AP2-EREBP a,b,c	specific probe	AT5G60120.1	1458
AT3G15210	U10-D10	AP2-EREBP a,b,c	specific probe	AT3G15210.1	669
AT1G54060	U10-D11	TRIHELIX a,b	specific probe	AT1G54060.1	1152
AT1G77450	U10-D12	NAC a,b	specific probe	AT1G77450.1	762
AT2G22200	U10-E01	AP2-EREBP a,b,c	specific probe	AT2G22200.1	786
AT3G04730	U10-E02	AUX-IAA a,b	specific probe	AT3G04730.1	711
AT1G73870	U10-E03	C2C2-CO-like a,b	specific probe	AT1G73870.1	1179
AT5G06550	U10-E04	JUMONJI a,b	specific probe	AT5G06550.1	1509
AT5G39660	U10-E05	C2C2-DOF a,b,c	specific probe	AT5G39660.1	1374
AT1G77640	U10-E06	AP2-EREBP a,b,c	specific probe	AT1G77640.1	735
AT1G34190	U10-E07	NAC a,b	specific probe	AT1G34190.1	1674
AT2G26580	U10-E08	C2C2-YABBY a,b,c	specific probe	AT2G26580.1	495
AT4G33880	U10-E09	bHLH a,b	no probe	AT4G33880.1	1059
AT1G04100	U10-E10	AUX-IAA a,b	specific probe	AT1G04100.1	786
AT2G41370	U10-E11	TRAF a	specific probe	AT2G41370.1	1476
AT5G05790	U10-E12	MYB a,b	specific probe	AT5G05790.1	834
AT1G30135	U10-F01	ZIM b,c	specific probe	AT1G30135.1	396
AT1G48040	U10-F02	DBP a	specific probe	AT1G48040.1	1152
AT2G38090	U10-F03	MYB a,b	specific probe	AT2G38090.1	897
AT3G42860	U10-F04	zf-GRF c	specific probe	AT3G42860.1	1119
AT2G18850	U10-F05	SET a / PcG b	specific probe	AT2G18850.1	1632
AT1G21910	U10-F06	AP2-EREBP a,b,c	specific probe	AT1G21910.1	693
AT1G71930	U10-F07	NAC a,b	specific probe	AT1G71930.1	975
AT2G40340	U10-F08	AP2-EREBP a,b,c	multiple	AT2G40340.1	1026
AT1G68130	U10-F09	C2H2 a,b,c	specific probe	AT1G68130.1	1260
AT5G41920	U10-F10	GRAS a,b	specific probe	AT5G41920.1	1218
AT5G47220	U10-F11	AP2-EREBP a,b,c	specific probe	AT5G47220.1	732
AT5G42520	U10-F12	BBR-BPC a,b	specific probe	AT5G42520.2	1029
AT1G79700	U10-G01	AP2-EREBP a,b,c	specific probe	AT1G79700.2	942
AT1G51070	U10-G02	bHLH a,b	specific probe	AT1G51070.1	681
AT5G63160	U10-G03	TRAF a / TAZ b	no probe	AT5G63160.1	1098
AT4G27240	U10-G04	C2H2 b	specific probe	AT4G27240.1	1296
AT5G18240	U10-G05	G2-like a,b	specific probe	AT5G18240.2	1209
AT5G02840	U10-G06	MYB-related a,b	specific probe	AT5G02840.1	882
AT4G13640	U10-G07	G2-like a,b	specific probe	AT4G13640.1	888
AT2G01760	U10-G08	ARR-B a,b	specific probe	AT2G01760.1	1149
AT1G19490	U10-G09	bZIP a,b,c	no probe	AT1G19490.1	1416
AT4G34680	U10-G10	C2C2-GATA a,b	specific probe	AT4G34680.1	810
AT4G35040	U10-G11	bZIP a,b,c	specific probe	AT4G35040.1	786
AT2G01060	U10-G12	G2-like a,b	specific probe	AT2G01060.1	861
AT2G16720	U10-H01	MYB a,b	specific probe	AT2G16720.1	810
AT5G25220	U10-H02	HB a / KNOX2 c	specific probe	AT5G25220.1	1296
AT5G51190	U10-H03	AP2-EREBP a,b,c	specific probe	AT5G51190.1	666
AT3G42790	U10-H04	ALFIN-like a,b	specific probe	AT3G42790.1	753
AT1G60380	U10-H05	NAC b	specific probe	AT1G60380.1	957
AT3G06220	U10-H06	ABI3-VP1 a,b	specific probe	AT3G06220.1	525
AT4G00390	U10-H07	GeBP a,b	specific probe	AT4G00390.1	1095
AT5G64340	U10-H08	bHLH d	multiple	AT5G64340.1	1047
AT1G43770	U10-H09	PHD a,b	specific probe	AT1G43770.2	1296
AT1G70000	U10-H10	MYB-related a,b	specific probe	AT1G70000.1	786
AT4G00250	U10-H11	GeBP a,b	multiple	AT4G00250.1	960
AT4G24660	U10-H12	zf-HD a,b	specific probe	AT4G24660.1	663
AT5G43250	U11-A01	CCAAT a / CCAAT-HAP5 b	no probe	AT5G43250.1	393
AT5G03720	U11-A02	HSF a,b,c	specific probe	AT5G03720.1	1239
AT5G09330	U11-A03	NAC a,b	specific probe	AT5G09330.1	1470
AT5G15150	U11-A04	HB a,b,c	specific probe	AT5G15150.1	945
AT1G01030	U11-A05	ABI3-VP1 a,b	specific probe	AT1G01030.1	1077
AT1G02065	U11-A06	SBP a,b,c	no probe	AT1G02065.1	1002
AT1G05690	U11-A07	TRAF a / TAZ b	specific probe	AT1G05690.1	1095
AT1G68510	U11-A08	LOB a / AS2 b	specific probe	AT1G68510.1	702
AT2G24700	U11-A09	ABI3-VP1 a,b	no probe	AT2G24700.1	1668
AT2G36400	U11-A10	GRF a,b	specific probe	AT2G36400.1	1197
AT3G04380	U11-A11	SET a / PcG b	no probe	AT3G04380.1	1479
AT3G07220	U11-A12	FHA a,b	multiple	AT3G07220.1	963
AT3G09735	U11-B01	S1Fa-like a,b	specific probe	AT3G09735.1	222
AT3G50870	U11-B02	C2C2-GATA a,b	specific probe	AT3G50870.1	888
AT3G51470	U11-B03	DBP a	specific probe	AT3G51470.1	1086
AT3G59470	U11-B04	FAR1 a	specific probe	AT3G59470.1	756
AT3G54610	U11-B05	GNAT a	specific probe	AT3G54610.1	1707
AT4G19985	U11-B06	GNAT a	specific probe	AT4G19985.1	714
AT3G18870	U11-B07	mTERF a	specific probe	AT3G18870.1	825
AT2G03050	U11-B08	mTERF a	specific probe	AT2G03050.1	852
AT5G23930	U11-B09	mTERF a	no probe	AT5G23930.1	1374
AT5G07900	U11-B10	mTERF a	specific probe	AT5G07900.1	1218
AT5G08790	U11-B11	NAC a,b	no probe	AT5G08790.1	852
AT2G18500	U11-B12	OFP a	specific probe	AT2G18500.1	948
AT3G20800	U11-C01	RCD1-like a	specific probe	AT3G20800.1	951
AT1G80400	U11-C02	ND	specific probe	AT1G80400.1	1224
AT4G22360	U11-C03	SWI/SNF-BAF60b a	specific probe	AT4G22360.1	1158
AT4G34290	U11-C04	SWI/SNF-BAF60b a	specific probe	AT4G34290.1	435
AT3G01890	U11-C05	SWI/SNF-BAF60b a	specific probe	AT3G01890.1	1377
AT2G40450	U11-C06	TRAF a	no probe	AT2G40450.1	630
AT1G01640	U11-C07	TRAF a	specific probe	AT1G01640.1	624
AT4G08455	U11-C08	TRAF a	no probe	AT4G08455.1	732
AT3G61600	U11-C09	TRAF a	specific probe	AT3G61600.1	1686
AT1G22310	U11-C10	ND	specific probe	AT1G22310.2	1575
AT1G24250	U11-C11	Orphans a	multiple	AT1G24250.1	759
AT2G27580	U11-C12	zf-AN1 c	specific probe	AT2G27580.1	492
AT3G15790	U11-D01	ND	specific probe	AT3G15790.1	765
AT4G21610	U11-D02	zf-LSD1 c	specific probe	AT4G21610.1	468
AT4G25380	U11-D03	zf-AN1 c	specific probe	AT4G25380.1	393
AT3G19580	U11-D04	C2H2 a,b	specific probe	AT3G19580.1	822
AT5G60100	U11-D05	Pseudo ARR-B a / C2C2-CO-like b	specific probe	AT5G60100.1	1488
AT1G06170	U11-D06	bHLH a,b	specific probe	AT1G06170.1	1263
AT2G32905	U11-D07	REM(B3) d	no probe	AT2G32905.1	618
AT3G05760	U11-D08	C2H2 d	specific probe	AT3G05760.1	609
AT3G61850	U11-D09	C2C2-DOF a,b,c	specific probe	AT3G61850.1	975
AT1G55760	U11-D10	TRAF a	specific probe	AT1G55760.1	990
AT2G22800	U11-D11	HB a,b	specific probe	AT2G22800.1	825
AT4G01550	U11-D12	NAC a,b	specific probe	AT4G01550.1	1374
AT1G02220	U11-E01	NAC a,b	specific probe	AT1G02220.1	1185
AT1G33280	U11-E02	NAC a,b	specific probe	AT1G33280.1	918
AT1G63910	U11-E03	MYB a,b	specific probe	AT1G63910.1	1113
AT2G39880	U11-E04	MYB a,b	specific probe	AT2G39880.1	1104
AT4G22680	U11-E05	MYB a,b	specific probe	AT4G22680.1	801
AT4G37780	U11-E06	MYB a,b	specific probe	AT4G37780.1	918
AT1G66370	U11-E07	MYB a,b	specific probe	AT1G66370.1	741
AT2G42660	U11-E08	G2-like a,b	specific probe	AT2G42660.1	768
AT3G24310	U11-E09	MYB a,b	specific probe	AT3G24310.1	810
AT5G62470	U11-E10	MYB a,b	specific probe	AT5G62470.2	1059
AT1G75710	U11-E11	C2H2 a,b	specific probe	AT1G75710.1	1389
AT5G03150	U11-E12	C2H2 a,b,c	specific probe	AT5G03150.1	1512
AT5G46830	U11-F01	bHLH a,b	specific probe	AT5G46830.1	1536
AT1G02340	U11-F02	bHLH a,b	specific probe	AT1G02340.1	879
AT1G06160	U11-F03	AP2-EREBP a,b,c	specific probe	AT1G06160.1	735
AT3G23230	U11-F04	AP2-EREBP a,b,c	specific probe	AT3G23230.1	420
AT5G61890	U11-F05	AP2-EREBP a,b,c	specific probe	AT5G61890.1	747
AT5G63260	U11-F06	C3H a,b	specific probe	AT5G63260.1	1308
AT4G26030	U11-F07	C2H2 d	no probe	AT4G26030.1	663
AT2G03500	U11-F08	G2-like a,b	specific probe	AT2G03500.1	1299
AT1G15050	U11-F09	AUX-IAA a,b	specific probe	AT1G15050.1	558
AT5G62020	U11-F10	HSF a,b,c	specific probe	AT5G62020.1	900
AT1G19040	U11-F11	NAC b	specific probe	AT1G19040.1	519
AT2G42280	U11-F12	bHLH a,b	specific probe	AT2G42280.1	1080
AT3G54990	U11-G01	AP2-EREBP a,b,c	specific probe	AT3G54990.1	1041
AT1G64105	U11-G02	NAC a,b	multiple	AT1G64105.1	486
AT1G77570	U11-G03	HSF a,b	specific probe	AT1G77570.1	444
AT5G50570	U11-G04	SBP a,b,c	multiple	AT5G50570.1	1080
AT2G18490	U11-G05	C2H2 a,b,c	specific probe	AT2G18490.1	756
AT5G54360	U11-G06	C2H2 d	no probe	AT5G54360.1	813
AT1G63820	U11-G07	Orphans a / C2C2-CO-like b	specific probe	AT1G63820.1	882
AT2G40210	U11-G08	MADS a,b	specific probe	AT2G40210.1	1116
AT3G11100	U11-G09	TRIHELIX a,b	specific probe	AT3G11100.1	750
AT1G66420	U11-G10	GeBP a,b	no probe	AT1G66420.1	849
AT1G76870	U11-G11	TRIHELIX b	specific probe	AT1G76870.1	1158
AT2G15740	U11-G12	C2H2 a,b,c	specific probe	AT2G15740.1	990
AT2G37740	U11-H01	C2H2 a,b,c	specific probe	AT2G37740.1	915
AT5G09750	U11-H02	bHLH a,b	no probe	AT5G09750.1	675
AT1G18960	U11-H03	MYB-related a,b	no probe	AT1G18960.1	924
AT1G27740	U11-H04	bHLH a,b	specific probe	AT1G27740.1	777
AT1G32770	U11-H05	NAC a,b	specific probe	AT1G32770.1	1077
AT1G43000	U11-H06	PLATZ a,b	specific probe	AT1G43000.1	651
AT1G55650	U11-H07	ARID a,b	no probe	AT1G55650.1	1014
AT2G01818	U11-H08	PLATZ a	no probe	AT2G01818.1	669
AT2G27930	U11-H09	PLATZ a,b	no probe	AT2G27930.1	570
AT2G30432	U11-H10	MYB-related a,b	no probe	AT2G30432.1	255
AT3G04280	U11-H11	Orphans a	specific probe	AT3G04280.1	429
AT3G17010	U11-H12	ABI3-VP1 a,b	specific probe	AT3G17010.1	909
AT5G14960	U12-A01	E2F-DP a,b,c	specific probe	AT5G14960.1	1080
AT5G51790	U12-A02	bHLH a,b	no probe	AT5G51790.1	630
AT5G60440	U12-A03	MADS a,b	specific probe	AT5G60440.1	900
AT2G17770	U12-A04	bZIP c	specific probe	AT2G17770.1	471
AT2G35430	U12-A05	C3H a,b	specific probe	AT2G35430.1	759
AT5G13780	U12-A06	GNAT a	specific probe	AT5G13780.1	579
AT5G16800	U12-A07	GNAT a	specific probe	AT5G16800.2	813
AT1G62085	U12-A08	mTERF a	specific probe	AT1G62085.1	1386
AT1G62110	U12-A09	mTERF a	no probe	AT1G62110.1	1389
AT1G79580	U12-A10	NAC a,b	specific probe	AT1G79580.1	1116
AT1G06920	U12-A11	OFP a	no probe	AT1G06920.1	948
AT3G52525	U12-A12	OFP a	no probe	AT3G52525.1	480
AT2G32550	U12-B01	RCD1-like a	no probe	AT2G32550.1	969
AT3G11090	U12-B02	LOB a / AS2 b	specific probe	AT3G11090.1	498
AT3G11260	U12-B03	HB a,b,c	no probe	AT3G11260.1	549
AT2G01940	U12-B04	C2H2 a,b,c	specific probe	AT2G01940.1	1341
AT5G01860	U12-B05	C2H2 a,b,c	specific probe	AT5G01860.1	648
AT5G14010	U12-B06	C2H2 a,b,c	no probe	AT5G14010.1	486
AT3G58190	U12-B07	LOB a / AS2 b	specific probe	AT3G58190.1	657
AT5G67420	U12-B08	LOB a / AS2 b	specific probe	AT5G67420.1	753
AT1G04880	U12-B09	ARID a,b	specific probe	AT1G04880.1	1347
AT1G27660	U12-B10	ND	no probe	AT1G27660.1	1362
AT2G31730	U12-B11	ND	specific probe	AT2G31730.1	462
AT2G40200	U12-B12	bHLH a,b	specific probe	AT2G40200.1	765
AT4G00870	U12-C01	bHLH a,b	specific probe	AT4G00870.1	1272
AT1G30970	U12-C02	C2H2 a,b	specific probe	AT1G30970.1	1104
AT5G49520	U12-C03	WRKY a,b,c	specific probe	AT5G49520.1	1200
AT3G02380	U12-C04	C2C2-CO-like a,b	specific probe	AT3G02380.1	1044
AT5G57180	U12-C05	Orphans a / C2C2-CO-like b	specific probe	AT5G57180.2	1308
AT3G24860	U12-C06	TRIHELIX a,b	no probe	AT3G24860.1	933
AT3G24120	U12-C07	G2-like a,b	specific probe	AT3G24120.1	897
AT5G24930	U12-C08	C2C2-CO-like a,b	specific probe	AT5G24930.1	1221
AT4G39410	U12-C09	WRKY a,b,c	specific probe	AT4G39410.1	915
AT5G07100	U12-C10	WRKY a,b,c	specific probe	AT5G07100.1	930
AT5G51860	U12-C11	MADS a,b	specific probe	AT5G51860.2	636
AT1G70510	U12-C12	HB a,b	specific probe	AT1G70510.1	933
AT1G74650	U12-D01	MYB a,b	specific probe	AT1G74650.1	993
AT2G43220	U12-D02	ND	specific probe	AT2G43220.1	1617
AT2G02820	U12-D03	MYB a,b	specific probe	AT2G02820.2	1455
AT5G10120	U12-D04	EIL a,b	specific probe	AT5G10120.1	1416
AT2G37590	U12-D05	C2C2-DOF a,b,c	specific probe	AT2G37590.1	993
AT4G37540	U12-D06	LOB a / AS2 b	specific probe	AT4G37540.1	723
AT1G19270	U12-D07	Orphans a / LIM b	specific probe	AT1G19270.1	1599
AT1G56160	U12-D08	MYB a,b	specific probe	AT1G56160.1	891
AT1G01160	U12-D09	GIF b	specific probe	AT1G01160.1	690
AT4G27310	U12-D10	Orphans a	no probe	AT4G27310.1	672
AT1G25440	U12-D11	C2C2-CO-like a,b	no probe	AT1G25440.1	1254
AT2G24590	U12-D12	ND	specific probe	AT2G24590.1	591
AT5G14260	U12-E01	SET a / PcG b	specific probe	AT5G14260.1	1545
AT4G31550	U12-E02	WRKY a,b,c	specific probe	AT4G31550.2	978
AT1G76110	U12-E03	ARID a,b	specific probe	AT1G76110.1	1017
AT5G18550	U12-E04	C3H a,b	specific probe	AT5G18550.1	1398
AT5G22890	U12-E05	C2H2 a,b,c	specific probe	AT5G22890.1	1122
AT5G13330	U12-E06	AP2-EREBP a,b,c	specific probe	AT5G13330.1	639
AT3G51910	U12-E07	HSF a,b,c	specific probe	AT3G51910.1	819
AT1G66350	U12-E08	GRAS a,b	specific probe	AT1G66350.1	1536
AT4G17570	U12-E09	C2C2-GATA a,b	specific probe	AT4G17570.3	1533
AT1G51700	U12-E10	C2C2-DOF a,b,c	specific probe	AT1G51700.1	585
AT5G48150	U12-E11	GRAS a,b	specific probe	AT5G48150.1	1473
AT2G28160	U12-E12	bHLH a,b	no probe	AT2G28160.1	957
AT1G22070	U12-F01	bZIP b,c	specific probe	AT1G22070.1	1155
AT5G26805	U12-F02	REM(B3) d	no probe	AT5G26805.1	471
AT3G13540	U12-F03	MYB a,b	specific probe	AT3G13540.1	750
AT1G54160	U12-F04	CCAAT a / CCAAT-HAP2 b / CBFB_NFYA c	specific probe	AT1G54160.1	927
AT4G37740	U12-F05	GRF a,b	specific probe	AT4G37740.1	1608
AT5G66980	U12-F06	ABI3-VP1 a,b	specific probe	AT5G66980.1	1005
AT4G25210	U12-F07	GeBP a,b	specific probe	AT4G25210.1	1107
AT3G20550	U12-F08	FHA a,b	specific probe	AT3G20550.1	945
AT2G04845	U12-F09	GNAT a	specific probe	AT2G04845.1	657
AT5G67180	U12-F10	AP2-EREBP a,b,c	specific probe	AT5G67180.1	1059
AT1G04250	U12-F11	AUX-IAA a,b	specific probe	AT1G04250.1	690
AT5G49330	U12-F12	MYB a,b	specific probe	AT5G49330.1	1029
AT5G01380	U12-G01	TRIHELIX a,b	specific probe	AT5G01380.1	972
AT2G40970	U12-G02	G2-like a,b	specific probe	AT2G40970.1	747
AT4G03170	U12-G03	ABI3-VP1 a,b	specific probe	AT4G03170.1	753
AT1G02250	U12-G04	NAC a,b	specific probe	AT1G02250.1	1053
AT4G34990	U12-G05	MYB a,b	specific probe	AT4G34990.1	825
AT1G63040	U12-G06	ND	specific Probe	AT1G63040.1	747
AT1G34670	U12-G07	MYB a,b	specific probe	AT1G34670.1	1098
AT3G57670	U12-G08	C2H2 a,b,c	specific probe	AT3G57670.1	1152
AT1G64625	U12-G09	bHLH d	no probe	AT1G64625.2	1584
AT5G10570	U12-G10	bHLH a,b	no probe	AT5G10570.1	948
AT1G26300	U12-G11	BSD a	specific probe	AT1G26300.1	951
AT3G49800	U12-G12	BSD a	no probe	AT3G49800.1	1287
AT3G55770	U12-H01	LIM a,b	specific probe	AT3G55770.1	600
AT3G54340	U12-H02	MADS a,b	specific probe	AT3G54340.1	699
AT4G16845	U12-H03	ND	specific probe	AT4G16845.1	1323
AT3G01530	U12-H04	MYB a,b	specific probe	AT3G01530.1	621
AT5G17300	U12-H05	MYB-related a,b	specific probe	AT5G17300.1	1164
AT3G54810	U12-H06	C2C2-GATA a,b	specific probe	AT3G54810.2	969
AT2G33610	U12-H07	MYB-related a / SWIRM c	specific probe	AT2G33610.1	1410
AT4G12670	U12-H08	MYB-related d	no probe	AT4G12670.1	1500
AT5G66270	U12-H09	C3H a	no probe	AT5G66270.1	1350
AT5G67480	U12-H10	TAZ a,b	specific probe	AT5G67480.2	1152
AT1G19700	U12-H11	HB a,b	specific probe	AT1G19700.1	1617
AT5G22290	U12-H12	NAC a,b	specific probe	AT5G22290.1	1023
AT2G18160	U13-A01	bZIP a,b,c	multiple	AT2G18160.1	516
AT5G54630	U13-A02	C2H2 b	specific probe	AT5G54630.1	1419
AT2G22430	U13-A03	HB a,b	specific probe	AT2G22430.1	936
AT1G75340	U13-A04	C3H a,b	specific probe	AT1G75340.1	1308
AT4G17880	U13-A05	bHLH a,b	specific probe	AT4G17880.1	1770
AT5G59430	U13-A06	MYB-related d	specific probe	AT5G59430.1	1737
AT5G46760	U13-A07	bHLH a,b	specific probe	AT5G46760.1	1779
AT3G60630	U13-A08	GRAS a,b	specific probe	AT3G60630.1	1872
AT1G73730	U13-A09	EIL a,b	specific probe	AT1G73730.1	1704
AT2G46040	U13-A10	ARID a,b	specific probe	AT2G46040.1	1689
AT4G15420	U13-A11	C2H2 b	specific probe	AT4G15420.1	1686
AT4G29930	U13-A12	bHLH a,b	no probe	AT4G29930.3	792
AT5G65640	U13-B01	bHLH a,b	specific probe	AT5G65640.1	1056
AT1G55580	U13-B02	GRAS a,b	specific probe	AT1G55580.1	1338
AT1G76420	U13-B03	NAC a,b	specific probe	AT1G76420.1	1005
AT1G80590	U13-B04	WRKY a,b,c	specific probe	AT1G80590.1	708
AT3G01600	U13-B05	NAC a,b	no probe	AT3G01600.1	1113
AT4G02670	U13-B06	C2H2 a,b,c	specific probe	AT4G02670.1	1209
AT4G14720	U13-B07	ZIM b,c	specific probe	AT4G14720.1	948
AT4G36160	U13-B08	NAC a,b	specific probe	AT4G36160.1	1134
AT5G19490	U13-B09	CCAAT a	specific probe	AT5G19490.1	795
AT5G57390	U13-B10	AP2-EREBP a,b,c	specific probe	AT5G57390.1	1677
AT3G21350	U13-B11	MED6 a	specific probe	AT3G21350.1	897
AT1G62120	U13-B12	mTERF a	no probe	AT1G62120.1	1314
AT1G78930	U13-C01	mTERF a	specific probe	AT1G78930.1	1776
AT2G44020	U13-C02	mTERF a	specific probe	AT2G44020.1	1524
AT4G14605	U13-C03	mTERF a	specific probe	AT4G14605.1	1482
AT2G18060	U13-C04	NAC a,b	specific probe	AT2G18060.1	1098
AT1G05420	U13-C05	OFP a	no probe	AT1G05420.1	681
AT2G36050	U13-C06	OFP a	specific probe	AT2G36050.1	786
AT2G30400	U13-C07	OFP a	specific probe	AT2G30400.1	963
AT5G19650	U13-C08	OFP a	no probe	AT5G19650.1	666
AT1G49520	U13-C09	SWI/SNF-BAF60b a	specific probe	AT1G49520.1	1119
AT5G13730	U13-C10	SIGMA70-like a	specific probe	AT5G13730.1	1260
AT5G45110	U13-C11	TRAF a	specific probe	AT5G45110.1	1761
AT5G48510	U13-C12	TRAF a	no probe	AT5G48510.1	675
AT3G04670	U13-D01	WRKY a,b,c	specific probe	AT3G04670.1	993
AT1G23810	U13-D02	Orphans a	multiple	AT1G23810.1	726
AT1G24230	U13-D03	Orphans a	no probe	AT1G24230.1	738
AT1G27280	U13-D04	Orphans a	no probe	AT1G27280.1	678
AT1G49830	U13-D05	ND	specific probe	AT1G49830.1	753
AT3G19070	U13-D06	ND	specific probe	AT3G19070.1	1041
AT2G36740	U13-D07	YL1 c	specific probe	AT2G36740.1	1098
AT4G25110	U13-D08	PEPTIDASE_C14 c	specific probe	AT4G25110.1	1257
AT5G15040	U13-D09	Orphans a	no probe	AT5G15040.1	264
AT5G60142	U13-D10	ABI3-VP1 a / B3 c	no probe	AT5G60142.1	900
AT4G01540	U13-D11	NAC a,b	no probe	AT4G01540.1	1422
AT3G06490	U13-D12	MYB a,b	specific probe	AT3G06490.1	972
AT5G38860	U13-E01	bHLH a,b	no probe	AT5G38860.1	897
AT1G32330	U13-E02	HSF a,b,c	specific probe	AT1G32330.1	1458
AT5G60480	U13-E03	zf-HD a,b	no probe	AT5G60480.1	576
AT1G55950	U13-E04	GeBP a,b	specific probe	AT1G55950.1	612
AT1G12890	U13-E05	AP2-EREBP a,b,c	no probe	AT1G12890.1	660
AT3G12977	U13-E06	NAC a / NAM c	no probe	AT3G12977.1	840
AT4G06634	U13-E07	C2H2 a,b	no probe	AT4G06634.1	1164
AT4G20970	U13-E08	bHLH a,b	no probe	AT4G20970.1	573
AT1G32510	U13-E09	NAC a,b	no probe	AT1G32510.1	852
AT1G18335	U13-E10	GNAT a	no probe	AT1G18335.1	810
AT5G04760	U13-E11	MYB a,b	specific probe	AT5G04760.1	648
AT1G68670	U13-E12	G2-like a,b	specific probe	AT1G68670.1	1065
AT2G02470	U13-F01	ALFIN-like a,b	specific probe	AT2G02470.2	771
AT2G34450	U13-F02	HMG a,b	specific probe	AT2G34450.1	459
AT1G59640	U13-F03	bHLH a,b	specific probe	AT1G59640.1	1032
AT5G07580	U13-F04	AP2-EREBP a,b,c	specific probe	AT5G07580.1	825
AT5G10280	U13-F05	MYB a,b	specific probe	AT5G10280.1	1005
AT5G17260	U13-F06	NAC a,b	specific probe	AT5G17260.1	1431
AT3G02550	U13-F07	LOB a / AS2 b	specific probe	AT3G02550.1	792
AT4G14540	U13-F08	CCAAT a / CCAAT-HAP3 b	specific probe	AT4G14540.1	486
AT3G24140	U13-F09	bHLH a,b	specific probe	AT3G24140.1	1245
AT5G52660	U13-F10	MYB-related a,b	specific probe	AT5G52660.1	996
AT2G33350	U13-F11	Orphans a / C2C2-CO-like b	specific probe	AT2G33350.2	1233
AT2G46670	U13-F12	Orphans a / C2C2-CO-like b	multiple	AT2G46670.1	552
AT3G03200	U13-G01	NAC a,b	specific probe	AT3G03200.1	1440
AT4G05170	U13-G02	bHLH a	specific probe	AT4G05170.1	717
AT5G06080	U13-G03	LOB a / AS2 b	specific probe	AT5G06080.1	534
AT2G32020	U13-G04	GNAT a	specific probe	AT2G32020.1	552
AT2G38130	U13-G05	GNAT a	specific probe	AT2G38130.1	573
AT3G46600	U13-G06	GRAS a,b	specific probe	AT3G46600.1	1752
AT4G37750	U13-G07	AP2-EREBP a,b,c	specific probe	AT4G37750.1	1668
AT1G50600	U13-G08	GRAS a,b	specific probe	AT1G50600.1	1794
AT4G38900	U13-G09	bZIP a,b,c	specific probe	AT4G38900.2	1662
AT1G76890	U13-G10	TRIHELIX a,b	specific probe	AT1G76890.2	1728
AT2G47190	U13-G11	MYB a,b	specific probe	AT2G47190.1	822
AT2G42380	U13-G12	bZIP a,b,c	specific probe	AT2G42380.2	966
AT5G66940	U13-H01	C2C2-DOF a,b,c	specific probe	AT5G66940.1	678
AT1G10610	U13-H02	bHLH a,b	specific probe	AT1G10610.1	1326
AT1G29860	U13-H03	WRKY a,b,c	specific probe	AT1G29860.1	849
AT4G08150	U13-H04	HB a,b	specific probe	AT4G08150.1	1197
AT5G49490	U13-H05	MADS a,b	no probe	AT5G49490.1	858
AT1G14687	U13-H06	zf-HD a,b	specific probe	AT1G14687.1	507
AT3G51180	U13-H07	ND	specific probe	AT3G51180.1	1566
AT2G17040	U13-H08	NAC a,b	specific probe	AT2G17040.1	831
AT1G68840	U13-H09	AP2-EREBP a,b	specific probe	AT1G68840.1	1059
AT2G35700	U13-H10	AP2-EREBP a,b,c	specific probe	AT2G35700.1	585
AT5G48890	U13-H11	C2H2 b	no probe	AT5G48890.1	522
AT1G62150	U13-H12	mTERF a	specific probe	AT1G62150.1	1392
AT3G26790	U14-A01	ABI3-VP1 a,b	specific probe	AT3G26790.1	942
AT2G38470	U14-A02	WRKY a,b,c	specific probe	AT2G38470.1	1560
AT1G59810	U14-A03	MADS a,b	multiple	AT1G59810.1	852
AT1G31140	U14-A04	MADS a,b	no probe	AT1G31140.2	642
AT5G49300	U14-A05	C2C2-GATA a,b	no probe	AT5G49300.1	420
AT2G28200	U14-A06	C2H2 a,b,c	specific probe	AT2G28200.1	861
AT4G04890	U14-A07	HB a,b	specific probe	AT4G04890.1	2232
AT5G16540	U14-A08	C3H a,b	specific probe	AT5G16540.1	1128
AT2G47620	U14-A09	MYB-related a / SWIRM c	specific probe	AT2G47620.1	1539
AT1G22985	U14-A10	AP2-EREBP a,b,c	specific probe	AT1G22985.1	480
AT3G45880	U14-A11	JUMONJI d	specific probe	AT3G45880.1	1038
AT2G22540	U14-A12	MADS a,b	specific probe	AT2G22540.1	723
AT5G41315	U14-B01	bHLH a,b	no probe	AT5G41315.1	1914
AT3G03660	U14-B02	HB a,b,c	specific probe	AT3G03660.1	894
AT2G43000	U14-B03	NAC a,b	specific probe	AT2G43000.1	828
AT5G39820	U14-B04	NAC a,b	specific probe	AT5G39820.1	1005
AT2G45160	U14-B05	GRAS a,b	specific probe	AT2G45160.1	1923
AT3G13840	U14-B06	GRAS a,b	specific probe	AT3G13840.1	1533
AT1G26780	U14-B07	MYB a,b	specific probe	AT1G26780.2	1080
AT5G65590	U14-B08	C2C2-DOF a,b,c	specific probe	AT5G65590.1	951
AT3G21890	U14-B09	Orphans a	specific probe	AT3G21890.1	366
AT4G12210	U14-B10	ND	no probe	AT4G12210.1	612
AT3G46070	U14-B11	C2H2 a,b,c	specific probe	AT3G46070.1	513
AT2G36080	U14-B12	ABI3-VP1 a,b	specific probe	AT2G36080.1	735
AT4G23750	U14-C01	AP2-EREBP a,b,c	specific probe	AT4G23750.1	1032
AT5G16600	U14-C02	MYB a,b	specific probe	AT5G16600.1	984
AT5G14340	U14-C03	MYB a,b	specific probe	AT5G14340.1	792
AT5G15310	U14-C04	MYB a,b	specific probe	AT5G15310.1	981
AT2G38250	U14-C05	TRIHELIX a,b	specific probe	AT2G38250.1	870
AT1G44830	U14-C06	AP2-EREBP a,b,c	specific probe	AT1G44830.1	636
AT3G25790	U14-C07	G2-like a,b	specific probe	AT3G25790.1	1074
AT5G12330	U14-C08	SRS a,b	specific probe	AT5G12330.1	963
AT2G21320	U14-C09	Orphans a	specific probe	AT2G21320.1	519
AT5G03510	U14-C10	C2H2 a,b,c	specific probe	AT5G03510.1	879
AT5G05120	U14-C11	C2H2 a,b,c	no probe	AT5G05120.1	606
AT5G06650	U14-C12	C2H2 a,b,c	specific probe	AT5G06650.1	576
AT5G10970	U14-D01	C2H2 a,b	specific probe	AT5G10970.1	819
AT5G66350	U14-D02	SRS a,b	specific probe	AT5G66350.1	996
AT4G36260	U14-D03	SRS a,b	specific probe	AT4G36260.1	969
AT5G66870	U14-D04	LOB a / AS2 b	no probe	AT5G66870.1	942
AT3G06590	U14-D05	ND	specific probe	AT3G06590.1	666
AT3G47710	U14-D06	ND	no probe	AT3G47710.1	279
AT5G09460	U14-D07	ND	multiple	AT5G09460.1	981
AT3G22830	U14-D08	HSF a,b,c	specific probe	AT3G22830.1	1221
AT1G30210	U14-D09	TCP a,b,c	specific probe	AT1G31210.1	975
AT3G24520	U14-D10	HSF a,b,c	specific probe	AT3G24520.1	993
AT4G32800	U14-D11	AP2-EREBP a,b,c	specific probe	AT4G32800.1	666
AT5G58900	U14-D12	MYB a,b	specific probe	AT5G58900.1	867
AT2G38300	U14-E01	G2-like a,b	specific probe	AT2G38300.1	1023
AT1G68920	U14-E02	bHLH a,b	specific probe	AT1G68920.1	1461
AT4G34530	U14-E03	bHLH a,b	no probe	AT4G34530.1	1008
AT3G61950	U14-E04	bHLH a,b	specific probe	AT3G61950.1	1077
AT1G19000	U14-E05	MYB-related a,b	specific probe	AT1G19000.1	858
AT1G19180	U14-E06	ZIM b,c	specific probe	AT1G19180.1	762
AT5G40330	U14-E07	MYB a,b	specific probe	AT5G40330.1	660
AT4G27230	U14-E08	CCAAT a	specific probe	AT4G27230.1	396
AT1G72210	U14-E09	bHLH a,b	no probe	AT1G72210.1	963
AT1G32700	U14-E10	PLATZ a,b	specific probe	AT1G32700.1	642
AT2G17950	U14-E11	HB a,b,c	specific probe	AT2G17950.1	879
AT4G37610	U14-E12	TAZ a,b	specific probe	AT4G37610.1	1107
AT5G67190	U14-F01	AP2-EREBP a,b,c	specific probe	AT5G67190.1	555
AT1G46768	U14-F02	AP2-EREBP a,b,c	specific probe	AT1G46768.1	462
AT5G40710	U14-F03	C2H2 b	specific probe	AT5G40710.1	819
AT3G56850	U14-F04	bZIP a,b,c	specific probe	AT3G56850.1	894
AT5G63090	U14-F05	LOB a / AS2 b	no probe	AT5G63090.1	561
AT3G54620	U14-F06	bZIP a,b,c	specific probe	AT3G54620.1	1212
AT2G30590	U14-F07	WRKY a,b	specific probe	AT2G30590.1	1143
AT3G14230	U14-F08	AP2-EREBP a,b,c	specific probe	AT3G14230.2	1140
AT1G44810	U14-F09	GeBP a,b	specific probe	AT1G44810.1	891
AT2G25820	U14-F10	AP2-EREBP a,b,c	specific probe	AT2G25820.1	678
AT3G58780	U14-F11	MADS a,b	specific probe	AT3G58780.1	747
AT5G27050	U14-F12	MADS a,b	specific probe	AT5G27050.1	363
AT2G27470	U14-G01	CCAAT a / CCAAT-HAP3 b	specific probe	AT2G27470.1	828
AT4G10600	U14-G02	PHD b	no probe	AT4G10600.1	714
AT5G03415	U14-G03	E2F-DP a,b,c	specific probe	AT5G03415.1	1158
AT1G68030	U14-G04	PHD a,b	no probe	AT1G68030.1	945
AT1G74890	U14-G05	Orphans a	specific probe	AT1G74890.1	621
AT2G41310	U14-G06	Orphans a	specific probe	AT2G41310.1	678
AT3G13960	U14-G07	GRF a,b	specific probe	AT3G13960.1	1194
AT3G14740	U14-G08	PHD a,b	specific probe	AT3G14740.2	1032
AT2G39000	U14-G09	GNAT a	specific probe	AT2G39000.1	876
AT1G61990	U14-G10	mTERF a	specific probe	AT1G61990.1	1245
AT2G34620	U14-G11	mTERF a	specific probe	AT2G34620.1	912
AT1G31760	U14-G12	SWI/SNF-BAF60b a	specific probe	AT1G31760.1	339
AT5G50670	U14-H01	SBP a,b,c	multiple	AT5G50670.1	1080
AT5G14170	U14-H02	SWI/SNF-BAF60b a	specific probe	AT5G14170.1	1605
AT4G14713	U14-H03	ZIM b,c	no probe	AT4G14713.1	942
AT1G70030	U14-H04	Orphans a	no probe	AT1G70030.1	483
AT3G02860	U14-H05	C2H2 d	specific probe	AT3G02860.1	942
AT1G69030	U14-H06	BSD a	specific probe	AT1G69030.1	954
AT2G16770	U14-H07	bZIP a,b,c	no probe	AT2G16770.1	750
AT1G36060	U14-H08	AP2-EREBP a,b,c	specific probe	AT1G36060.1	945
AT1G62300	U14-H09	WRKY a,b,c	specific probe	AT1G62300.1	1662
AT4G25610	U14-H10	C2H2 a,b,c	specific probe	AT4G25610.1	1761
AT5G50820	U14-H11	NAC a,b	specific probe	AT5G50820.1	582
AT5G66770	U14-H12	GRAS a,b	specific probe	AT5G66770.1	1755
AT5G50010	U15-A01	bHLH d	multiple	AT5G50010.1	936
AT1G01260	U15-A02	bHLH a,b	specific probe	AT1G01260.1	1773
AT1G08540	U15-A03	SIGMA70-like a	specific probe	AT1G08540.1	1719
AT2G33835	U15-A04	C3H a,b	no probe	AT2G33835.1	1764
AT1G24260	U15-A05	MADS a,b	specific probe	AT1G24260.1	756
AT1G61970	U15-A06	mTERF a	no probe	AT1G61970.1	1257
AT2G33720	U15-A07	REM(B3) d	specific probe	AT2G33720.1	981
AT2G40740	U15-A08	WRKY a,b,c	specific probe	AT2G40740.1	879
AT2G40750	U15-A09	WRKY a,b,c	specific probe	AT2G40750.1	1041
AT5G02030	U15-A10	HB a,b	specific probe	AT5G02030.1	1728
AT2G26960	U15-A11	MYB a,b	specific probe	AT2G26960.1	1284
AT1G68190	U15-A12	Orphans a	specific probe	AT1G68190.1	1071
AT5G65310	U15-B01	HB a,b	specific probe	AT5G65310.1	939
AT3G55370	U15-B02	C2C2-DOF a,b,c	specific probe	AT3G55370.1	1065
AT4G31660	U15-B03	ABI3-VP1 a,b	no probe	AT4G31660.1	756
AT2G01200	U15-B04	AUX-IAA a,b	no probe	AT2G01200.2	576
AT5G47670	U15-B05	CCAAT a / CCAAT-HAP3 b	specific probe	AT5G47670.2	705
AT3G27810	U15-B06	MYB a,b	specific probe	AT3G27810.1	681
AT3G66656	U15-B07	MADS a,b	specific probe	AT3G66656.1	537
AT5G58890	U15-B08	MADS a,b	specific probe	AT5G58890.1	885
AT1G17590	U15-B09	CCAAT a / CCAAT-HAP2 b / CBFB_NFYA c	specific probe	AT1G17590.1	987
AT1G74080	U15-B10	MYB a,b	specific probe	AT1G74080.1	1002
AT1G60040	U15-B11	MADS a,b	multiple	AT1G60040.1	855
AT1G69540	U15-B12	MADS a,b	no probe	AT1G69540.1	1035
AT3G62610	U15-C01	MYB a,b	specific probe	AT3G62610.1	1032
AT1G80390	U15-C02	AUX-IAA a,b	no probe	AT1G80390.1	540
AT3G07340	U15-C03	bHLH a,b	specific probe	AT3G07340.1	1371
AT1G12610	U15-C04	AP2-EREBP a,b,c	specific probe	AT1G12610.1	630
AT1G51120	U15-C05	AP2-EREBP a,b	multiple	AT1G51120.1	1059
AT5G11590	U15-C06	AP2-EREBP a,b,c	specific probe	AT5G11590.1	711
AT5G17430	U15-C07	AP2-EREBP a,b,c	specific probe	AT5G17430.1	1755
AT3G12680	U15-C08	C3H a,b	specific probe	AT3G12680.1	1575
AT3G48440	U15-C09	C3H a,b	specific probe	AT3G48440.1	1347
AT3G55980	U15-C10	C3H a,b	specific probe	AT3G55980.1	1743
AT2G43060	U15-C11	bHLH d	specific probe	AT2G43060.1	471
AT4G18960	U15-C12	MADS a,b	specific probe	AT4G18960.1	759
AT1G28300	U15-D01	ABI3-VP1 a,b	specific probe	AT1G28300.1	1092
AT4G14490	U15-D02	FHA a,b	specific probe	AT4G14490.1	1161
AT2G48100	U15-D03	C2H2 a,b	specific probe	AT2G48100.1	1035
AT4G37940	U15-D04	MADS a,b	specific probe	AT4G37940.1	687
AT5G65080	U15-D05	MADS a,b	specific probe	AT5G65080.1	618
AT4G09100	U15-D06	ND	specific probe	AT4G09100.1	399
AT3G43430	U15-D07	ND	specific probe	AT3G43430.1	504
AT1G18780	U15-D08	ND	no probe	AT1G18780.1	978
AT1G18760	U15-D09	ND	no probe	AT1G18760.1	675
AT3G61630	U15-D10	AP2-EREBP a,b,c	specific probe	AT3G61630.1	948
AT4G36710	U15-D11	GRAS a,b	specific probe	AT4G36710.1	1461
AT3G45150	U15-D12	TCP a,b,c	no probe	AT3G45150.1	498
AT3G18550	U15-E01	TCP a,b,c	no probe	AT3G18550.1	1302
AT3G12910	U15-E02	NAC a / NAM c	specific probe	AT3G12910.1	912
AT1G62360	U15-E03	HB a,b	specific probe	AT1G62360.1	1149
AT4G08250	U15-E04	GRAS a,b	specific probe	AT4G08250.1	1452
AT5G26170	U15-E05	WRKY a,b,c	no probe	AT5G26170.1	522
AT4G00210	U15-E06	LOB a / AS2 b	no probe	AT4G00210.1	663
AT1G09250	U15-E07	ND	specific probe	AT1G09250.1	624
AT3G56400	U15-E08	WRKY a,b,c	specific probe	AT3G56400.1	885
AT2G04240	U15-E09	ND	specific probe	AT2G04240.1	489
AT3G47600	U15-E10	MYB a,b	specific probe	AT3G47600.1	1002
AT1G72360	U15-E11	AP2-EREBP a,b,c	specific probe	AT1G72360.1	789
AT5G17810	U15-E12	HB a,b,c	no probe	AT5G17810.1	807
AT2G33880	U15-F01	HB a,b,c	specific probe	AT2G33880.1	1137
AT3G11020	U15-F02	AP2-EREBP a,b,c	specific probe	AT3G11020.1	993
AT3G03550	U15-F03	ND	specific probe	AT3G03550.1	1071
AT1G03790	U15-F04	C3H a,b	specific probe	AT1G03790.1	1182
AT1G25280	U15-F05	TUB a,c	specific probe	AT1G25280.1	1338
AT4G22140	U15-F06	PHD a,b	specific probe	AT4G22140.1	705
AT1G69010	U15-F07	bHLH a,b	specific probe	AT1G69010.1	936
AT2G43010	U15-F08	bHLH a,b	specific probe	AT2G43010.1	1293
AT4G13040	U15-F09	AP2-EREBP a,b	no probe	AT4G13040.1	741
AT4G39250	U15-F10	MYB-related a,b	no probe	AT4G39250.1	303
AT3G05690	U15-F11	CCAAT a / CCAAT-HAP2 b / CBFB_NFYA c	specific probe	AT3G05690.1	888
AT1G18570	U15-F12	MYB a,b	specific probe	AT1G18570.1	1059
AT1G65620	U15-G01	LOB a / AS2 b	specific probe	AT1G65620.1	600
AT5G03780	U15-G02	MYB-related d	specific probe	AT5G03780.1	1263
AT3G01220	U15-G03	HB a,b	specific probe	AT3G01220.1	861
AT1G68810	U15-G04	bHLH a,b	specific probe	AT1G68810.1	1107
AT3G27010	U15-G05	TCP a,b,c	specific probe	AT3G27010.1	945
AT5G57620	U15-G06	MYB a,b	specific probe	AT5G57620.1	1002
AT1G68880	U15-G07	bZIP a,b,c	specific probe	AT1G68880.1	417
AT5G26930	U15-G08	C2C2-GATA a,b	specific probe	AT5G26930.1	363
AT2G21060	U15-G09	CSD a,c	specific probe	AT2G21060.1	606
AT1G24590	U15-G10	AP2-EREBP a,b,c	no probe	AT1G24590.1	921
AT2G32460	U15-G11	MYB a,b	specific probe	AT2G32460.1	1473
AT2G18280	U15-G12	TUB a,c	specific probe	AT2G18280.1	1185
AT3G49760	U15-H01	bZIP a,b,c	specific probe	AT3G49760.1	471
AT5G08130	U15-H02	bHLH a,b	specific probe	AT5G08130.2	1590
AT1G70920	U15-H03	HB a,b	specific probe	AT1G70920.1	621
AT5G24050	U15-H04	REM(B3) d	no probe	AT5G24050.1	1050
AT5G43650	U15-H05	bHLH a,b	no probe	AT5G43650.1	744
AT5G26749	U15-H06	C3H d	no probe	AT5G26749.1	444
AT1G77920	U15-H07	bZIP a,b,c	specific probe	AT1G77920.1	1107
AT1G07640	U15-H08	C2C2-DOF a,b,c	specific probe	AT1G07640.3	1020
AT2G20570	U15-H09	G2-like a,b	specific probe	AT2G20570.1	1263
AT3G23210	U15-H10	bHLH a,b	specific probe	AT3G23210.1	963
AT5G06420	U15-H11	C3H a,b	multiple	AT5G06420.1	1137
AT3G19860	U15-H12	bHLH a,b	specific probe	AT3G19860.1	1014
AT1G68640	U16-A01	bZIP a,b,c	specific probe	AT1G68640.1	1359
AT5G64810	U16-A02	WRKY a,b,c	no probe	AT5G64810.1	585
AT1G53230	U16-A03	TCP a,b,c	specific probe	AT1G53230.1	1176
AT4G21440	U16-A04	MYB a,b	specific probe	AT4G21440.1	1053
AT2G14760	U16-A05	bHLH a,b	no probe	AT2G14760.1	987
AT5G43620	U16-A06	C2H2 d	multiple	AT5G43620.1	1233
AT1G04500	U16-A07	Orphans a / C2C2-CO-like b	specific probe	AT1G04500.1	1161
AT1G02170	U16-A08	PEPTIDASE_C14 c	specific probe	AT1G02170.1	1104
AT1G13960	U16-A09	WRKY a,b,c	specific probe	AT1G13960.1	1545
AT1G28470	U16-A10	NAC a,b	specific probe	AT1G28470.1	945
AT1G47270	U16-A11	TUB a,c	specific probe	AT1G47270.2	1242
AT1G56010	U16-A12	NAC a,b	specific probe	AT1G56010.1	975
AT2G47850	U16-B01	C3H a,b	specific probe	AT2G47850.1	1407
AT1G61730	U16-B02	GeBP a,b	specific probe	AT1G61730.1	1131
AT4G00610	U16-B03	GeBP a,b	no probe	AT4G00610.1	987
AT1G13400	U16-B04	C2H2 b	specific probe	AT1G13400.1	624
AT1G32240	U16-B05	G2-like a,b	specific probe	AT1G32240.1	1167
AT1G46264	U16-B06	HSF a,b,c	specific probe	AT1G46264.1	1047
AT1G48195	U16-B07	C3H a,b	no probe	AT1G48195.1	249
AT5G11260	U16-B08	bZIP a,b,c	specific probe	AT5G11260.1	507
AT1G01350	U16-B09	C3H a,b	multiple	AT1G01350.1	1032
AT1G01920	U16-B10	SET a / PcG b	specific probe	AT1G01920.2	1719
AT1G60700	U16-B11	FHA a,b	no probe	AT1G60700.1	1578
AT1G75530	U16-B12	FHA a,b	no probe	AT1G75530.1	1668
AT2G21240	U16-C01	BBR-BPC a,b	specific probe	AT2G21240.1	891
AT2G22840	U16-C02	GRF a,b	specific probe	AT2G22840.1	1593
AT2G36010	U16-C03	E2F-DP a,b,c	specific probe	AT2G36010.1	1545
AT2G45480	U16-C04	GRF a,b	no probe	AT2G45480.1	1290
AT4G10920	U16-C05	Coactivator p15 a	specific probe	AT4G10920.1	498
AT4G36920	U16-C06	AP2-EREBP a,b,c	specific probe	AT4G36920.1	1299
AT5G49420	U16-C07	MADS a,b	multiple	AT5G49420.1	1005
AT1G34370	U16-C08	C2H2 a,b,c	specific probe	AT1G34370.1	1500
AT3G06410	U16-C09	C3H a,b	specific probe	AT3G06410.1	1389
AT2G23660	U16-C10	LOB a / AS2 b	specific probe	AT2G23660.1	936
AT3G24490	U16-C11	TRIHELIX a,b	specific probe	AT3G24490.1	1002
AT5G65100	U16-C12	EIL a,b	specific probe	AT5G65100.1	1674
AT1G19050	U16-D01	Orphans a	specific probe	AT1G19050.1	621
AT2G23060	U16-D02	GNAT a	specific probe	AT2G23060.1	1242
AT5G38740	U16-D03	MADS a,b	no probe	AT5G38740.1	1281
AT2G03060	U16-D04	MADS a,b	specific probe	AT2G03060.2	1161
AT1G60350	U16-D05	NAC a,b	specific probe	AT1G60350.1	963
AT2G42410	U16-D06	C2H2 a,b,c	specific probe	AT2G42410.1	645
AT3G51060	U16-D07	SRS a,b	no probe	AT3G51060.1	1113
AT5G54067	U16-D08	REM(B3) d	no probe	AT5G54067.1	381
AT1G75240	U16-D09	zf-HD a,b	specific probe	AT1G75240.1	930
AT5G15850	U16-D10	C2C2-CO-like a,b	specific probe	AT5G15850.1	1068
AT1G34180	U16-D11	NAC a,b	specific probe	AT1G34180.1	1731
AT1G69560	U16-D12	MYB a,b	specific probe	AT1G69560.1	993
AT3G10000	U16-E01	TRIHELIX a,b	no probe	AT3G10000.1	1446
AT5G56200	U16-E02	C2H2 a,b,c	specific probe	AT5G56200.1	1482
AT1G69570	U16-E03	C2C2-DOF a,b,c	specific probe	AT1G69570.1	1200
AT1G68120	U16-E04	BBR-BPC a,b	specific probe	AT1G68120.1	813
AT1G68480	U16-E05	C2H2 b	specific probe	AT1G68480.1	762
AT2G46735	U16-E06	ND	specific probe	AT2G46735.1	483
AT4G35580	U16-E07	NAC a,b	specific probe	AT4G35580.1	1605
AT5G50915	U16-E08	bHLH a,b	specific probe	AT5G50915.1	861
AT5G65910	U16-E09	BSD a	specific probe	AT5G65910.1	1299
AT2G28550	U16-E10	AP2-EREBP a,b,c	specific probe	AT2G28550.1	1350
AT5G25390	U16-E11	AP2-EREBP a,b,c	specific probe	AT5G25390.2	570
AT3G04930	U16-E12	GeBP a,b	no probe	AT3G04930.1	1371
AT2G02450	U16-F01	NAC a,b	specific probe	AT2G02450.2	1245
AT1G10585	U16-F02	bHLH a,b	specific probe	AT1G10585.1	546
AT1G61980	U16-F03	mTERF a	no probe	AT1G61980.1	1257
AT1G15340	U16-F04	MBD c	specific probe	AT1G15340.1	1155
AT1G72740	U16-F05	MYB-related a,b	specific probe	AT1G72740.2	864
AT3G12890	U16-F06	Orphans a / C2C2-CO-like b	specific probe	AT3G12890.1	756
AT4G33280	U16-F07	ABI3-VP1 a,b	specific probe	AT4G33280.1	1014
AT2G29660	U16-F08	C2H2 a,b,c	specific probe	AT2G29660.1	1122
AT5G47790	U16-F09	FHA a,b	specific probe	AT5G47790.1	1110
AT1G67710	U16-F10	ARR-B a,b	specific probe	AT1G67710.1	1566
AT5G05330	U16-F11	HMG d	no probe	AT5G05330.1	663
AT3G56570	U16-F12	SET a / PcG b	no probe	AT3G56570.1	1596
AT4G38910	U16-G01	BBR-BPC a,b	no probe	AT4G38910.2	777
AT5G24330	U16-G02	PHD a,b	specific probe	AT5G24330.1	1050
AT4G18830	U16-G03	OFP a	no probe	AT4G18330.1	1050
AT5G58360	U16-G04	OFP a	specific probe	AT5G58360.1	891
AT5G22240	U16-G05	OFP a	no probe	AT5G22240.1	591
AT5G12980	U16-G06	RCD1-like a	specific probe	AT5G12980.1	936
AT3G56230	U16-G07	TRAF a	specific probe	AT3G56230.1	849
AT3G53440	U16-G08	ND	specific probe	AT3G53440.1	1539
AT1G08320	U16-G09	bZIP a,b,c	specific probe	AT1G08320.1	1446
AT5G49200	U16-G10	C3H a,b	multiple	AT5G49200.1	1260
AT1G18750	U16-G11	MADS a,b	specific probe	AT1G18750.1	1170
AT5G05550	U16-G12	TRIHELIX a,b	specific probe	AT5G05550.2	750
AT1G62700	U16-H01	NAC a,b	specific probe	AT1G62700.1	1185
AT4G34400	U16-H02	ABI3-VP1 a,b	specific probe	AT4G34400.1	1194
AT5G53660	U16-H03	GRF a,b	specific probe	AT5G53660.1	1098
AT2G21650	U16-H04	MYB-related d	specific probe	AT2G21650.1	306
AT4G12850	U16-H05	FAR1 a	no probe	AT4G12850.1	552
AT2G36026	U16-H06	OFP a	no probe	AT2G36026.1	552
AT4G34590	U16-H07	bZIP a,b,c	multiple	AT4G34590.1	480
AT1G18330	U16-H08	MYB-related a,b	specific probe	AT1G18330.2	1119
AT4G12350	U16-H09	ND	specific probe	AT4G12350.1	861
AT1G19350	U16-H10	BES1 a,b	multiple	AT1G19350.1	1074
AT5G01160	U16-H11	C2H2 d	specific probe	AT5G01160.1	1083
AT5G25810	U16-H12	AP2-EREBP a,b,c	specific probe	AT5G25810.1	657
AT5G06160	U17-A01	C2H2 d	specific probe	AT5G06160.1	1515
AT5G26610	U17-A02	C2H2 b	specific probe	AT5G26610.1	906
AT3G56380	U17-A03	Orphans a	specific probe	AT3G56380.1	462
AT5G25790	U17-A04	CPP a,b	no probe	AT5G25790.1	1380
AT5G41090	U17-A05	NAC a,b	specific probe	AT5G41090.1	639
AT5G09250	U17-A06	Coactivator p15 a	specific probe	AT5G09250.1	324
AT3G07500	U17-A07	FAR1 a	no probe	AT3G07500.1	654
AT1G72030	U17-A08	GNAT a	specific probe	AT1G72030.1	771
AT2G39030	U17-A09	GNAT a	specific probe	AT2G39030.1	687
AT5G20240	U17-A10	MADS a,b	specific probe	AT5G20240.1	627
AT3G15500	U17-A11	NAC a,b	specific probe	AT3G15500.1	954
AT3G02400	U17-A12	FHA a,b	specific probe	AT3G02400.1	1758
AT3G53920	U17-B01	SIGMA70-like a	specific probe	AT3G53920.1	1716
AT2G27050	U17-B02	EIL a,b	specific probe	AT2G27050.1	1755
AT4G29230	U17-B03	NAC a,b	specific probe	AT4G29230.1	1497
AT4G37580	U17-B04	GNAT a	specific probe	AT4G37580.1	1212
AT4G02990	U17-B05	mTERF a	specific probe	AT4G02990.1	1626
AT4G31060	U17-B06	AP2-EREBP a,b,c	specific probe	AT4G31060.1	564
AT5G60142	U17-B07	ABI3-VP1 a / B3 c	no probe	AT5G60142.1	900
AT5G18000	U17-B08	ABI3-VP1 a,b	specific probe	AT5G18000.1	924
AT1G55750	U17-B09	BSD a	multiple	AT1G55750.1	1776
AT3G52910	U17-B10	GRF a,b	no probe	AT3G52910.1	1143
AT4G37850	U17-B11	bHLH a,b	specific probe	AT4G37850.1	987
AT5G06770	U17-B12	C3H a,b	specific probe	AT5G06770.1	723
AT2G39250	U17-C01	AP2-EREBP a,b,c	specific probe	AT2G39250.1	978
AT5G03220	U17-C02	MED7 a	multiple	AT5G03220.1	507
AT2G04740	U17-C03	TRAF a	specific probe	AT2G04740.1	1737
AT5G10510	U17-C04	AP2-EREBP a,b,c	specific probe	AT5G10510.1	1746
AT1G76900	U17-C05	TUB a,c	specific probe	AT1G76900.1	1368
AT3G28730	U17-C06	HMG a,b	specific probe	AT3G28730.1	1941
AT4G28030	U17-C07	GNAT a	specific probe	AT4G28030.1	825
AT1G62010	U17-C08	mTERF a	specific probe	AT1G62010.1	1248
AT1G74120	U17-C09	mTERF a	specific probe	AT1G74120.1	1338
AT2G36000	U17-C10	mTERF a	specific probe	AT2G36000.1	1002
AT1G79220	U17-C11	mTERF a	specific probe	AT1G79220.1	1200
AT2G23290	U17-C12	MYB a,b	specific probe	AT2G23290.1	930
AT2G32100	U17-D01	OFP a	specific probe	AT2G32100.1	735
AT1G76590	U17-D02	PLATZ a,b	specific probe	AT1G76590.1	738
AT2G46260	U17-D03	TRAF a	specific probe	AT2G46260.1	1686
AT1G24210	U17-D04	Orphans a	specific probe	AT1G24210.1	468
AT3G63030	U17-D05	zf-CW c	no probe	AT3G63030.1	561
AT1G43160	U17-D06	AP2-EREBP a,b,c	specific probe	AT1G43160.1	579
AT4G17490	U17-D07	AP2-EREBP a,b,c	specific probe	AT4G17490.1	849
AT5G07500	U17-D08	C3H a,b	specific probe	AT5G07500.1	738
AT5G41380	U17-D09	Orphans a / C2C2-CO-like b	no probe	AT5G41380.1	924
AT3G53820	U17-D10	C2H2 a,b	specific probe	AT3G53820.1	429
AT4G18450	U17-D11	AP2-EREBP a,b,c	specific probe	AT4G18450.1	912
AT1G16490	U17-D12	MYB a,b	specific probe	AT1G16490.1	825
AT5G54470	U17-E01	Orphans a	specific probe	AT5G54470.1	648
AT2G34830	U17-E02	WRKY a,b,c	specific probe	AT2G34830.1	1284
AT5G62610	U17-E03	bHLH a,b	specific probe	AT5G62610.1	846
AT3G24010	U17-E04	PHD a,b	specific probe	AT3G24010.1	705
AT4G25990	U17-E05	Orphans a / C2C2-CO-like b	specific probe	AT4G25990.1	1230
AT1G32070	U17-E06	GNAT a	specific probe	AT1G32070.1	777
AT2G03340	U17-E07	WRKY a,b,c	specific probe	AT2G03340.1	1542
AT1G22130	U17-E08	MADS a,b	specific probe	AT1G22130.1	1008
AT1G54360	U17-E09	ND	specific probe	AT1G54360.2	1581
AT5G27090	U17-E10	MADS a,b	no probe	AT5G27090.1	564
AT1G68800	U17-E11	TCP a,b,c	no probe	AT1G68800.2	1071
AT5G17800	U17-E12	MYB a,b	specific probe	AT5G17800.1	972
AT1G56650	U17-F01	MYB a,b	specific probe	AT1G56650.1	747
AT3G61120	U17-F02	MADS a,b	specific probe	AT3G61120.1	735
AT1G20693	U17-F03	HMG a,b	specific probe	AT1G20693.1	435
AT4G36780	U17-F04	BES1 a,b	specific probe	AT4G36780.2	798
AT2G02080	U17-F05	C2H2 a,b,c	specific probe	AT2G02080.1	1551
AT4G28530	U17-F06	NAC a,b	specific probe	AT4G28530.1	1059
AT4G38680	U17-F07	CSD a,c	specific probe	AT4G38680.1	612
AT1G72310	U17-F08	ND	specific probe	AT1G72310.1	975
AT5G67000	U17-F09	AP2-EREBP a,b,c	specific probe	AT5G67000.1	555
AT1G07980	U17-F10	CCAAT a / CCAAT-HAP5 b	specific probe	AT1G07980.1	621
AT3G23220	U17-F11	AP2-EREBP a,b,c	specific probe	AT3G23220.1	420
AT2G02740	U17-F12	PBF-2-like a / WHIRLY b	specific probe	AT2G02740.1	807
AT3G16870	U17-G01	C2C2-GATA a,b	specific probe	AT3G16870.1	573
AT4G31620	U17-G02	ABI3-VP1 a,b	no probe	AT4G31620.2	1479
AT5G47140	U17-G03	C2C2-GATA a,b	no probe	AT5G47140.1	1413
AT5G58010	U17-G04	bHLH a,b	specific probe	AT5G58010.1	894
AT5G18680	U17-G05	TUB a,c	specific probe	AT5G18680.1	1170
AT1G50680	U17-G06	AP2-EREBP a,b	multiple	AT1G50680.1	1014
AT1G52890	U17-G07	NAC a,b	specific probe	AT1G52890.1	954
AT4G37260	U17-G08	MYB a,b	specific probe	AT4G37260.1	963
AT1G20910	U17-G09	ARID a,b	specific probe	AT1G20910.1	1197
AT3G01030	U17-G10	C2H2 b	no probe	AT3G01030.1	1116
AT3G19500	U17-G11	ND	specific probe	AT3G19500.1	813
AT3G24820	U17-G12	BSD a	specific probe	AT3G24820.1	561
AT5G35330	U17-H01	ND	specific probe	AT5G35330.1	819
AT2G47700	U17-H02	ND	specific probe	AT2G47700.1	1077
AT4G24060	U17-H03	C2C2-DOF a,b,c	specific probe	AT4G24060.1	1029
AT2G05900	U17-H04	SET a / PcG b	specific probe	AT2G05900.1	939
AT1G11510	U17-H05	GeBP a,b	no probe	AT1G11510.1	1059
AT5G51980	U17-H06	C3H a,b	specific probe	AT5G51980.1	1332
AT2G17180	U17-H07	C2H2 a,b,c	specific probe	AT2G17180.1	813
AT3G55210	U17-H08	NAC a,b	multiple	AT3G55210.1	843
AT5G61470	U17-H09	C2H2 a,b,c	specific probe	AT5G61470.1	915
AT4G05630	U17-H10	ND	specific probe	AT4G05630.1	375
AT4G31615	U17-H11	ABI3-VP1 a,b	specific probe	AT4G32615.1	1464
AT5G24120	U17-H12	SIGMA70-like a	specific probe	AT5G24120.1	1554
AT3G52540	U18-A01	OFP a	specific probe	AT3G52540.1	849
AT5G67450	U18-A02	C2H2 a,b	specific probe	AT5G67450.1	738
AT1G32360	U18-A03	C3H a,b	specific probe	AT1G32360.1	1155
AT4G04030	U18-A04	OFP a	no probe	AT4G04030.1	387
AT5G59380	U18-A05	MBD c	specific probe	AT5G59380.1	678
AT5G44190	U18-A06	G2-like a,b	specific probe	AT5G44190.1	1161
AT5G37260	U18-A07	MYB-related a,b,c	specific probe	AT5G37260.1	864
AT1G31040	U18-A08	PLATZ a,b	specific probe	AT1G31040.1	732
AT5G35770	U18-A09	SAP a,b	specific probe	AT5G35770.1	1341
AT2G45120	U18-A10	C2H2 a,b,c	specific probe	AT2G45120.1	945
AT2G39020	U18-A11	GNAT a	specific probe	AT2G39020.1	711
AT3G20640	U18-A12	ND	no probe	AT3G20640.1	1365
AT1G28520	U18-B01	VOZ a,b	specific probe	AT1G28520.1	1461
AT3G49690	U18-B02	MYB a,b	specific probe	AT3G49690.1	933
AT2G35550	U18-B03	BBR-BPC a,b	specific probe	AT2G35550.2	816
AT4G36020	U18-B04	CSD a,c	specific probe	AT4G36020.1	900
AT2G18120	U18-B05	SRS a,b	specific probe	AT2G18120.1	669
AT3G04100	U18-B06	MADS a,b	specific probe	AT3G04100.1	624
AT2G28910	U18-B07	ND	specific probe	AT2G28910.1	999
AT5G10380	U18-B08	ND	specific probe	AT5G10380.1	906
AT4G37180	U18-B09	G2-like a,b	specific probe	AT4G37180.1	1092
AT5G04110	U18-B10	MYB-related a	specific probe	AT5G04110.1	1641
AT2G37060	U18-B11	CCAAT a / CCAAT-HAP3 b	no probe	AT2G37060.1	522
AT4G00238	U18-B12	GeBP a,b	multiple	AT4G00238.1	1038
AT4G32280	U18-C01	AUX-IAA a,b	specific probe	AT4G32280.1	756
AT5G51910	U18-C02	TCP a,b,c	specific probe	AT5G51910.1	882
AT1G22810	U18-C03	AP2-EREBP a,b,c	specific probe	AT1G22810.1	435
AT5G26630	U18-C04	MADS a,b	specific probe	AT5G26630.1	657
AT5G52600	U18-C05	MYB a,b	no probe	AT5G52600.2	606
AT3G50510	U18-C06	LOB a / AS2 b	no probe	AT3G50510.1	597
AT1G66810	U18-C07	C3H a,b	specific probe	AT1G66810.1	933
AT5G15060	U18-C08	LOB a	specific probe	AT5G15060.1	426
AT1G53320	U18-C09	TUB a,c	specific probe	AT1G53320.1	1140
AT1G20696	U18-C10	HMG a,b	specific probe	AT1G20696.1	444
AT1G04550	U18-C11	AUX-IAA a,b	specific probe	AT1G04550.1	720
AT1G54390	U18-C12	PHD a,b	specific probe	AT1G54390.3	987
AT5G51870	U18-D01	MADS a,b	specific probe	AT5G51870.3	624
AT5G62430	U18-D02	C2C2-DOF a,b,c	specific probe	AT5G62430.1	897
AT1G28050	U18-D03	C2C2-CO-like a,b	specific probe	AT1G28050.1	1302
AT2G34710	U18-D04	HB a,b	specific probe	AT2G34710.1	2559
AT3G60400	U18-D05	mTERF a	specific probe	AT3G60400.1	1677
AT3G24650	U18-D06	ABI3-VP1 a,b	specific probe	AT3G24650.1	2163
AT1G32870	U18-D07	NAC a,b	specific probe	AT1G32870.1	1587
AT3G20840	U18-D08	AP2-EREBP a,b,c	specific probe	AT3G20840.1	1725
AT2G20110	U18-D09	CPP a,b	specific probe	AT2G20110.1	1737
AT1G25550	U18-D10	G2-like a,b	specific probe	AT1G25550.1	1035
AT4G32880	U18-D11	HB a,b	specific probe	AT4G32880.1	2502
AT3G16350	U18-D12	MYB-related a,b	specific probe	AT3G16350.1	1164
AT1G73100	U18-E01	SET a / PcG b	specific probe	AT1G73100.1	2010
AT2G16910	U18-E02	bHLH a,b	specific probe	AT2G16910.1	1716
AT1G32130	U18-E03	IWS1 a	specific probe	AT1G32130.1	1509
AT3G10500	U18-E04	NAC a,b	specific probe	AT3G10500.1	1650
AT4G22070	U18-E05	WRKY a,b,c	specific probe	AT4G22070.1	1617
AT4G34000	U18-E06	bZIP a,b,c	specific probe	AT4G34000.1	1365
AT3G54320	U18-E07	AP2-EREBP a,b,c	specific probe	AT3G54320.3	1317
AT1G49010	U18-E08	MYB a,b	specific probe	AT1G49010.1	945
AT4G17695	U18-E09	G2-like a,b	specific probe	AT4G17695.1	969
AT2G10950	U18-E10	BSD a	specific probe	AT2G10950.1	1011
AT2G44840	U18-E11	AP2-EREBP a,b,c	specific probe	AT2G44840.1	681
AT5G02460	U18-E12	C2C2-DOF a,b,c	specific probe	AT5G02460.1	1200
AT4G36620	U18-F01	C2C2-GATA a,b	specific probe	AT4G36620.1	636
AT4G18170	U18-F02	WRKY a,b,c	specific probe	AT4G18170.1	957
AT3G57390	U18-F03	MADS a,b	specific probe	AT3G57390.1	771
AT5G13790	U18-F04	MADS a,b	specific probe	AT5G13790.1	807
AT3G57040	U18-F05	Orphans a	specific probe	AT3G57040.1	705
AT5G38490	U18-F06	REM(B3) d	no probe	AT5G38490.1	1095
AT1G10586	U18-F07	bHLH a	no probe	AT1G10586.1	525
AT1G21780	U18-F08	TRAF a	specific probe	AT1G21780.1	981
AT2G46400	U18-F09	WRKY a,b,c	specific probe	AT2G46400.1	888
AT3G18650	U18-F10	MADS a,b	specific probe	AT3G18650.1	1161
AT1G32150	U18-F11	bZIP a,b	specific probe	AT1G32150.1	1170
AT3G21810	U18-F12	C3H a,b	specific probe	AT3G21810.1	1314
AT4G21030	U18-G01	C2C2-DOF a,b,c	no probe	AT4G21030.1	585
AT3G01140	U18-G02	MYB a,b	specific probe	AT3G01140.1	1167
AT3G24500	U18-G03	MBF1 a,b	specific probe	AT3G24500.1	447
AT4G01500	U18-G04	ABI3-VP1 a,b	specific probe	AT4G01500.1	1002
AT2G17870	U18-G05	CSD a,c	specific probe	AT2G17870.1	906
AT2G21400	U18-G06	SRS a,b	no probe	AT2G21400.1	525
AT2G21900	U18-G07	WRKY a,b,c	no probe	AT2G21900.1	609
AT5G05770	U18-G08	HB a,b,c	no probe	AT5G05770.1	369
AT5G64610	U18-G09	C2H2 b	specific probe	AT5G64610.1	1338
AT4G32570	U18-G10	ZIM b,c	specific probe	AT4G32570.1	1086
AT4G36740	U18-G11	HB a,b,c	specific probe	AT4G36740.1	651
AT5G50320	U18-G12	GNAT a	specific probe	AT5G50320.1	1698
AT1G75540	U18-H01	Orphans a	specific probe	AT1G75540.1	996
AT4G11400	U18-H02	ARID a,b	specific probe	AT4G11400.1	1722
AT2G46790	U18-H03	Pseudo ARR-B a / C2C2-CO-like b	multiple	AT2G46790.1	1407
AT5G06100	U18-H04	MYB a,b	specific probe	AT5G06100.2	1563
AT1G02230	U18-H05	NAC a,b	no probe	AT1G02230.1	1080
AT4G14225	U18-H06	zf-AN1 c	no probe	AT4G14225.2	378
AT5G39810	U18-H07	MADS a,b	multiple	AT5G39810.2	990
AT4G17980	U18-H08	NAC a,b	specific probe	AT4G17980.2	789
AT1G25310	U18-H09	bHLH a / HLH c	no probe	AT1G25310.2	438
AT2G33500	U18-H10	C2C2-CO-like a,b	specific probe	AT2G33500.2	1209
AT3G10113	U18-H11	MYB-related a,b,c	no probe	AT3G10113.2	1011
AT4G25410	U18-H12	bHLH a,b	specific probe	AT4G25410.2	693
AT4G32010	U19-A01	ABI3-VP1 a,b	specific probe	AT4G32010.1	2343
AT3G61740	U19-A02	PHD a,b	specific probe	AT3G61740.2	3057
AT4G39160	U19-A03	MYB-related a,b	specific probe	AT4G39160.1	1806
AT5G20730	U19-A04	ARF a,b,c	specific probe	AT5G20730.2	3498
AT2G47070	U19-A05	SBP a,b,c	specific probe	AT2G47070.1	2646
AT3G16857	U19-A06	ARR-B a,b	specific probe	AT3G16857.2	2073
AT2G27230	U19-A07	bHLH d	multiple	AT2G27230.1	1953
AT4G23980	U19-A08	ARF a,b,c	specific probe	AT4G23980.1	1917
AT5G37020	U19-A09	ARF a,b,c	specific probe	AT5G37020.1	2436
AT3G54220	U19-A10	GRAS a,b	specific probe	AT3G54220.1	1962
AT2G36960	U19-A11	MYB-related a,b	specific probe	AT2G36960.1	2232
AT1G73360	U19-A12	HB a,b	specific probe	AT1G73360.1	2169
AT1G32640	U19-B01	bHLH a,b	specific probe	AT1G32640.1	1872
AT2G32700	U19-B02	LUG a,b	specific probe	AT2G32700.1	2364
AT5G62000	U19-B03	ARF a,b,c	specific probe	AT5G62000.1	2580
AT3G19510	U19-B04	HB a,b	specific probe	AT3G19510.1	2172
AT1G58220	U19-B05	MYB-related a,b	specific probe	AT1G58220.1	2505
AT5G64220	U19-B06	CAMTA a,b	specific probe	AT5G64220.1	3153
AT3G43240	U19-B07	ARID a,b	specific probe	AT3G43240.1	2244
AT2G36720	U19-B08	PHD a,b	specific probe	AT2G36720.1	3024
AT3G12280	U19-B09	RB a	specific probe	AT3G12280.1	3042
AT1G05230	U19-B10	HB a,b	specific probe	AT1G05230.1	2166
AT5G56270	U19-B11	WRKY a,b,c	specific probe	AT5G56270.1	2064
AT3G20770	U19-B12	EIL a,b	specific probe	AT3G20770.1	1887
AT4G14770	U19-C01	CPP a,b	specific probe	AT4G14770.1	2049
AT2G17410	U19-C02	ARID a,b	specific probe	AT2G17410.1	2361
AT1G79350	U19-C03	PHD a,b	specific probe	AT1G79350.1	3900
AT3G08020	U19-C04	PHD b	specific probe	AT3G08020.1	2340
AT3G10800	U19-C05	bZIP a,b,c	specific probe	AT3G10800.1	2028
AT5G43990	U19-C06	SET a / PcG b	specific probe	AT5G43990.5	2223
AT1G62310	U19-C07	JUMONJI a,b	specific probe	AT1G62310.1	2652
AT2G22300	U19-C08	CAMTA a,b	specific probe	AT2G22300.1	3099
AT3G19210	U19-C09	SNF2 a	no probe	AT3G19210.1	2733
AT3G53680	U19-C10	PHD a,b	specific probe	AT3G56680.1	2520
AT3G54350	U19-C11	FHA a,b	specific probe	AT3G54350.1	2109
AT1G10240	U19-C12	FAR1 a	specific probe	AT1G10240.1	2043
AT4G38180	U19-D01	FAR1 a	specific probe	AT4G38180.1	2367
AT4G37670	U19-D02	GNAT a	specific probe	AT4G37670.2	1842
AT1G62830	U19-D03	SWI/SNF-SWI3 a	specific probe	AT1G62830.1	2535
AT3G10390	U19-D04	SWI/SNF-SWI3 a	specific probe	AT3G10390.1	2655
AT5G19330	U19-D05	TRAF a	specific probe	AT5G19330.1	2133
AT1G10170	U19-D06	zf-NF-X1 c	specific probe	AT1G10170.1	3567
AT1G59890	U19-D07	Orphans a	specific probe	AT1G59890.2	3480
AT5G52230	U19-D08	ND	specific probe	AT5G52230.1	2241
AT4G32730	U19-D09	MYB a,b	specific probe	AT4G32730.2	2988
AT5G05130	U19-D10	SNF2 a	specific probe	AT5G05130.1	2589
AT5G27610	U19-D11	MYB-related a,b	specific probe	AT5G27610.1	2916
AT4G00730	U19-D12	HB a,b	specific probe	AT4G00730.1	2409
AT1G19220	U19-E01	ARF a,b,c	specific probe	AT1G19220.1	3261
AT1G50410	U19-E02	SNF2 a	specific probe	AT1G50410.1	2946
AT4G00990	U19-E03	JUMONJI a,b	specific probe	AT4G00990.1	2523
AT2G17150	U19-E04	RWP-RK a / NIN-like b	specific probe	AT2G17150.1	2730
AT3G60030	U19-E05	SBP a,b,c	specific probe	AT3G60030.1	2784
AT2G02160	U19-E06	C3H a,b	specific probe	AT2G02160.1	2010
AT5G41410	U19-E07	HB a,b	specific probe	AT5G41410.1	1836
AT5G28300	U19-E08	TRIHELIX a,b	specific probe	AT5G28300.1	1860
AT2G02090	U19-E09	SNF2 a	specific probe	AT2G02090.1	2292
AT4G04885	U19-E10	C2H2 d	no probe	AT4G04885.1	2427
AT2G02070	U19-E11	C2H2 a,b,c	specific probe	AT2G02070.1	1809
AT1G09060	U19-E12	JUMONJI a,b	specific probe	AT1G09060.1	2835
AT3G52250	U19-F01	MYB a,b	no probe	AT3G52250.1	4971
AT4G24020	U19-F02	RWP-RK a / NIN-like b	specific probe	AT4G24020.1	2880
AT5G53430	U19-F03	PHD a,b	specific probe	AT5G53430.1	3132
AT5G45260	U19-F04	WRKY a	specific probe	AT5G45260.1	3867
AT3G18640	U19-F05	C3H a	specific probe	AT3G18640.1	2031
AT4G21430	U19-F06	Orphans a	specific probe	AT4G21430.1	2784
AT2G32250	U19-F07	FAR1 a	specific probe	AT2G32250.1	2424
AT4G15090	U19-F08	FAR1 a	specific probe	AT4G15090.1	2484
AT3G01320	U19-F09	Orphans a	specific probe	AT3G01320.1	4119
AT4G35270	U19-F10	RWP-RK a / NIN-like b	no probe	AT4G35270.1	2925
AT5G19310	U19-F11	SNF2 a	specific probe	AT5G19310.1	3195
AT5G22750	U19-F12	SNF2 a	specific probe	AT5G22750.1	3090
AT5G46880	U19-G01	HB a,b	specific probe	AT5G46880.1	2463
AT1G07530	U19-G02	GRAS a,b	specific probe	AT1G07530.1	2310
AT1G52150	U19-G03	HB a,b	specific probe	AT1G52150.1	2514
AT1G30490	U19-G04	HB a,b	specific probe	AT1G30490.1	2526
AT1G59750	U19-G05	ARF a,b,c	specific probe	AT1G59750.1	1998
AT3G05380	U19-G06	MYB-related a,b	no probe	AT3G05380.2	3159
AT1G30810	U19-G07	JUMONJI a,b	specific probe	AT1G30810.1	2460
AT4G34430	U19-G08	MYB-related a / SWIRM c	specific probe	AT4G34430.1	2961
AT1G79840	U19-G09	HB a,b	specific probe	AT1G79840.1	2244
AT5G18830	U19-G10	SBP a,b,c	specific probe	AT5G18830.1	2406
AT5G66630	U19-G11	Orphans a / LIM b	specific probe	AT5G66630.1	2109
AT2G35940	U19-G12	HB a,b	specific probe	AT2G35940.1	2043
AT5G45300	U19-H01	BES1 a,b	specific probe	AT5G45300.1	2070
AT4G20400	U19-H02	JUMONJI a,b,c	specific probe	AT4G20400.1	2865
AT2G44430	U19-H03	MYB-related a,b	specific probe	AT2G44430.1	1941
AT2G28450	U19-H04	C3H a,b	specific probe	AT2G28450.1	2430
AT5G51230	U19-H05	C2H2 d	specific probe	AT5G51230.1	1896
AT2G18090	U19-H06	SWI/SNF-BAF60b a / PHD b	specific probe	AT2G18090.1	2475
AT1G32810	U19-H07	PHD a	specific probe	AT1G32810.2	3207
AT5G52170	U19-H08	HB a,b	specific probe	AT5G52170.1	2049
AT5G65490	U19-H09	SGT1 c	specific probe	AT5G65490.1	1932
AT5G04940	U19-H10	SET a / PcG b	specific probe	AT5G04940.1	2013
AT1G04050	U19-H11	SET a / PcG b	specific probe	AT1G04050.1	2205
AT1G30460	U19-H12	C3H a,b	specific probe	AT1G04060.1	1896
AT5G42700	U20-A01	ABI3-VP1 a,b	specific probe	AT5G42700.2	636
AT4G28640	U20-A02	AUX-IAA a,b	specific probe	AT4G28640.1	909
AT5G47390	U20-A03	MYB-related a,b	specific probe	AT5G47390.1	1098
AT4G24240	U20-A04	WRKY a,b,c	specific probe	AT4G24240.1	1062
AT2G31460	U20-A05	REM(B3) d	specific probe	AT2G31460.1	735
AT5G27130	U20-A06	MADS a,b	no probe	AT5G27130.1	921
AT2G16400	U20-A07	HB a,b	specific probe	AT2G16400.1	1449
AT4G00150	U20-A08	GRAS a,b	specific probe	AT4G00150.1	1677
AT5G66700	U20-A09	HB a,b,c	specific probe	AT5G66700.1	687
AT1G14510	U20-A10	ALFIN-like a,b	specific probe	AT1G14510.1	759
AT3G18960	U20-A11	ABI3-VP1 a,b	multiple	AT3G18960.1	630
AT2G30420	U20-A12	MYB-related a,b	no probe	AT2G30420.1	339
AT1G02040	U20-B01	C2H2 a,b,c	no probe	AT1G02040.1	975
AT1G51970	U20-B02	REM(B3) d	no probe	AT1G51970.1	375
AT1G04850	U20-B03	C2H2 d	specific probe	AT1G04850.1	1242
AT5G04820	U20-B04	OFP a	specific probe	AT5G04820.1	783
AT1G49130	U20-B05	C2C2-CO-like a,b	no probe	AT1G49130.2	981
AT5G06250	U20-B06	ABI3-VP1 a,b	specific probe	AT5G06250.2	849
AT5G67430	U20-B07	GNAT a	specific probe	AT5G67430.1	1161
AT1G16060	U20-B08	AP2-EREBP a,b,c	specific probe	AT1G16060.1	1038
AT1G33760	U20-B09	AP2-EREBP a,b,c	specific probe	AT1G33760.1	555
AT5G64750	U20-B10	AP2-EREBP a,b,c	no probe	AT5G64750.1	1176
AT3G18990	U20-B11	ABI3-VP1 a,b	specific probe	AT3G18990.1	1026
AT5G23280	U20-B12	TCP a,b,c	no probe	AT5G23280.1	753
AT3G61230	U20-C01	LIM a,b	specific probe	AT3G61230.1	642
AT3G05860	U20-C02	MADS a,b	specific probe	AT3G05860.1	783
AT5G42640	U20-C03	C2H2 a,b,c	specific probe	AT5G42640.1	903
AT2G15660	U20-C04	ND	specific probe	AT2G15660.1	753
AT4G15250	U20-C05	C2C2-CO-like a,b	specific probe	AT4G15250.1	993
AT1G08880	U20-C06	CCAAT a	specific probe	AT1G08880.1	429
AT5G27880	U20-C07	C2H2 a,b,c	no probe	AT5G27880.1	837
AT5G61620	U20-C08	MYB-related a,b	specific probe	AT5G61620.1	954
AT3G07260	U20-C09	FHA a,b	multiple	AT3G07260.1	756
AT3G48360	U20-C10	TRAF a	specific probe	AT3G48360.1	1095
AT1G12980	U20-C11	AP2-EREBP a,b,c	no probe	AT1G12980.1	987
AT3G08505	U20-C12	C3H a,b	no probe	AT3G08505.1	972
AT5G28040	U20-D01	GeBP a,b	specific probe	AT5G28040.1	1284
AT1G35240	U20-D02	ARF a,b,c	no probe	AT1G35240.2	1773
AT3G50330	U20-D03	bHLH a,b	no probe	AT3G50330.1	696
AT5G16820	U20-D04	HSF a,b,c	specific probe	AT5G16820.1	1446
AT4G38160	U20-D05	mTERF a	specific probe	AT4G38160.2	1092
AT5G46350	U20-D06	WRKY a,b,c	specific probe	AT5G46350.1	981
AT4G36060	U20-D07	bHLH a,b	no probe	AT4G36060.2	861
AT1G72050	U20-D08	C2H2 a,b,c	specific probe	AT1G72050.1	1239
AT1G63650	U20-D09	bHLH a,b	specific probe	AT1G63650.1	1791
AT5G60140	U20-D10	ABI3-VP1 a,b	specific probe	AT5G60140.1	987
AT4G31920	U20-D11	ARR-B a,b	specific probe	AT4G31920.1	1659
AT5G08330	U20-D12	TCP a,b,c	specific probe	AT5G08330.1	720
AT2G17600	U20-E01	ND	specific probe	AT2G17600.1	1743
AT5G63080	U20-E02	JUMONJI a,b	specific probe	AT5G63080.1	1389
AT3G59060	U20-E03	bHLH a,b	specific probe	AT3G59060.2	1335
AT1G67370	U20-E04	SWI/SNF-SWI3 a	specific probe	AT1G67370.1	1791
AT2G39830	U20-E05	Orphans a / LIM b	specific probe	AT2G39830.1	1587
AT4G21340	U20-E06	ND	specific probe	AT4G21340.1	906
AT2G30130	U20-E07	LOB a / AS2 b	specific probe	AT2G30130.1	582
AT2G27760	U20-E08	C2H2 d	specific probe	AT2G27760.1	1401
AT3G51950	U20-E09	C3H a,b	specific probe	AT3G51950.1	1623
AT2G05330	U20-E10	TRAF a	no probe	AT2G05330.2	648
AT5G12850	U20-E11	C3H a,b	specific probe	AT5G12850.1	2121
AT5G62940	U20-E12	C2C2-DOF a,b,c	specific probe	AT5G62940.1	1119
AT5G66300	U20-F01	NAC a,b	specific probe	AT5G66300.1	879
AT4G26640	U20-F02	WRKY a,b,c	specific probe	AT4G26640.2	1674
AT4G17230	U20-F03	GRAS a,b	specific probe	AT4G17230.2	1590
AT1G14440	U20-F04	zf-HD a,b	specific probe	AT1G14440.1	939
AT1G75410	U20-F05	HB a,b	specific probe	AT1G75410.1	1575
AT5G56780	U20-F06	HRT a / HRT-like b	specific probe	AT5G56780.1	1452
AT4G03250	U20-F07	HB a,b	no probe	AT4G03250.1	1431
AT2G05160	U20-F08	C3H a,b	specific probe	AT2G05160.1	1611
AT3G53370	U20-F09	S1Fa-like a,b	specific probe	AT3G53370.1	231
AT2G32930	U20-F10	C3H a,b	specific probe	AT2G32930.2	1362
AT4G31690	U20-F11	ABI3-VP1 a,b	no probe	AT4G31690.2	1386
AT5G46915	U20-F12	ABI3-VP1 b	no probe	AT5G46915.2	867
AT4G12620	U20-G01	PHD a,b	multiple	AT4G12620.1	2442
AT2G33290	U20-G02	SET a / PcG b	specific probe	AT2G33290.1	1956
AT1G33240	U20-G03	TRIHELIX a,b	specific probe	AT1G33240.1	2010
AT2G45880	U20-G04	BES1 a,b	specific probe	AT2G45880.1	2076
AT3G13682	U20-G05	SWI/SNF-SWI3 a	specific probe	AT3G13682.1	2241
AT1G78280	U20-G06	JUMONJI a,b	specific probe	AT1G78280.1	2832
AT2G27110	U20-G07	FAR1 a	specific probe	AT2G27110.1	2556
AT1G09710	U20-G08	MYB-related a,b	no probe	AT1G09710.1	1833
AT1G09770	U20-G09	MYB a,b	specific probe	AT1G09770.1	2535
AT1G21700	U20-G10	MYB-related a	specific probe	AT1G21700.1	2424
AT2G46530	U20-G11	ARF a,b,c	specific probe	AT2G46530.1	1869
AT3G23150	U20-G12	Orphans a	specific probe	AT3G23150.1	2322
AT2G41450	U20-H01	GNAT a	no probe	AT2G41450.1	1839
AT1G65910	U20-H02	NAC a,b	specific probe	AT1G65910.1	1896
AT2G23380	U20-H03	SET a / PcG b	specific probe	AT2G23380.1	2709
AT1G24190	U20-H04	Orphans a	specific probe	AT1G24190.2	4062
AT5G15020	U20-H05	Orphans a	specific probe	AT5G15020.2	4104
AT5G41580	U20-H06	zf-MIZ c	specific probe	AT5G41580.1	2283
AT5G16780	U20-H07	SART-1 c	specific probe	AT5G16780.1	2463
AT2G38950	U20-H08	JUMONJI a,b,c	specific probe	AT2G38950.1	2127
AT2G19260	U20-H09	PHD a,b	no probe	AT2G19260.1	1896
AT5G08630	U20-H10	DDT a,c	specific probe	AT5G08630.1	2172
AT3G05670	U20-H11	PHD a,b	specific probe	AT3G05670.1	2652
AT2G40950	U20-H12	bZIP a,b,c	specific probe	AT2G40950.1	2166
AT2G30470	U21-A01	ABI3-VP1 a,b	specific probe	AT2G30470.1	2373
AT1G20980	U21-A02	SBP a,b,c	specific probe	AT1G20980.1	3108
AT1G48310	U21-A03	SNF2 a	specific probe	AT1G48310.1	2022
AT1G03750	U21-A04	SNF2 a	specific probe	AT1G03750.1	2589
AT1G11950	U21-A05	JUMONJI a,b	specific probe	AT1G11950.1	2628
AT1G66340	U21-A06	Orphans a	specific probe	AT1G66340.1	2217
AT1G77300	U21-A07	SET a / PcG b	specific probe	AT1G77300.1	5418
AT1G79000	U21-A08	TAZ a,b	specific probe	AT1G79000.1	5094
AT2G13370	U21-A09	SNF2 a	specific probe	AT2G13370.1	5175
AT2G31650	U21-A10	PHD a,b	specific probe	AT2G31650.1	3189
AT3G22170	U21-A11	FAR1 a	specific probe	AT3G22170.1	2520
AT5G45050	U21-A12	WRKY a,b,c	specific probe	AT5G45050.1	4119
AT5G56930	U21-B01	C3H a,b	no probe	AT5G56930.1	2028
AT5G63420	U21-B02	TRIHELIX a,b	specific probe	AT5G63420.1	2736
AT3G12270	U21-B03	C2H2 d	specific probe	AT3G12270.1	1806
AT1G76880	U21-B04	TRIHELIX a,b	specific probe	AT1G76880.1	1812
AT2G41900	U21-B05	C3H a,b	specific probe	AT2G41900.1	2151
AT5G07400	U21-B06	FHA a,b	specific probe	AT5G07400.1	3255
AT3G21430	U21-B07	MYB-related a / DIRP c	specific probe	AT3G21430.2	3399
AT5G18960	U21-B08	FAR1 a	specific probe	AT5G18960.1	2367
AT3G06250	U21-B09	FAR1 a	specific probe	AT3G06250.1	2295
AT1G76320	U21-B10	FAR1 a	specific probe	AT1G76320.1	2199
AT5G11510	U21-B11	MYB a,b	specific probe	AT5G11510.1	2886
AT2G22740	U21-B12	SET a / PcG b	specific probe	AT2G22740.1	2373
AT3G62240	U21-C01	C2H2 b	specific probe	AT3G62240.1	2439
AT2G37520	U21-C02	PHD a,b	specific probe	AT2G37520.1	2565
AT4G13460	U21-C03	SET a / PcG b	specific probe	AT4G13460.1	1953
AT4G16150	U21-C04	CAMTA a,b	no probe	AT4G16150.1	2772
AT2G31280	U21-C05	bHLH d	no probe	AT2G31280.1	2214
AT2G21710	U21-C06	mTERF a	specific probe	AT2G21710.1	1926
AT5G09410	U21-C07	CAMTA a,b	specific probe	AT5G09410.2	3024
AT2G35160	U21-C08	SET a / PcG b	specific probe	AT2G35160.1	2385
AT5G24470	U21-C09	Pseudo ARR-B a / C2C2-CO-like b	specific probe	AT5G24470.1	2004
AT5G02810	U21-C10	Pseudo ARR-B a / C2C2-CO-like b	specific probe	AT5G02810.1	2184
AT2G46830	U21-C11	MYB-related a,b	specific probe	AT2G46830.1	1827
AT5G61380	U21-C12	Pseudo ARR-B a / C2C2-CO-like b	specific probe	AT5G61380.1	1857
AT1G35460	U21-D01	bHLH a,b	multiple	AT1G35460.1	780
a http://plntfdb.bio.uni-potsdam.de
b http://datf.cbi.pku.edu.cn
c http://www.transcriptionfactor.org
d from references indicated in supplemental table 1 of Pruneda-Paz et al., 2014.
