# Supplementary material for: Root branching under high salinity requires auxin-independent modulation of LATERAL ORGAN BOUNDARY DOMAIN 16 function
Source: Plant Cell. 2023 Dec 23;36(4):899–918. doi: 10.1093/plcell/koad317 (PMC10980347; doi:10.1093/plcell/koad317)
Supplement: koad317_Supplementary_Data [file koad317_supplementary_data.zip › TPC2023RA00421R2_Supplemental_Dataset_2.xlsx]

## Sheet: Geng et al DEG list
Supplemental Data Set S2. Re-analysis of public transcriptomic datasets.
ATCG00750
AT2G26570
AT2G26360
AT2G26380
AT2G26400
AT2G26410
AT2G26420
AT2G26560
AT2G26540
AT2G23320
AT2G39720
AT2G39795
AT2G39840
AT2G23170
AT2G23340
AT2G23300
AT2G40940
AT2G40930
AT2G40890
AT2G41650
AT2G41660
AT2G41630
AT2G41530
AT2G41620
AT2G41560
AT2G41680
AT2G39810
AT2G47610
AT2G47420
AT2G47580
AT2G45430
AT2G45240
AT2G45440
AT2G45220
AT2G47590
AT2G47550
AT2G33210
AT2G33170
AT2G47540
AT2G47440
AT5G12410
AT5G12430
AT1G67760
AT1G67660
AT1G67810
AT1G67820
AT1G67750
AT1G67800
AT1G67840
AT5G12340
AT4G25560
AT4G25520
AT1G44350
AT4G14680
AT4G14110
AT4G15090
AT4G14640
AT4G14150
AT4G16360
AT4G17070
AT4G14960
AT4G15550
AT4G17730
AT4G15560
AT4G14990
AT4G14910
AT4G15093
AT4G16350
AT4G17215
AT4G14690
AT4G16770
AT4G14320
AT4G14000
AT4G14130
AT4G14465
AT4G14930
AT4G16442
AT4G16720
AT4G17770
AT4G16830
AT4G17390
AT4G17560
AT4G15900
AT4G14430
AT4G17460
AT4G16265
AT4G15000
AT4G17520
AT4G14560
AT4G17340
AT4G17040
AT4G17670
AT4G17610
AT4G17170
AT4G17280
AT4G17310
AT4G17330
AT4G17370
AT4G17410
AT4G17570
AT4G17080
AT4G16670
AT4G16800
AT4G16970
AT4G16110
AT4G16250
AT4G16340
AT4G16390
AT4G16440
AT4G15640
AT4G15740
AT4G15770
AT4G15850
AT4G15910
AT4G15930
AT4G15570
AT4G15110
AT4G15290
AT4G15390
AT4G15500
AT4G14610
AT4G14630
AT4G14660
AT4G14695
AT4G14720
AT4G14750
AT4G14760
AT4G14940
AT4G14980
AT4G14550
AT4G14200
AT4G14270
AT4G14380
AT1G56700
AT1G56600
AT1G56580
AT1G25350
AT1G25280
AT1G25260
AT1G24735
AT1G28240
AT1G28190
AT1G28250
AT1G28280
AT1G28330
AT1G28210
AT1G56670
AT5G22220
AT5G04120
AT5G04200
AT5G04160
AT5G04290
AT5G04310
AT5G04280
AT1G73390
AT1G73350
AT1G73490
AT1G73500
AT1G73440
AT1G73480
AT1G44170
AT1G51070
AT1G51140
AT1G30240
AT1G73510
AT1G45688
AT1G32120
AT1G32090
AT1G32200
AT1G32170
AT1G45545
AT1G47128
AT1G26160
AT1G26270
AT1G57820
AT5G13480
AT5G13520
AT5G13530
AT5G13510
AT5G13500
AT5G13550
AT5G09420
AT5G09300
AT5G09440
AT5G09510
AT5G09270
AT5G09250
AT5G11110
AT5G11090
AT5G09380
AT5G09410
AT5G28750
AT5G24760
AT5G19750
AT5G19520
AT5G19560
AT5G19540
AT5G19510
AT5G19790
AT5G19800
AT5G20730
AT5G13150
AT5G13100
AT5G13120
AT5G13180
AT5G20700
AT5G20830
AT5G20720
AT5G08415
AT5G08410
AT5G08320
AT5G08330
AT5G10695
AT5G10690
AT5G10710
AT5G21060
AT5G21160
AT5G08350
AT5G19370
AT5G19440
AT5G19430
AT5G28840
AT5G08360
AT5G08380
AT5G08420
AT5G20290
AT5G20160
AT5G20180
AT5G20410
AT5G20540
AT5G20600
AT5G19300
AT5G19310
AT5G20230
AT5G28630
AT5G20120
AT5G20200
AT5G20250
AT5G20360
AT5G19875
AT5G20070
AT5G20930
AT5G20885
AT5G19900
AT5G19980
AT5G20050
AT5G20040
AT5G20090
AT5G32470
AT5G32450
AT5G20910
AT5G20890
AT4G37090
AT4G37010
AT4G37240
AT4G36750
AT4G36970
AT4G36420
AT4G36930
AT4G37180
AT4G36920
AT4G37210
AT4G37200
AT4G36390
AT4G37130
AT4G36680
AT4G37260
AT4G36650
AT1G31860
AT4G36620
AT4G37190
AT4G36660
AT4G36580
AT4G36980
AT1G31850
AT3G56910
AT3G56690
AT3G51770
AT3G51850
AT3G51890
AT3G51800
AT3G51880
AT3G56850
AT3G56900
AT3G56680
AT1G16680
AT1G16540
AT3G43590
AT3G44890
AT3G56720
AT3G56760
AT1G16650
AT1G51850
AT1G51880
AT1G51860
AT1G51830
AT1G77390
AT1G58180
AT1G58190
AT1G57560
AT1G57680
AT1G77310
AT5G17160
AT5G16960
AT5G16950
AT5G17440
AT5G17650
AT5G17570
AT5G17630
AT5G16820
AT5G16710
AT5G16750
AT5G16900
AT5G16930
AT5G16940
AT5G16970
AT5G16730
AT5G15980
AT5G16060
AT5G16070
AT5G16040
AT5G16010
AT5G16140
AT5G16200
AT5G16130
AT5G16110
AT5G16120
AT5G15740
AT5G15810
AT5G15750
AT5G15890
AT5G15520
AT5G15600
AT5G14970
AT5G14910
AT5G15070
AT5G15470
AT5G15550
AT5G15570
AT5G15580
AT5G15610
AT1G31660
AT1G31760
AT5G14800
AT5G14780
AT5G14850
AT5G36270
AT1G48920
AT1G50740
AT5G35160
AT5G35190
AT5G35200
AT5G35180
AT5G30510
AT5G33300
AT5G27990
AT5G28060
AT5G27740
AT5G27750
AT5G27770
AT5G27820
AT5G27700
AT5G27920
AT5G27930
AT5G27850
AT5G27620
AT5G27150
AT5G27330
AT5G27395
AT5G27540
AT5G27470
AT5G27380
AT5G27410
AT5G27280
AT5G27210
AT5G26830
AT5G27100
AT5G26360
AT5G26340
AT5G26680
AT5G26720
AT5G26740
AT5G26660
AT5G26710
AT5G26820
AT5G26850
AT5G26860
AT5G26880
AT5G26210
AT5G25890
AT5G25900
AT5G26010
AT5G26110
AT5G26180
AT5G26220
AT5G26230
AT5G26270
AT5G25590
AT5G25810
AT5G25820
AT5G25280
AT5G25090
AT5G25080
AT5G04820
AT5G24670
AT5G24690
AT5G24870
AT5G24880
AT5G24930
AT5G24910
AT5G04840
AT5G67290
AT5G67300
AT5G67350
AT5G67450
AT5G67420
AT5G67390
AT5G67440
AT5G67520
AT5G67560
AT5G67600
AT5G67510
AT5G67480
AT5G67630
AT5G66985
AT5G67030
AT5G67080
AT5G67100
AT5G67190
AT5G67240
AT5G67260
AT5G67130
AT5G67270
AT5G67220
AT5G66880
AT5G66540
AT5G66650
AT5G66750
AT5G66690
AT5G66780
AT5G66950
AT5G66800
AT5G66130
AT5G66310
AT5G66360
AT5G66390
AT5G66280
AT5G66530
AT5G66550
AT5G66040
AT5G65940
AT5G65890
AT5G65900
AT5G66050
AT5G66080
AT5G66180
AT5G66170
AT5G66210
AT5G65630
AT5G65750
AT5G65860
AT5G65540
AT5G65260
AT5G65205
AT5G65460
AT5G65470
AT5G65490
AT5G65430
AT5G65390
AT5G65310
AT5G65360
AT5G65380
AT5G65480
AT5G65210
AT5G65220
AT5G65270
AT5G65180
AT5G65000
AT5G64870
AT5G64900
AT5G65010
AT5G64813
AT5G64840
AT5G65090
AT5G65100
AT5G65160
AT5G64680
AT5G64710
AT5G64650
AT5G64670
AT5G64740
AT5G64816
AT5G64500
AT5G64460
AT5G64140
AT5G64080
AT5G64270
AT5G64370
AT5G64420
AT5G64250
AT5G64230
AT5G64510
AT5G64100
AT5G63920
AT5G63860
AT5G64200
AT5G64110
AT5G64120
AT5G63530
AT5G63440
AT5G63600
AT5G63670
AT5G63200
AT5G63220
AT5G63290
AT5G63320
AT5G63410
AT5G63370
AT5G63420
AT5G63520
AT5G63570
AT5G62865
AT5G62790
AT5G62920
AT5G62980
AT5G63010
AT5G62610
AT5G62520
AT5G62530
AT5G62490
AT5G62720
AT5G62650
AT5G62770
AT5G62290
AT5G62440
AT5G62100
AT5G62070
AT5G62190
AT5G62090
AT5G62130
AT5G62220
AT5G62280
AT5G62310
AT5G62390
AT5G62410
AT5G61830
AT5G61880
AT5G61770
AT5G61865
AT5G61980
AT5G61510
AT5G61310
AT5G61340
AT5G61380
AT5G61550
AT5G61590
AT5G61020
AT5G61060
AT5G61130
AT5G61170
AT5G61260
AT5G61250
AT5G61220
AT5G61030
AT5G61330
AT5G61350
AT5G60670
AT5G60680
AT5G60660
AT5G60800
AT5G60820
AT5G60870
AT5G60850
AT5G60950
AT5G61000
AT5G60960
AT5G60990
AT5G60940
AT5G60730
AT5G60280
AT5G60350
AT5G60160
AT5G60520
AT5G60570
AT5G60590
AT5G59870
AT5G59910
AT5G59850
AT5G60040
AT5G60120
AT5G60210
AT5G60230
AT5G59930
AT5G59940
AT5G59980
AT5G59520
AT5G59540
AT5G59740
AT5G59500
AT5G59560
AT5G59510
AT5G59460
AT5G59480
AT5G59450
AT5G59290
AT5G59150
AT5G59220
AT5G59430
AT5G59490
AT5G59530
AT5G59440
AT5G59240
AT5G58940
AT5G58960
AT5G58980
AT5G59010
AT5G59030
AT5G58970
AT5G58920
AT5G59170
AT5G58900
AT5G58590
AT5G58680
AT5G58720
AT5G58787
AT5G58650
AT5G58670
AT5G58620
AT5G58560
AT5G58430
AT5G58420
AT5G58375
AT5G58370
AT5G58230
AT5G58530
AT5G58490
AT5G57910
AT5G57990
AT5G58090
AT5G58110
AT5G58130
AT5G58200
AT5G58240
AT5G58250
AT5G57530
AT5G57740
AT5G57785
AT5G57850
AT5G57980
AT5G58003
AT5G58010
AT5G57290
AT5G57300
AT5G57390
AT5G57400
AT5G57370
AT5G57410
AT5G57480
AT5G57540
AT5G57655
AT5G57280
AT5G57000
AT5G56940
AT5G57110
AT5G57120
AT5G57170
AT5G57100
AT5G57230
AT5G56870
AT5G57050
AT5G57070
AT5G56580
AT5G56540
AT5G56670
AT5G56740
AT5G56710
AT5G56790
AT5G56900
AT5G56320
AT5G56170
AT5G56190
AT5G56230
AT5G56240
AT5G56270
AT5G56280
AT5G56340
AT5G56500
AT5G55850
AT5G55630
AT5G55920
AT5G55970
AT5G55960
AT5G56040
AT5G55820
AT5G55500
AT5G55550
AT5G55600
AT5G55660
AT5G55730
AT5G55780
AT5G55090
AT5G55120
AT5G55230
AT5G55260
AT5G55180
AT5G55140
AT5G55160
AT5G55280
AT5G55190
AT5G55130
AT5G55050
AT5G54590
AT5G54780
AT5G54830
AT5G54850
AT5G54860
AT5G54910
AT5G54960
AT5G54970
AT5G54940
AT5G54930
AT5G54855
AT5G54390
AT5G54500
AT5G54510
AT5G54490
AT5G54580
AT5G54600
AT5G54650
AT5G54380
AT5G54030
AT5G54040
AT5G54050
AT5G54060
AT5G53940
AT5G54080
AT5G54190
AT5G54170
AT5G54160
AT5G54180
AT5G54020
AT5G53620
AT5G53800
AT5G53850
AT5G53860
AT5G53900
AT5G53200
AT5G53140
AT5G53220
AT5G53250
AT5G53290
AT5G53400
AT5G53460
AT5G53420
AT5G52950
AT5G52920
AT5G52960
AT5G53070
AT5G53170
AT5G52560
AT5G52830
AT5G52760
AT5G52820
AT5G52750
AT5G52650
AT5G52420
AT5G52310
AT5G52440
AT5G52520
AT5G52220
AT5G52300
AT5G52380
AT5G52400
AT5G52410
AT5G52470
AT5G52510
AT5G52170
AT5G51820
AT5G51930
AT5G51940
AT5G51960
AT5G52030
AT5G52050
AT5G52060
AT5G51970
AT5G52020
AT5G51545
AT5G51590
AT5G51630
AT5G51560
AT5G51670
AT5G51440
AT5G51260
AT5G51270
AT5G51280
AT5G51310
AT5G51170
AT5G51140
AT5G51190
AT5G51130
AT5G51200
AT5G50720
AT5G50810
AT5G50900
AT5G51060
AT5G51100
AT5G50410
AT5G50370
AT5G50420
AT5G50320
AT5G50740
AT5G50760
AT5G50180
AT5G50310
AT5G50250
AT5G50170
AT5G49990
AT5G49970
AT5G49760
AT5G49800
AT5G49900
AT5G49930
AT5G49510
AT5G49280
AT5G49210
AT5G49230
AT5G49160
AT5G49400
AT5G49520
AT5G49530
AT5G49555
AT5G49170
AT5G48880
AT5G48960
AT5G49010
AT5G49030
AT5G49060
AT5G49270
AT5G48760
AT5G48600
AT5G48650
AT5G48590
AT5G48870
AT5G48900
AT5G48540
AT5G48360
AT5G48430
AT5G48450
AT5G48560
AT5G48290
AT5G48175
AT5G47910
AT5G47950
AT5G47980
AT5G47960
AT5G47990
AT5G48000
AT5G48010
AT5G48100
AT5G48110
AT5G48120
AT5G48030
AT5G47930
AT5G47630
AT5G47680
AT5G47455
AT5G47640
AT5G47650
AT5G47580
AT5G47710
AT5G47700
AT5G47740
AT5G47820
AT5G47940
AT5G47760
AT5G47400
AT5G47450
AT5G47240
AT5G47220
AT5G47180
AT5G47210
AT5G47190
AT5G47370
AT5G46860
AT5G46910
AT5G46920
AT5G47040
AT5G47070
AT5G47080
AT5G47100
AT5G47110
AT5G47090
AT5G47250
AT5G46800
AT5G46550
AT5G46840
AT5G46710
AT5G46160
AT5G46020
AT5G46030
AT5G46280
AT5G46340
AT5G45810
AT5G45840
AT5G45920
AT5G46040
AT5G45400
AT5G45480
AT5G45500
AT5G45510
AT5G45560
AT5G45390
AT5G45610
AT5G45650
AT5G45350
AT5G45000
AT5G45010
AT5G45140
AT5G45160
AT5G44500
AT5G44610
AT5G44670
AT5G44710
AT5G44730
AT5G44770
AT5G44785
AT5G44900
AT5G44910
AT5G44200
AT5G44130
AT5G44370
AT5G44380
AT5G44340
AT5G44450
AT5G44480
AT5G44510
AT5G44560
AT5G44110
AT5G44060
AT5G44020
AT5G44000
AT5G43745
AT5G43880
AT5G43890
AT5G43900
AT5G43520
AT5G43590
AT5G43720
AT5G43850
AT5G43760
AT5G43140
AT5G43230
AT5G43260
AT5G43320
AT5G43430
AT5G42840
AT5G42900
AT5G42920
AT5G43030
AT5G43040
AT5G42830
AT5G42480
AT5G42380
AT5G42520
AT5G42540
AT5G42600
AT5G42630
AT5G42650
AT5G42420
AT5G42180
AT5G42190
AT5G42100
AT5G41970
AT5G42250
AT5G42270
AT5G42320
AT5G41650
AT5G41730
AT5G41600
AT5G41770
AT5G41880
AT5G41760
AT5G41960
AT5G41340
AT5G41520
AT5G41190
AT5G40870
AT5G40850
AT5G40950
AT5G41010
AT5G41080
AT5G40660
AT5G40770
AT5G40480
AT5G40520
AT5G40510
AT5G40530
AT5G40540
AT5G40590
AT5G40600
AT5G40610
AT5G40630
AT5G40730
AT5G40690
AT5G40450
AT5G40370
AT5G40200
AT5G40230
AT5G40390
AT5G39670
AT5G39790
AT5G39850
AT5G39900
AT5G39970
AT5G39600
AT5G39410
AT5G39740
AT5G39360
AT5G39340
AT5G38890
AT5G38610
AT5G38660
AT5G38700
AT5G38560
AT5G38720
AT5G38110
AT5G38020
AT5G37630
AT5G37680
AT5G37790
AT5G37890
AT5G37210
AT5G37260
AT5G37540
AT5G37590
AT5G36890
AT5G36940
AT5G36950
AT5G37010
AT5G37070
AT5G35910
AT5G36210
AT5G35530
AT5G35580
AT5G35700
AT5G24470
AT5G24490
AT5G24600
AT5G24620
AT5G24570
AT5G24650
AT5G24610
AT5G24580
AT5G24313
AT5G24020
AT5G24030
AT5G24090
AT5G24100
AT5G24080
AT5G24140
AT5G24170
AT5G24165
AT5G24230
AT5G24270
AT5G24310
AT5G24290
AT5G23720
AT5G23530
AT5G23740
AT5G23750
AT5G23730
AT5G23580
AT5G23850
AT5G23830
AT5G23900
AT5G23880
AT5G23860
AT5G23710
AT5G23380
AT5G23310
AT5G23290
AT5G23300
AT5G23340
AT5G23440
AT5G23210
AT5G23220
AT5G23230
AT5G22840
AT5G22920
AT5G23030
AT5G23050
AT5G23080
AT5G22890
AT5G22940
AT5G22320
AT5G22310
AT5G22510
AT5G22620
AT5G22640
AT5G22650
AT5G22790
AT5G19240
AT5G19140
AT5G19120
AT5G19150
AT5G19220
AT5G22340
AT5G22370
AT5G22330
AT5G22280
AT5G22290
AT5G22440
AT5G18940
AT5G18830
AT5G19030
AT5G19050
AT5G19100
AT5G18850
AT5G18520
AT5G18470
AT5G18400
AT5G18500
AT5G18550
AT5G18590
AT5G18620
AT5G18680
AT5G18440
AT5G18100
AT5G18270
AT5G18250
AT5G18130
AT5G18170
AT5G18110
AT5G17790
AT5G17850
AT5G17660
AT5G17840
AT5G17870
AT5G17820
AT5G17690
AT5G17710
AT5G17760
AT5G17910
AT5G17930
AT5G17210
AT5G16650
AT5G16620
AT5G17270
AT5G17330
AT5G17230
AT5G17300
AT5G16590
AT5G15350
AT5G16290
AT5G16320
AT5G16470
AT5G16310
AT5G16550
AT5G16505
AT5G15390
AT5G14680
AT5G14660
AT5G14600
AT5G14530
AT5G14710
AT5G15120
AT5G15130
AT5G15180
AT5G15200
AT5G15290
AT5G14440
AT5G14470
AT5G14310
AT5G14250
AT5G14320
AT5G14520
AT5G14580
AT5G14590
AT5G14180
AT5G13980
AT5G13990
AT5G13960
AT5G14220
AT5G14050
AT5G14105
AT5G13780
AT5G13850
AT5G13910
AT5G13950
AT5G13460
AT5G13570
AT5G13680
AT5G13610
AT5G13650
AT5G13410
AT5G13470
AT5G12980
AT5G13010
AT5G13200
AT5G13190
AT5G13280
AT5G13220
AT5G11970
AT5G12110
AT5G12170
AT5G12220
AT5G12850
AT5G12880
AT5G12050
AT5G11780
AT5G11760
AT5G11840
AT5G11850
AT5G11960
AT5G11630
AT5G11450
AT5G11540
AT5G11580
AT5G11480
AT5G10910
AT5G11000
AT5G10750
AT5G10920
AT5G10810
AT5G10930
AT5G10860
AT5G11010
AT5G11210
AT5G11240
AT5G10550
AT5G10510
AT5G10460
AT5G10400
AT5G10390
AT5G10430
AT5G10360
AT5G10540
AT5G10770
AT5G09880
AT5G09850
AT5G10030
AT5G10040
AT5G10160
AT5G10190
AT5G10300
AT5G10240
AT5G09790
AT5G09770
AT5G09650
AT5G09840
AT5G09870
AT5G09960
AT5G09995
AT5G09890
AT5G08500
AT5G08600
AT5G08610
AT5G08540
AT5G08565
AT5G08620
AT5G08270
AT5G08080
AT5G08180
AT5G08120
AT5G08020
AT5G08040
AT5G08130
AT5G08200
AT5G08210
AT5G07780
AT5G07810
AT5G07370
AT5G07220
AT5G07330
AT5G07390
AT5G07460
AT5G06750
AT5G06700
AT5G06760
AT5G06930
AT5G07000
AT5G07010
AT5G07110
AT5G07090
AT5G07020
AT5G06550
AT5G06570
AT5G06630
AT5G06640
AT5G06800
AT5G06839
AT5G06360
AT5G06340
AT5G05920
AT5G06110
AT5G06130
AT5G06160
AT5G06200
AT5G06240
AT5G06180
AT5G06210
AT5G06400
AT5G06410
AT5G06460
AT5G06480
AT5G06290
AT5G05800
AT5G05820
AT5G05840
AT5G05700
AT5G05980
AT5G05990
AT5G06060
AT5G05670
AT5G05680
AT5G05400
AT5G05440
AT5G05500
AT5G05410
AT5G05480
AT5G05510
AT5G05540
AT5G05560
AT5G05640
AT5G05610
AT5G04960
AT5G04970
AT5G05090
AT5G04940
AT5G05230
AT5G05200
AT5G05210
AT5G05220
AT5G05170
AT5G04910
AT5G04600
AT5G04590
AT5G04480
AT5G04410
AT5G04710
AT5G03860
AT5G04040
AT5G03970
AT5G03940
AT5G04460
AT5G03850
AT5G03530
AT5G03640
AT5G03740
AT5G03460
AT5G03555
AT5G03160
AT5G03200
AT5G03030
AT5G03180
AT5G03320
AT5G03510
AT5G03550
AT5G03520
AT5G02890
AT5G02740
AT5G02870
AT5G02820
AT5G03080
AT5G03140
AT5G02800
AT5G02290
AT5G02380
AT5G02530
AT5G02570
AT5G02590
AT5G02610
AT5G02560
AT5G02450
AT5G02420
AT5G02270
AT5G02150
AT5G02230
AT5G02050
AT5G02130
AT5G02030
AT5G02220
AT5G02160
AT5G02240
AT5G02020
AT5G02350
AT5G02410
AT5G01540
AT5G01830
AT5G01990
AT5G02010
AT5G01520
AT5G01450
AT5G01460
AT5G01390
AT5G01410
AT5G01510
AT5G01550
AT5G01650
AT5G01670
AT5G01700
AT5G01720
AT5G01610
AT5G01620
AT5G01380
AT3G63470
AT3G63410
AT3G63490
AT5G01020
AT5G01270
AT5G01160
AT5G01230
AT5G01220
AT5G01210
AT3G62940
AT3G63120
AT3G63170
AT3G63130
AT3G63000
AT3G63060
AT3G63190
AT3G63200
AT3G63250
AT3G63400
AT3G62600
AT3G62840
AT3G62870
AT3G62910
AT3G62970
AT3G63080
AT3G62390
AT3G62620
AT3G62660
AT3G62680
AT3G62780
AT3G61860
AT3G62220
AT3G62270
AT3G62280
AT3G62300
AT3G62310
AT3G61890
AT3G61800
AT3G61770
AT3G61620
AT3G62030
AT3G61260
AT3G61150
AT3G61410
AT3G61530
AT3G61430
AT3G61670
AT3G60830
AT3G60770
AT3G60690
AT3G60980
AT3G61100
AT3G61110
AT3G61240
AT3G61300
AT3G60360
AT3G60530
AT3G60860
AT3G60910
AT3G60880
AT3G60640
AT3G60300
AT3G60330
AT3G60245
AT3G60220
AT3G60540
AT3G60550
AT3G60210
AT3G60140
AT3G60240
AT3G59820
AT3G59830
AT3G59850
AT3G59940
AT3G59990
AT3G59840
AT3G59810
AT3G60200
AT3G59800
AT3G59470
AT3G59670
AT3G59690
AT3G59650
AT3G59640
AT3G59540
AT3G59490
AT3G59350
AT3G59110
AT3G59120
AT3G59130
AT3G59220
AT3G59410
AT3G58530
AT3G58610
AT3G58470
AT3G58660
AT3G58690
AT3G58700
AT3G58710
AT3G58670
AT3G58840
AT3G57870
AT3G57880
AT3G58140
AT3G58120
AT3G58180
AT3G58620
AT3G57660
AT3G57630
AT3G57610
AT3G57760
AT3G57860
AT3G58000
AT3G57390
AT3G57290
AT3G57420
AT3G57490
AT3G57450
AT3G57470
AT3G57520
AT3G57540
AT3G57790
AT3G57330
AT3G57000
AT3G57020
AT3G57160
AT3G57070
AT3G56940
AT3G57040
AT3G57050
AT3G57150
AT3G57010
AT3G57230
AT3G56990
AT3G56410
AT3G56430
AT3G56510
AT3G56400
AT3G56490
AT3G56930
AT3G56120
AT3G55850
AT3G56140
AT3G56200
AT3G56230
AT3G56240
AT3G56090
AT3G56130
AT3G56340
AT3G56150
AT3G56070
AT3G55980
AT3G56060
AT3G55720
AT3G55640
AT3G55630
AT3G55605
AT3G55730
AT3G55940
AT3G55950
AT3G55970
AT3G56000
AT3G55620
AT3G55280
AT3G55270
AT3G55560
AT3G55460
AT3G55510
AT3G55400
AT3G55250
AT3G54990
AT3G55060
AT3G55010
AT3G55150
AT3G55170
AT3G54580
AT3G54590
AT3G54560
AT3G54670
AT3G54690
AT3G54770
AT3G54350
AT3G54280
AT3G54200
AT3G54290
AT3G54140
AT3G54210
AT3G54150
AT3G54320
AT3G54100
AT3G53720
AT3G53770
AT3G53810
AT3G53900
AT3G53890
AT3G54030
AT3G53730
AT3G53740
AT3G54090
AT3G53430
AT3G53480
AT3G53500
AT3G53540
AT3G53600
AT3G53460
AT3G53560
AT3G53420
AT3G53130
AT3G53150
AT3G53190
AT3G53260
AT3G53320
AT3G52960
AT3G53020
AT3G52710
AT3G52750
AT3G52780
AT3G52860
AT3G52870
AT3G52950
AT3G53030
AT3G52140
AT3G52150
AT3G52040
AT3G51990
AT3G52390
AT3G52460
AT3G52500
AT3G52570
AT3G52580
AT3G51550
AT3G51680
AT3G51750
AT3G51660
AT3G51720
AT3G51740
AT3G51970
AT3G51000
AT3G51330
AT3G51410
AT3G51470
AT3G51530
AT3G51580
AT3G51450
AT3G51430
AT3G51160
AT3G51240
AT3G51010
AT3G50950
AT3G50790
AT3G50830
AT3G51270
AT3G50920
AT3G50530
AT3G50640
AT3G50670
AT3G50780
AT3G50070
AT3G50060
AT3G50360
AT3G50140
AT3G49940
AT3G49845
AT3G49860
AT3G49890
AT3G49720
AT3G49780
AT3G49910
AT3G49930
AT3G49960
AT3G49990
AT3G49725
AT3G49790
AT3G49180
AT3G49250
AT3G49430
AT3G49500
AT3G49640
AT3G49680
AT3G49470
AT3G49320
AT3G49080
AT3G49000
AT3G49010
AT3G48930
AT3G49160
AT3G49190
AT3G49210
AT3G49240
AT3G49370
AT3G48690
AT3G48700
AT3G48730
AT3G48530
AT3G48560
AT3G48920
AT3G48940
AT3G48150
AT3G48190
AT3G48210
AT3G48410
AT3G48440
AT3G48460
AT3G48450
AT3G48000
AT3G48100
AT3G48040
AT3G47960
AT3G47740
AT3G47800
AT3G47860
AT3G48110
AT3G47670
AT3G47370
AT3G47340
AT3G47490
AT3G47470
AT3G46940
AT3G47000
AT3G47210
AT3G47160
AT3G46970
AT3G46920
AT3G46830
AT3G46560
AT3G46720
AT3G46740
AT3G46800
AT3G46810
AT3G46590
AT3G46180
AT3G46210
AT3G46270
AT3G46280
AT3G46290
AT3G46400
AT3G45710
AT3G45730
AT3G45740
AT3G45770
AT3G45900
AT3G45980
AT3G46010
AT3G46040
AT3G45300
AT3G45530
AT3G45640
AT3G45230
AT3G44750
AT3G44510
AT3G44590
AT3G44600
AT3G44720
AT3G44200
AT3G44400
AT3G43960
AT3G43800
AT3G43240
AT3G43250
AT3G43510
AT3G42860
AT3G42660
AT4G39860
AT4G40045
AT4G40050
AT4G39950
AT4G39960
AT4G39850
AT4G40070
AT4G39880
AT4G40080
AT4G39900
AT4G39780
AT4G39820
AT4G39830
AT4G39800
AT4G40000
AT4G39630
AT4G39460
AT4G39390
AT4G39520
AT4G39260
AT4G39350
AT4G39400
AT4G39590
AT4G39200
AT4G38810
AT4G39030
AT4G39040
AT4G39080
AT4G39270
AT4G39280
AT4G39300
AT4G39140
AT4G38710
AT4G38570
AT4G38660
AT4G38580
AT4G38680
AT4G38620
AT4G38640
AT4G38760
AT4G38830
AT4G38890
AT4G38740
AT4G38225
AT4G38130
AT4G38390
AT4G38410
AT4G38420
AT4G38470
AT4G38370
AT4G38400
AT4G38490
AT4G38100
AT4G38090
AT4G37910
AT4G37940
AT4G38060
AT4G38150
AT4G37790
AT4G37870
AT4G37540
AT4G37370
AT4G37490
AT4G37470
AT4G37660
AT4G37710
AT4G37640
AT4G37740
AT4G37770
AT4G37850
AT4G36210
AT4G36290
AT4G37510
AT4G37340
AT4G36010
AT4G35985
AT4G35910
AT4G35850
AT4G35510
AT4G35550
AT4G35580
AT4G35470
AT4G35500
AT4G35490
AT4G35480
AT4G35560
AT4G35600
AT4G35660
AT4G35720
AT4G35740
AT4G35780
AT4G35570
AT4G35760
AT4G35770
AT4G35750
AT4G35320
AT4G35310
AT4G35070
AT4G35040
AT4G35060
AT4G35050
AT4G35200
AT4G35210
AT4G35300
AT4G35380
AT4G35260
AT4G34720
AT4G34620
AT4G34555
AT4G34460
AT4G34880
AT4G34910
AT4G34950
AT4G35020
AT4G34340
AT4G34290
AT4G34265
AT4G34240
AT4G34500
AT4G34540
AT4G34670
AT4G34750
AT4G34360
AT4G34410
AT4G34430
AT4G34000
AT4G34200
AT4G34050
AT4G34230
AT4G34030
AT4G34138
AT4G33865
AT4G33740
AT4G33760
AT4G33560
AT4G33666
AT4G33670
AT4G33680
AT4G33790
AT4G33630
AT4G33980
AT4G33530
AT4G33510
AT4G33250
AT4G33520
AT4G33540
AT4G33700
AT4G33730
AT4G33400
AT4G32940
AT4G33080
AT4G33200
AT4G33350
AT4G33010
AT4G32910
AT4G32650
AT4G32690
AT4G32770
AT4G32720
AT4G32840
AT4G33020
AT4G32260
AT4G32190
AT4G32410
AT4G32420
AT4G32440
AT4G32520
AT4G32530
AT4G32551
AT4G32605
AT4G32020
AT4G32070
AT4G32150
AT4G32030
AT4G32040
AT4G32140
AT4G32160
AT4G31840
AT4G31985
AT4G31600
AT4G31700
AT4G31780
AT4G31790
AT4G31770
AT4G31810
AT4G31920
AT4G31950
AT4G31750
AT4G31320
AT4G31360
AT4G31290
AT4G31470
AT4G31500
AT4G31550
AT4G31580
AT4G31450
AT4G31670
AT4G31270
AT4G30950
AT4G30930
AT4G30940
AT4G31120
AT4G31160
AT4G31180
AT4G31210
AT4G31250
AT4G30340
AT4G30610
AT4G30400
AT4G30670
AT4G30820
AT4G30830
AT4G30690
AT4G30800
AT4G30860
AT4G30935
AT4G30530
AT4G30330
AT4G30190
AT4G30320
AT4G30410
AT4G30460
AT4G30560
AT4G30600
AT4G30640
AT4G30280
AT4G30430
AT4G30620
AT4G30470
AT4G29830
AT4G30060
AT4G30090
[truncated: 7,194 more rows]

## Sheet: Lavnus et al DEG list
AT2G23540
AT5G58860
AT5G59320
AT2G38530
AT3G08770
AT4G22460
AT2G18370
AT5G01870
AT5G37690
AT2G42840
AT5G06730
AT5G44550
AT4G08780
AT3G43720
AT2G47200
AT1G27950
AT5G17220
AT1G73620
AT1G18250
AT4G25220
AT1G71695
AT2G28950
AT2G33850
AT3G14850
AT5G48170
AT2G34810
AT1G02813
AT5G24410
AT5G45670
AT2G01520
AT5G09480
AT3G17130
AT2G35380
AT4G24140
AT5G25610
AT3G16370
AT2G28790
AT1G29670
AT2G32060
AT4G39330
AT4G29020
AT5G45650
AT4G36250
AT3G19710
AT2G20515
AT4G20390
AT5G41070
AT4G21620
AT1G34510
AT1G04360
AT1G75750
AT1G09200
AT2G33620
AT2G18360
AT5G22440
AT1G34330
AT5G35190
AT5G49630
AT4G37740
AT5G64080
AT4G30320
AT5G15180
AT2G30750
AT5G06720
AT5G22880
AT5G49350
AT3G23800
AT1G10990
AT3G48460
AT5G28640
AT5G48480
AT3G62680
AT5G51750
AT3G11150
AT5G66390
AT5G58010
AT1G28010
AT2G16630
AT5G01370
AT3G18170
AT2G38110
AT1G16920
AT5G42180
AT4G33730
AT1G74500
AT3G48940
AT4G24780
AT5G48940
AT5G19800
AT2G36170
AT3G45700
AT2G38540
AT4G33220
AT5G13930
AT3G52580
AT2G28670
AT1G78210
AT1G55260
AT2G41800
AT5G48900
AT4G15910
AT4G02270
AT3G19200
AT3G53890
AT5G65020
AT4G03190
AT5G19340
AT2G03200
AT1G07790
AT2G25240
AT1G75900
AT1G11130
AT4G11880
AT5G03850
AT3G15240
AT3G54560
AT4G21590
AT1G04520
AT1G30140
AT2G39430
AT3G02560
AT3G13580
AT3G23390
AT1G49410
AT5G44110
AT2G35990
AT5G27850
AT2G14900
AT5G22500
AT2G37040
AT4G13580
AT1G62510
AT4G15000
AT5G06640
AT3G06680
AT1G49430
AT5G57290
AT4G00480
AT3G58550
AT3G57490
AT2G43670
AT5G14340
AT4G15290
AT3G08030
AT5G09440
AT1G46264
AT5G12940
AT5G67510
AT5G63560
AT4G25830
AT4G29410
AT1G78530
AT1G43160
AT1G09630
AT1G48510
AT2G42740
AT3G16530
AT1G02900
AT4G34160
AT3G19450
AT5G06210
AT3G04400
AT1G49960
AT4G26760
AT3G10090
AT1G23290
AT4G09800
AT2G14460
AT3G25520
AT5G57980
AT5G47680
AT3G05920
AT3G11550
AT3G30350
AT2G36830
AT5G60660
AT3G58700
AT3G16080
AT4G34580
AT1G69700
AT4G36430
AT5G27700
AT5G55180
AT4G19980
AT3G45610
AT5G06630
AT2G20450
AT1G78990
AT5G22410
AT5G53880
AT5G58420
AT1G27400
AT4G38580
AT3G51240
AT1G69620
AT5G63660
AT5G20160
AT3G04370
AT5G45840
AT3G07110
AT3G23830
AT1G34030
AT4G25790
AT3G11510
AT3G54580
AT2G43460
AT5G42250
AT4G26230
AT1G62500
AT1G63530
AT3G12540
AT5G48760
AT4G11650
AT5G15290
AT3G26380
AT1G73940
AT2G04480
AT3G56070
AT5G22580
AT2G36620
AT3G10610
AT2G44120
AT5G63140
AT3G12610
AT5G15200
AT5G62440
AT1G22400
AT3G56340
AT2G21140
AT1G28395
AT3G09240
AT5G07090
AT3G61100
AT4G40090
AT1G07770
AT5G07990
AT2G15000
AT2G25210
AT1G53070
AT4G12600
AT1G20430
AT2G32300
AT2G36100
AT1G48630
AT1G68560
AT4G15630
AT5G59090
AT5G14450
AT2G03090
AT1G14620
AT3G03920
AT2G21050
AT3G02220
AT3G60530
AT5G56670
AT4G29390
AT3G07700
AT2G37190
AT2G15090
AT4G34670
AT5G10400
AT5G60670
AT1G07070
AT4G33550
AT1G44970
AT4G25960
AT5G39740
AT1G18650
AT4G32460
AT5G20950
AT3G18760
AT2G27720
AT2G16980
AT1G08780
AT2G01250
AT4G26010
AT5G56710
AT3G06700
AT1G06430
AT1G26910
AT1G24430
AT1G06080
AT5G42630
AT1G75330
AT3G18450
AT4G14320
AT1G02780
AT5G55590
AT3G27360
AT5G15580
AT3G22230
AT1G07830
AT5G59850
AT5G14750
AT2G36160
AT3G13940
AT2G38810
AT4G39860
AT3G22231
AT5G26930
AT2G40370
AT2G19740
AT3G62950
AT5G17430
AT2G24980
AT3G16780
AT5G23900
AT2G42850
AT2G20060
AT1G08360
AT5G67220
AT5G16130
AT2G33370
AT5G48580
AT3G53430
AT5G06760
AT1G15930
AT3G02080
AT3G46040
AT3G01410
AT4G17390
AT3G17160
AT5G48880
AT4G00360
AT4G00100
AT3G01790
AT2G17560
AT1G09155
AT1G80620
AT4G00200
AT3G47950
AT5G53370
AT1G18540
AT2G05790
AT3G28900
AT2G28630
AT5G10390
AT2G21580
AT5G02050
AT5G35530
AT1G17510
AT5G06360
AT3G47370
AT1G72730
AT4G24830
AT5G04220
AT1G54690
AT4G13170
AT4G35850
AT3G15095
AT3G02550
AT5G24570
AT2G35605
AT1G03360
AT4G17190
AT2G47260
AT3G44320
AT1G55940
AT5G04140
AT1G30870
AT1G26880
AT1G22780
AT5G47450
AT3G05590
AT1G30750
AT1G29250
AT4G02230
AT2G42570
AT1G02870
AT4G12470
AT5G65360
AT3G05560
AT4G14130
AT5G43600
AT4G08410
AT2G27530
AT3G53020
AT1G25260
AT2G07340
AT3G62870
AT4G17340
AT2G23050
AT1G06550
AT1G05260
AT1G44760
AT2G02850
AT4G13390
AT1G76300
AT3G45310
AT4G25820
AT5G08620
AT5G08640
AT4G02930
AT5G09770
AT3G15680
AT5G48800
AT3G15357
AT1G68530
AT1G56680
AT2G21880
AT5G44710
AT1G79340
AT3G49010
AT3G59650
AT3G04770
AT2G34480
AT5G15350
AT4G16260
AT2G27370
AT3G20460
AT5G56540
AT3G61300
AT2G29570
AT3G17465
AT4G14380
AT5G24840
AT2G47610
AT3G49910
AT2G37360
AT2G16230
AT2G26040
AT1G52930
AT1G20440
AT2G43480
AT5G02610
AT1G20620
AT3G18740
AT1G08340
AT3G10520
AT2G39460
AT2G36230
AT5G10360
AT4G00680
AT4G14650
AT3G54260
AT2G30340
AT5G67070
AT1G50250
AT1G16870
AT3G53190
AT1G49400
AT4G37970
AT2G37080
AT3G06040
AT1G74490
AT3G14600
AT4G22010
AT4G00820
AT3G59710
AT1G77450
AT5G14920
AT5G05500
AT2G25060
AT4G31810
AT2G25530
AT1G67430
AT5G52470
AT5G49900
AT1G17560
AT1G04870
AT3G60770
AT1G04480
AT1G20160
AT5G39600
AT5G02870
AT2G19720
AT1G07720
AT5G23740
AT5G67400
AT1G78570
AT1G80560
AT5G23210
AT1G14300
AT3G49960
AT4G28250
AT5G49100
AT5G17340
AT5G34940
AT4G31290
AT2G27710
AT3G55280
AT1G31950
AT5G06200
AT1G23720
AT1G01750
AT1G72230
AT5G24140
AT2G29620
AT1G79410
AT4G02290
AT4G20460
AT1G67760
AT5G02820
AT1G64000
AT5G09510
AT5G25090
AT5G17230
AT4G03210
AT3G01190
AT5G23010
AT1G23205
AT1G17880
AT5G20290
AT3G04840
AT4G33865
AT1G70460
AT5G15230
AT3G59540
AT2G41970
AT4G15330
AT3G54920
AT5G19510
AT3G24830
AT5G40610
AT2G31750
AT1G64220
AT4G34555
AT1G72970
AT3G04230
AT2G37600
AT2G40610
AT2G03720
AT1G13730
AT4G16720
AT4G31985
AT4G29180
AT3G60830
AT1G51500
AT2G17360
AT1G01100
AT3G56370
AT5G58770
AT3G48450
AT3G48610
AT3G04920
AT1G64880
AT4G30800
AT1G16000
AT1G75030
AT4G25730
AT3G62760
AT2G22510
AT5G02540
AT5G44020
AT5G25475
AT1G80280
AT5G03555
AT3G10720
AT4G30140
AT1G28680
AT4G36260
AT5G40730
AT4G04890
AT1G61590
AT1G12040
AT4G15340
AT2G19670
AT5G61820
AT1G52300
AT2G28600
AT1G70710
AT2G37860
AT2G43050
AT4G23680
AT2G21130
AT2G21540
AT5G43690
AT1G61580
AT5G14410
AT1G26380
AT3G55170
AT3G18130
AT3G55120
AT5G05990
AT1G17840
AT1G43170
AT1G63780
AT2G22610
AT3G48930
AT1G18080
AT1G70330
AT3G11430
AT1G10370
AT4G15640
AT3G10340
AT4G13850
AT3G24170
AT1G08670
AT4G25740
AT1G68850
AT4G10450
AT4G37660
AT5G27670
AT3G59370
AT1G12270
AT2G03980
AT2G31085
AT4G38080
AT1G56110
AT5G48870
AT4G10270
AT5G13850
AT5G61170
AT1G65060
AT5G45750
AT1G04270
AT5G23300
AT4G32840
AT5G48540
AT4G20450
AT5G47550
AT3G52460
AT4G10640
AT3G07320
AT4G16270
AT5G23420
AT5G61020
AT5G64650
AT4G02090
AT5G19140
AT5G65860
AT1G09090
AT1G08050
AT1G53000
AT3G18600
AT1G74080
AT3G13674
AT1G53460
AT3G55605
AT4G28950
AT1G74010
AT1G18450
AT1G72250
AT3G05060
AT3G02000
AT4G28720
AT3G02110
AT1G49600
AT3G11210
AT1G34640
AT5G67130
AT3G04870
AT5G26110
AT5G47930
AT1G23410
AT1G48920
AT1G80750
AT2G36930
AT4G02850
AT1G61570
AT2G19730
AT4G28450
AT3G51600
AT1G71740
AT1G26740
AT3G46560
AT5G59030
AT1G14810
AT3G07750
AT1G13420
AT5G59870
AT2G42440
AT3G60245
AT2G46830
AT3G55560
AT4G23620
AT5G11160
AT5G19750
AT5G65810
AT2G01850
AT5G35180
AT5G12970
AT5G41520
AT4G04840
AT3G14350
AT1G12080
AT4G30930
AT1G21690
AT1G17200
AT2G19200
AT1G66250
AT4G18910
AT2G46230
AT3G27280
AT3G16870
AT4G37760
AT3G11250
AT1G71260
AT3G02790
AT3G58750
AT4G24510
AT5G15520
AT3G09470
AT1G15250
AT3G09200
AT5G52060
AT5G44130
AT4G25260
AT5G65140
AT5G52650
AT5G02450
AT1G07210
AT5G61350
AT5G45590
AT1G32190
AT5G46050
AT3G18400
AT5G49560
AT5G19520
AT2G44110
AT4G34720
AT5G49510
AT1G52980
AT1G31970
AT4G15480
AT3G22570
AT2G16750
AT5G45800
AT4G31700
AT3G16310
AT3G52040
AT3G20470
AT3G18510
AT3G10530
AT3G50070
AT5G09530
AT5G49270
AT2G45440
AT3G09890
AT2G39110
AT5G64410
AT2G26600
AT4G25890
AT4G13720
AT1G74460
AT5G41650
AT5G50180
AT3G52170
AT2G45750
AT3G29280
AT3G23990
AT1G70990
AT3G09630
AT1G07370
AT1G31860
AT2G28470
AT3G63520
AT2G39700
AT5G17380
AT1G76090
AT4G33330
AT2G31410
AT1G74000
AT3G26410
AT1G42550
AT2G28450
AT3G17810
AT5G09270
AT1G23800
AT1G75710
AT4G17240
AT5G61310
AT1G25450
AT3G61110
AT2G39220
AT1G69420
AT3G52590
AT1G30360
AT3G02210
AT1G18660
AT5G65310
AT2G42870
AT5G45700
AT3G11340
AT5G08180
AT1G54770
AT5G61880
AT5G08260
AT4G11120
AT5G61000
AT2G19750
AT3G17420
AT4G10480
AT2G36310
AT5G09240
AT5G45280
AT3G53980
AT2G30130
AT3G53730
AT1G21090
AT2G37990
AT2G03820
AT5G46840
AT1G72370
AT3G56090
AT2G20940
AT5G27740
AT4G17520
AT3G07390
AT1G28290
AT5G64140
AT4G39840
AT2G48130
AT2G34020
AT5G58780
AT3G47600
AT4G37400
AT3G15790
AT2G41840
AT2G22980
AT1G50920
AT2G42490
AT3G19390
AT1G09430
AT3G62630
AT3G05810
AT5G05270
AT3G49080
AT4G29800
AT2G25980
AT5G02240
AT1G10780
AT5G57800
AT5G50810
AT3G22600
AT5G64816
AT4G40080
AT2G19410
AT3G18190
AT1G55890
AT5G64670
AT1G06000
AT5G02270
AT3G58610
AT3G12270
AT1G80270
AT5G55140
AT2G25160
AT1G17170
AT3G45230
AT3G22300
AT5G56220
AT1G01060
AT2G43390
AT4G29360
AT1G79470
AT3G54590
AT1G04820
AT3G51010
AT4G39200
AT3G22790
AT2G03780
AT2G29340
AT2G34260
AT5G37890
AT1G75670
AT2G20480
AT3G02900
AT2G04025
AT1G12010
AT3G57150
AT3G20000
AT3G23620
AT5G63650
AT3G57000
AT5G08020
AT1G22440
AT1G14820
AT5G43020
AT1G08980
AT1G75520
AT5G24610
AT5G04600
AT2G47420
AT5G64680
AT5G66400
AT1G30880
AT2G16970
AT1G78960
AT5G08250
AT1G24510
AT5G11630
AT1G23000
AT4G24960
AT3G61430
AT2G24580
AT5G45210
AT5G54580
AT3G61610
AT1G63980
AT1G07170
AT3G12860
AT3G44750
AT3G60360
AT4G39300
AT4G22110
AT4G02360
AT3G18940
AT3G55010
AT1G53270
AT3G10710
AT3G03720
AT4G22250
AT4G37870
AT3G16340
AT3G49690
AT1G43020
AT1G33040
AT1G04590
AT2G45730
AT5G61130
AT5G57410
AT1G26750
AT3G23050
AT2G24610
AT5G12420
AT2G27840
AT2G18400
AT3G19130
AT2G45220
AT4G01560
AT5G14800
AT1G18850
AT2G14890
AT5G27990
AT3G06840
AT2G45860
AT3G54950
AT1G80370
AT1G20580
AT1G54710
AT4G14690
AT5G15750
AT5G66680
AT3G63130
AT4G27030
AT5G60730
AT3G21670
AT1G27435
AT4G02610
AT3G16770
AT1G15390
AT5G14600
AT3G60450
AT1G78780
AT4G14000
AT1G20010
AT1G11000
AT1G12830
AT1G59700
AT1G34670
AT1G75200
AT2G34310
AT2G16570
AT4G11150
AT4G22212
AT1G72420
AT4G39080
AT3G09500
AT3G13230
AT2G17760
AT2G20650
AT2G19385
AT3G11830
AT1G23220
AT4G34290
AT4G27970
AT1G73230
AT1G29980
AT3G61310
AT2G43840
AT1G21880
AT2G32765
AT2G29550
AT3G02850
AT4G20230
AT5G28060
AT2G20490
AT2G21660
AT4G12730
AT3G53380
AT4G34250
AT4G12480
AT2G43800
AT1G48930
AT2G02780
AT1G16530
AT1G63160
AT4G31250
AT2G47460
AT1G31812
AT3G61490
AT1G74020
AT4G36930
AT5G50740
AT2G01650
AT1G68640
AT4G29080
AT1G10480
AT2G34750
AT3G59400
AT1G03110
AT1G34770
AT5G44480
AT5G19370
AT3G23090
AT3G01160
AT5G01910
AT3G02820
AT4G20140
AT4G05400
AT4G29230
AT1G77940
AT5G16240
AT4G37490
AT1G51640
AT1G48610
AT4G31120
AT3G53740
AT3G56230
AT5G10830
AT3G51270
AT5G52380
AT1G09150
AT1G55240
AT2G05910
AT1G10960
AT1G04690
AT5G56940
AT1G67590
AT2G16700
AT1G74560
AT2G35795
AT5G17050
AT3G44590
AT3G12370
AT2G40110
AT1G22530
AT2G35120
AT5G66540
AT1G77590
AT4G01700
AT3G17300
AT4G13770
AT2G02130
AT1G64690
AT1G15420
AT5G51040
AT4G37550
AT4G17480
AT5G58230
AT2G28930
AT5G54900
AT2G32920
AT2G12400
AT1G01940
AT5G12930
AT5G38790
AT1G64670
AT2G47630
AT5G12410
AT4G09550
AT1G23100
AT4G34050
AT4G02820
AT3G06390
AT3G26690
AT3G55940
AT3G50870
AT5G52560
AT3G58540
AT5G67260
AT4G02800
AT3G06790
AT1G68430
AT2G40160
AT3G23570
AT2G30520
AT5G53090
AT1G03700
AT1G23190
AT2G19450
AT5G42270
AT5G19410
AT3G21750
AT5G66590
AT3G15720
AT4G01790
AT5G24313
AT2G19970
AT1G64390
AT2G02120
AT1G62980
AT5G23920
AT5G41040
AT3G11500
AT1G78090
AT5G16750
AT5G24910
AT4G02400
AT1G01110
AT2G44300
AT3G55660
AT5G58730
AT1G53100
AT5G59240
AT4G25630
AT5G10510
AT3G22480
AT5G38110
AT4G11210
AT2G23560
AT1G14320
AT1G20220
AT5G15810
AT2G19150
AT5G57440
AT4G21140
AT5G45920
AT1G33750
AT4G08790
AT2G38670
AT3G19590
AT4G25320
AT2G20520
AT1G20330
AT4G09320
AT2G04350
AT3G02120
AT2G22170
AT3G08040
AT3G27080
AT3G02200
AT2G47180
AT4G27230
AT3G49100
AT5G48360
AT3G57020
AT3G56120
AT3G49180
AT5G13630
AT2G27775
AT4G03200
AT1G35780
AT5G51590
AT2G32220
AT2G44065
AT3G54870
AT4G22380
AT1G31660
AT3G07410
AT4G32605
AT2G48030
AT2G37790
AT3G62840
AT2G40660
AT2G24300
AT3G52110
AT1G30070
AT4G27410
AT4G32720
AT1G30580
AT1G60770
AT5G07130
AT5G01810
AT1G80720
AT5G01230
AT3G06420
AT3G15140
AT1G17300
AT1G14410
AT4G30220
AT5G43970
AT1G49860
AT3G22620
AT3G12530
AT2G16060
AT5G35620
AT3G10220
AT4G39070
AT2G42710
AT1G01570
AT4G23690
AT1G50490
AT1G69210
AT4G03100
AT5G23020
AT5G02550
AT3G13860
AT3G02530
AT1G19600
AT3G57860
AT5G14050
AT3G15380
AT1G76180
AT4G23710
AT1G78950
AT3G63250
AT4G09670
AT5G47700
AT5G15790
AT1G05570
AT2G39990
AT5G57280
AT1G77610
AT5G20890
AT1G04020
AT5G40760
AT4G29735
AT3G13330
AT5G01610
AT2G39390
AT2G47640
AT4G28940
AT3G10960
AT5G51680
AT2G26690
AT1G49760
AT2G47730
AT1G63650
AT3G21090
AT2G34910
AT5G27430
AT1G56320
AT1G77750
AT3G16180
AT2G48140
AT5G27820
AT1G08580
AT5G62290
AT2G34520
AT5G27150
AT4G15140
AT2G23910
AT5G06110
AT3G53780
AT1G10230
AT3G61620
AT3G01810
AT3G07900
AT5G52820
AT5G41970
AT4G14440
AT2G30400
AT3G20240
AT4G30170
AT4G28410
AT1G73490
AT5G34850
AT3G26760
AT1G13280
AT4G20840
AT5G14000
AT5G15550
AT3G15460
AT4G16140
AT2G19760
AT5G63410
AT1G52760
AT4G37220
AT2G02800
AT5G16490
AT3G26300
AT5G17010
AT5G02740
AT5G22330
AT4G29220
AT1G30210
AT1G05210
AT1G68470
AT3G57010
AT3G46210
AT4G15420
AT5G55960
AT5G53070
AT4G33250
AT2G37020
AT4G35250
AT2G20585
AT3G49990
AT5G03190
AT1G27150
AT5G43040
AT3G06610
AT4G30860
AT3G15080
AT3G21110
AT3G02720
AT2G17620
AT3G51800
AT2G42110
AT4G35570
AT1G57540
AT3G03960
AT3G20250
AT4G32890
AT4G11230
AT3G15000
AT1G72670
AT5G26850
AT1G53560
AT3G24190
AT5G47455
AT5G58670
AT1G50290
AT1G79200
AT5G26310
AT4G08770
AT2G19060
AT1G64400
AT4G04940
AT4G23820
AT5G01520
AT5G48930
AT2G26410
AT5G61770
AT2G11910
AT1G73410
AT4G29210
AT4G36740
AT5G16060
AT2G41330
AT3G59980
AT5G47210
AT1G69250
AT5G49810
AT4G25340
AT2G38730
AT4G28310
AT5G22850
AT4G34610
AT4G08180
AT5G53400
AT4G36420
AT1G18270
AT5G27770
AT4G09990
AT2G44860
AT1G32580
AT1G61860
AT4G29510
AT1G01370
AT3G62940
AT5G06550
AT1G14060
AT3G25220
AT5G17710
AT5G11240
AT2G39370
AT3G05990
AT1G10970
AT4G39880
AT3G12720
AT4G14010
AT2G23930
AT3G48040
AT4G31840
AT4G25240
AT5G59910
AT3G57790
AT4G08620
AT2G45890
AT2G38550
AT5G25770
AT2G37280
AT5G42820
AT1G29310
AT2G47790
AT4G30420
AT5G47530
AT2G30950
AT4G14980
AT5G39850
AT4G30960
AT1G63100
AT5G02150
AT3G26520
AT1G77470
AT5G20910
AT4G29430
AT2G45640
AT1G79600
AT4G30490
AT1G30130
AT2G35770
AT1G20190
AT3G58470
AT2G02960
AT3G04720
AT1G04700
AT1G48210
AT3G47780
AT3G20050
AT1G05300
AT5G49210
AT4G12440
AT5G40170
AT1G10090
AT5G13400
AT2G40430
AT1G80670
AT5G05540
AT1G51510
AT3G19360
AT1G14980
AT2G45290
AT1G62570
AT3G17680
AT2G39730
AT4G33660
AT2G35150
AT1G66430
AT5G54230
AT5G26360
AT5G65110
AT1G50930
AT5G19320
AT5G08050
AT1G65840
AT5G08370
AT2G39795
AT1G70810
AT3G05070
AT4G01390
AT3G13160
AT1G22740
AT4G38250
AT5G44790
AT3G07590
AT5G56360
AT4G12420
AT4G21280
AT3G20860
AT3G23940
AT4G27090
AT1G80170
AT5G06160
AT3G13782
AT2G16760
AT2G41650
AT2G03870
AT1G16720
AT4G28200
AT3G22200
AT3G43110
AT2G37340
AT1G21740
AT2G29750
AT1G30330
AT1G54850
AT2G28780
AT5G25900
AT5G41685
AT3G48210
AT5G60960
AT2G43820
AT1G53760
AT5G47770
AT3G13920
AT1G11545
AT3G27220
AT4G13230
AT4G31180
AT5G61550
AT4G36680
AT2G44640
AT4G27380
AT1G09970
AT5G64940
AT1G23280
AT4G08040
AT1G67750
AT5G04950
AT2G34660
AT1G12560
AT5G14520
AT4G15520
AT5G09520
AT2G40890
AT1G68570
AT3G11400
AT4G14420
AT5G64250
AT5G36260
AT5G47630
AT5G55730
AT1G36310
AT5G52170
AT1G68440
AT1G48830
AT2G31725
AT1G57820
AT1G74470
AT4G23050
AT3G56510
AT4G30400
AT1G14530
AT3G06930
AT3G46940
AT4G36180
AT4G12490
AT1G22330
AT5G13900
AT5G27410
AT1G57620
AT5G59440
AT3G57800
AT1G31650
AT5G01220
AT1G29940
AT2G42910
AT4G26900
AT1G74270
AT3G53900
AT1G51880
AT5G26820
AT5G11010
AT2G16780
AT3G60130
AT1G09760
AT5G51560
AT1G10840
AT3G10420
AT3G53510
AT2G34560
AT3G06030
AT5G13580
AT1G21670
AT4G26840
AT2G35860
AT1G02730
AT4G05170
AT4G38060
AT1G73290
AT2G33990
AT5G07030
AT1G11240
AT4G01150
AT5G02120
AT5G57170
AT5G19790
AT3G44540
AT2G24260
AT5G41400
AT2G35040
AT3G14060
AT2G21650
AT2G30490
AT1G45170
AT2G31260
AT5G08590
AT1G47610
AT4G32180
AT5G23530
AT5G35940
AT1G79260
AT3G53210
AT2G39350
AT5G44400
AT4G18510
AT1G22990
AT2G36130
AT3G22750
AT4G13020
AT3G10500
AT3G07050
AT5G23810
AT5G57090
AT2G29980
AT1G31760
AT5G64260
AT2G29530
AT2G19110
AT1G59600
AT1G22270
AT1G06960
AT5G16070
AT5G27000
AT1G54570
AT1G63470
AT5G40530
AT3G47740
AT5G65390
AT5G15910
AT1G44835
AT1G56070
AT1G50110
AT1G19050
AT4G31450
AT1G52380
AT1G28100
AT4G37110
AT1G17350
AT1G05010
AT3G57560
AT1G51680
AT5G65010
AT3G27330
AT5G65530
AT2G44230
AT4G20020
AT4G35050
AT3G13720
AT4G16563
AT2G43770
AT4G17720
AT4G33100
AT5G18290
AT5G49720
AT4G31360
AT1G13690
AT1G27740
AT3G16800
AT2G40080
AT4G23750
AT4G19720
AT4G38950
AT2G04845
AT4G33540
AT5G50375
AT5G40770
AT2G31060
AT4G23800
AT4G35090
AT4G34990
AT4G26140
AT3G02650
AT5G45600
AT3G19340
AT2G39310
AT4G05410
AT2G25150
AT3G56810
AT2G41705
AT5G05790
AT1G08380
AT1G62380
AT5G40660
AT2G27330
AT5G02500
AT1G53210
AT1G33970
AT2G45520
AT1G64500
AT2G32070
AT1G50010
AT3G12520
AT3G03320
AT3G19820
AT2G40290
AT1G10522
AT3G12390
AT3G26100
AT1G60950
AT3G20790
AT5G24330
AT3G09700
AT1G02305
AT1G32240
AT5G27450
AT4G35420
AT4G33740
AT2G29540
AT5G02490
AT2G31570
AT5G13100
AT2G17840
AT5G06530
AT1G17050
AT1G30380
AT3G61820
AT5G57700
AT5G13780
AT1G04340
AT3G21680
AT2G35790
AT3G21270
AT5G23250
AT3G28740
AT1G05500
AT5G66410
AT1G16070
AT1G72430
AT5G36940
AT1G68790
AT2G22450
AT5G22840
AT5G59460
AT2G17440
AT5G18560
AT3G02640
AT1G04220
AT4G17460
AT4G29950
AT5G60990
AT4G34510
AT2G19540
AT1G03660
AT3G02190
AT2G37470
AT4G18593
AT5G38890
AT3G25110
AT3G21240
AT4G02770
AT5G15510
AT1G66950
AT5G11670
AT2G22400
AT4G25030
AT1G64185
AT1G60850
AT1G30960
AT1G10060
AT4G33180
AT2G34570
AT5G16290
AT2G40360
AT1G76310
AT2G18120
AT4G27760
AT1G51190
AT1G20110
AT3G49380
AT5G19530
AT3G54770
AT1G44170
AT2G18800
AT4G13180
AT5G50000
AT1G56300
AT4G30410
AT2G17800
AT5G04370
AT1G55640
AT3G27170
AT2G46130
AT4G35490
AT3G55510
AT1G05810
AT5G58800
AT4G16442
AT2G19050
AT3G20330
AT1G58340
AT5G53770
AT1G77630
AT2G22590
AT5G15120
AT3G05830
AT3G14067
AT3G10040
AT1G11910
AT3G20260
AT5G26220
AT1G63050
AT1G51380
AT1G44110
AT4G26430
AT2G41070
AT4G30290
AT1G08220
AT2G43090
AT1G16740
AT1G70350
AT1G12160
AT3G47070
AT3G61860
AT3G57290
AT2G36570
AT5G09380
AT2G28900
AT5G04430
AT1G60750
AT5G40030
AT2G18330
AT1G06790
AT5G13770
AT2G20710
AT1G44575
AT5G16250
AT5G06000
AT4G34870
AT3G06740
AT4G32520
AT3G09480
AT1G79270
AT5G61220
AT5G60150
AT1G14580
AT1G48790
AT5G47730
AT4G27440
AT5G67240
AT4G13660
AT4G11190
AT4G32940
AT3G52180
AT2G41660
AT1G73177
AT3G51740
AT3G20810
AT4G36860
AT1G47210
AT3G56940
AT1G77550
AT2G25355
AT2G18220
AT3G21230
AT4G13510
AT2G22330
AT1G70560
AT5G49555
AT3G54500
AT1G12650
AT4G28706
AT5G44530
AT5G40690
AT2G24190
AT4G35790
AT1G14345
AT1G30240
AT4G04850
AT5G67270
AT1G55900
AT1G14900
AT2G35730
AT4G18250
AT2G41220
AT1G18940
AT4G12580
AT1G78140
AT5G08580
AT1G17340
AT5G20180
AT1G10590
AT2G46800
AT2G37500
AT5G43080
AT5G53900
AT1G28110
AT4G11240
AT2G47990
AT1G22050
AT5G01550
AT4G28190
AT4G35780
AT5G51600
AT2G42430
AT3G45160
AT5G26230
AT4G34830
AT3G25930
AT2G30070
AT4G39720
AT1G27760
AT1G78430
AT1G18800
AT3G57610
AT3G05170
AT2G22620
AT2G25270
AT5G51270
AT2G16270
AT1G15440
AT3G53230
AT1G18140
AT5G58110
AT1G70190
AT4G26790
AT3G11710
AT4G12000
AT2G34900
AT2G01490
AT5G14090
AT2G37510
AT3G11660
AT1G02000
AT5G07150
AT2G32590
AT3G13570
AT4G30610
AT1G03905
AT4G08460
AT3G12830
AT5G44560
AT2G01640
AT1G21450
AT1G63260
AT2G36400
AT5G05470
AT3G17700
AT3G25150
AT1G15810
AT2G34710
AT4G02150
AT1G13160
AT4G17785
AT3G22660
AT4G38690
AT1G77580
AT2G34050
AT1G25510
AT3G14660
AT4G37930
AT5G27470
AT2G14170
AT4G34910
AT1G73180
AT4G16700
AT3G44550
AT3G15800
AT2G45710
AT5G03870
AT2G30260
AT1G53860
AT5G67210
AT3G27380
AT4G14770
AT1G44900
AT5G14880
AT1G72040
AT5G28020
AT5G22320
AT1G49720
AT1G54380
AT2G27920
AT1G64490
AT1G48170
AT4G20440
AT1G24420
AT2G45180
AT4G33010
AT5G22370
AT1G36160
AT3G61380
AT5G61030
AT1G17950
AT4G22720
AT2G40700
AT3G01730
AT1G04680
AT1G19230
AT1G35910
AT4G39350
AT4G22120
AT4G12500
AT4G30450
AT4G22000
AT1G10850
AT4G02530
AT5G25590
AT1G62280
AT5G46590
AT5G23050
AT5G52310
AT1G20450
AT5G06670
AT5G42540
AT5G48460
AT3G14990
AT4G10090
AT2G26070
AT5G40370
AT5G28050
AT4G23740
AT3G07630
AT3G17600
AT5G41190
AT1G76010
AT2G21440
AT3G61880
AT3G27740
AT5G59380
AT1G75730
AT1G08190
AT3G08950
AT5G57530
AT5G02440
AT5G57370
AT1G72180
AT1G76120
AT4G38970
AT4G11820
AT4G38100
AT3G57360
AT1G71850
AT3G52390
AT3G04010
AT5G07340
AT2G18980
AT3G07970
AT5G24850
AT1G56050
AT4G33666
AT5G55190
AT3G51720
AT2G06850
AT4G32830
AT1G63660
[truncated: 7,581 more rows]

## Sheet: 94 overlapping genes in Fig.3a
AT2G37430
AT5G04340
AT5G24800
AT2G22760
AT3G18400
AT3G16280
AT1G17950
AT5G26660
AT2G40260
AT5G15130
AT1G05710
AT1G06040
AT1G74840
AT5G48250
AT1G72450
AT5G67300
AT4G30080
AT4G29190
AT5G22570
AT2G47810
AT5G25190
AT4G16780
AT5G60850
AT2G18670
AT1G69780
AT2G47460
AT2G39900
AT4G02590
AT3G13350
AT5G03740
AT2G29580
AT4G35550
AT4G18880
AT1G01010
AT3G58120
AT1G08780
AT5G14000
AT1G51190
AT2G25000
AT1G30650
AT1G14900
AT5G63790
AT2G30250
AT3G62690
AT4G38960
AT1G22190
AT3G23030
AT1G62990
AT4G16750
AT3G53600
AT1G69810
AT1G13600
AT2G35530
AT5G67110
AT2G35910
AT5G18270
AT2G31180
AT4G18890
AT4G32040
AT4G36930
AT2G24260
AT1G27650
AT3G23690
AT1G05805
AT1G61660
AT3G57800
AT3G01330
AT2G19810
AT3G28920
AT1G03040
AT4G05100
AT5G66750
AT5G54230
AT3G05760
AT4G01550
AT5G13780
AT5G22890
AT3G51910
AT1G22070
AT1G04250
AT2G36050
AT5G04760
AT3G21890
AT1G44810
AT1G62300
AT1G72360
AT3G56230
AT1G32070
AT5G17800
AT1G20910
AT1G59890
AT2G42430
AT5G20730
AT1G19220
