# Supplementary material for: Root branching under high salinity requires auxin-independent modulation of LATERAL ORGAN BOUNDARY DOMAIN 16 function
Source: Plant Cell. 2023 Dec 23;36(4):899–918. doi: 10.1093/plcell/koad317 (PMC10980347; doi:10.1093/plcell/koad317)
Supplement: koad317_Supplementary_Data [file koad317_supplementary_data.zip › TPC2023RA00421R2_Supplemental_Dataset_3.xlsx]

## Sheet: GRNBoost2 analysis input Mock
Supplemental Data Set S3. Network inference analysis.
	AT2G37430	AT5G04340	AT5G24800	AT2G22760	AT3G18400	AT3G16280	AT1G17950	AT5G26660	AT2G40260	AT5G15130	AT1G05710	AT1G06040	AT1G74840	AT5G48250	AT1G72450	AT5G67300	AT4G30080	AT4G29190	AT5G22570	AT2G47810	AT5G25190	AT4G16780	AT5G60850	AT2G18670	AT1G69780	AT2G47460	AT2G39900	AT4G02590	AT3G13350	AT5G03740	AT2G29580	AT4G35550	AT4G18880	AT1G01010	AT3G58120	AT1G08780	AT5G14000	AT1G51190	AT2G25000	AT1G30650	AT1G14900	AT5G63790	AT2G30250	AT3G62690	AT4G38960	AT1G22190	AT3G23030	AT1G62990	AT4G16750
GSM1126302_STE.MS.1hr.1.CEL.gz	9.41629	10.1711	6.77584	5.20614	2.25031	4.71632	2.23876	9.4625	2.48126	6.59031	7.96924	8.9446	11.029	6.57009	8.56115	10.4429	4.25056	3.69967	10.4749	6.84066	2.73658	6.36937	4.64707	4.23155	7.37505	7.03779	10.8968	6.62792	2.7878	5.34967	3.48341	6.37843	7.58644	8.76117	7.4462	6.79483	6.91834	2.42084	4.36322	7.83689	6.04125	13.5733	9.49908	2.86574	6.63162	9.51935	13.0655	8.3487	3.39914
GSM1126303_STE.MS.1hr.2.CEL.gz	8.20019	10.3631	7.61772	5.47166	2.22948	4.37817	2.23876	9.37179	2.22948	5.50974	6.88018	8.58058	11.1402	6.042	8.53629	10.8623	4.40308	4.02186	10.7331	5.20022	2.50067	6.48651	5.07625	4.83114	8.11249	7.3902	11.2351	7.22701	2.7878	5.70856	3.42778	7.09987	7.23459	9.10443	7.93141	6.52527	7.85618	2.42084	3.45722	7.95191	6.31627	13.6552	9.63088	3.27364	5.9777	9.95995	13.4422	8.80108	3.25216
GSM1126304_STE.MS.1hr.3.CEL.gz	11.4635	10.2767	5.91175	8.38141	2.25031	3.4431	2.22948	10.0098	2.25935	7.83997	7.30144	8.46487	10.0286	6.61724	8.98168	10.1067	3.77248	2.94157	9.78199	5.60567	2.73049	5.83733	4.50334	5.60856	7.25881	6.43753	10.6781	5.71346	3.41005	7.05858	3.43889	5.41317	8.84217	8.30502	7.55186	7.5344	6.69034	2.49719	4.81183	7.7229	7.57071	13.264	9.43835	2.24893	6.24585	9.59075	12.4501	7.64664	2.68279
GSM1126305_STE.MS.48hr.1.CEL.gz	8.81779	10.9153	9.02428	7.89625	2.25031	4.77817	3.60643	7.68219	2.26398	5.10439	7.141	8.01806	11.0857	5.96636	9.6077	10.5942	5.38897	4.89063	7.95792	3.82564	3.09565	6.60729	5.01891	4.68174	6.56434	6.15099	10.483	7.67136	3.40975	6.75747	3.22933	7.58891	8.12354	8.88196	6.59423	6.96873	6.42378	2.46348	3.7306	7.23202	7.03915	13.2812	8.82194	2.63414	5.46802	9.38452	12.9671	8.99635	3.67966
GSM1126306_STE.MS.48hr.2.CEL.gz	8.16308	10.862	8.09825	5.65021	2.25031	4.6668	3.31523	8.88886	2.22948	5.80432	6.86719	8.63474	11.9789	5.87114	8.75796	10.7001	4.86171	4.5596	10.4818	4.61403	4.09317	7.32711	4.83148	4.69373	7.94912	7.01278	10.973	7.06533	3.40975	5.80347	3.4513	7.28902	7.28107	8.24683	7.65959	6.59117	7.67768	2.42084	3.25647	8.11232	6.32772	13.8993	9.28269	3.00204	5.96342	10.1965	13.4663	8.46237	3.95914
GSM1126307_STE.MS.48hr.3b.CEL.gz	8.55183	10.8518	8.75979	7.32174	2.25031	4.52399	3.57656	8.21783	2.22948	4.72491	6.92902	8.32147	11.4738	5.8829	9.3053	10.5872	5.11415	5.02256	9.18172	4.33408	3.18904	6.87993	4.7776	5.09626	7.25205	6.61402	10.6903	7.53957	3.41005	6.3891	3.48341	7.53962	7.80978	8.59186	7.08097	6.86688	6.70174	2.46348	3.62977	7.35796	6.82976	13.589	8.80258	3.25323	5.8396	9.82967	13.0204	8.71147	3.89804
[truncated: 45 more columns]

## Sheet: GRNBoost2 analysis input salt
	AT2G37430	AT5G04340	AT5G24800	AT2G22760	AT3G18400	AT3G16280	AT1G17950	AT5G26660	AT2G40260	AT5G15130	AT1G05710	AT1G06040	AT1G74840	AT5G48250	AT1G72450	AT5G67300	AT4G30080	AT4G29190	AT5G22570	AT2G47810	AT5G25190	AT4G16780	AT5G60850	AT2G18670	AT1G69780	AT2G47460	AT2G39900	AT4G02590	AT3G13350	AT5G03740	AT2G29580	AT4G35550	AT4G18880	AT1G01010	AT3G58120	AT1G08780	AT5G14000	AT1G51190	AT2G25000	AT1G30650	AT1G14900	AT5G63790	AT2G30250	AT3G62690	AT4G38960	AT1G22190	AT3G23030	AT1G62990	AT4G16750
GSM1126308_STE.NaCl.1hr.1.CEL.gz	8.98109	10.4564	10.3751	7.77459	2.25031	3.11965	2.34419	5.87118	2.22948	3.5474	6.65856	8.71148	9.56947	6.09747	7.82863	9.63446	5.95096	5.74656	8.14601	4.85973	2.73658	5.47279	5.06692	4.62628	5.56603	6.14352	9.62797	7.65896	3.39944	6.80868	3.29311	8.33383	7.65711	8.33304	4.39452	7.27563	5.73747	2.42084	2.50552	5.92054	7.11085	13.0023	8.11426	2.24893	5.46802	8.67283	12.7137	8.02542	3.6894
GSM1126309_STE.NaCl.1hr.2.CEL.gz	8.6535	10.5244	10.2649	7.10062	2.25031	3.13376	2.23876	6.26452	2.22948	3.30731	6.51731	8.83801	10.0344	6.08872	7.85249	10.0598	5.7201	6.27032	8.48407	5.33152	2.83544	5.84362	5.3795	5.03237	6.81229	6.67179	10.2924	7.57874	3.49143	6.64962	3.43889	8.67006	7.44341	7.86487	4.71481	7.19731	6.22691	2.41492	2.87091	6.48261	6.85361	13.2453	8.00083	2.24893	5.46802	8.92372	12.8933	8.02875	3.71735
GSM1126310_STE.NaCl.1hr.3b.CEL.gz	8.39449	10.2883	10.0631	7.33294	2.23041	3.11965	2.23876	5.70507	2.22948	3.78922	6.12482	8.51833	9.65568	6.38991	7.60817	9.67587	5.79814	6.63322	7.9002	4.46407	2.73658	5.26887	5.36848	4.82539	6.07416	6.6006	9.74675	7.88901	3.19386	6.67078	3.48341	8.30526	7.85945	8.68221	5.3811	7.16523	5.50496	2.48314	2.56589	6.37789	6.83767	12.991	7.9025	2.24893	5.46802	9.38568	12.6639	7.92445	3.50086
GSM1126311_STE.NaCl.3hr.1.CEL.gz	8.49931	10.2921	10.0502	6.36788	3.26602	3.13376	3.82305	5.28057	2.22948	3.49217	7.15248	8.06462	9.09565	6.12971	8.71568	9.9745	4.64408	5.90289	6.00613	2.27774	2.73658	5.47841	5.03145	3.9225	5.35107	5.80332	9.57353	8.57213	4.12446	6.63788	3.43889	8.57522	7.92588	9.49912	5.87211	7.35519	4.52291	2.47898	3.13623	4.94671	7.62689	13.161	7.99759	2.24893	5.01531	9.15596	12.8127	7.8816	2.7316
GSM1126312_STE.NaCl.3hr.2.CEL.gz	9.05549	10.824	10.3325	5.92699	4.10263	3.16547	3.33572	5.2092	2.31483	3.7138	7.18098	8.11617	8.82817	6.37136	8.44584	9.61553	4.0246	6.19618	6.46361	2.98602	2.77073	5.12893	4.40887	4.23769	5.94863	6.22185	9.36016	8.28923	3.77771	6.66509	3.48341	8.69119	8.40813	9.00249	4.72853	6.70547	5.01935	2.46348	2.96436	6.29515	7.27338	13.285	8.48476	2.24893	5.46802	9.43533	12.8317	7.96382	2.70343
GSM1126313_STE.NaCl.3hr.3.CEL.gz	8.98492	10.7477	10.3605	5.94496	3.96512	3.13376	4.02581	5.24906	2.22948	3.02082	7.45399	7.95147	8.22013	6.57901	8.68005	9.57279	3.78712	5.90456	6.88593	2.29276	2.32152	4.89841	4.08975	4.32266	5.38475	5.49921	9.32727	8.15387	3.40975	6.54379	3.34323	8.42507	8.22456	9.01773	3.66046	6.87096	4.72099	2.42084	3.13623	5.37851	6.78056	13.3231	8.34432	2.26699	4.94473	9.09051	12.8817	8.39559	2.65221
GSM1126314_STE.NaCl.8hr.1.CEL.gz	9.58707	10.0436	9.47767	4.43167	4.17642	2.8193	3.97141	5.2612	2.34511	3.96591	7.27638	8.34136	9.81298	5.92167	7.9993	10.0544	4.76681	7.53742	7.40232	3.12099	3.0547	5.91616	5.30008	4.59265	6.47783	7.0726	10.2461	8.03445	3.41005	6.06625	3.48341	8.66617	8.67972	8.05674	6.59581	7.35547	5.80981	2.45978	3.62766	6.33929	7.742	13.3699	8.46547	2.24893	5.47664	9.21393	13.0007	7.54791	2.56578
GSM1126315_STE.NaCl.8hr.2.CEL.gz	9.16468	10.2875	9.33036	5.21702	4.2699	3.11965	4.20525	3.80326	2.22948	3.72236	7.13501	7.45623	9.42872	6.264	7.31499	9.27149	5.60494	7.01318	8.04117	2.26743	3.79183	5.49532	4.57965	4.55363	7.13789	6.75102	9.74463	7.50375	3.41005	6.51414	3.63589	8.18438	8.04434	7.56346	6.57486	7.4243	6.05726	2.46384	3.41485	6.18994	7.45099	13.1999	8.00606	2.25108	5.19352	9.45289	12.7468	7.42841	2.49896
GSM1126316_STE.NaCl.8hr.3.CEL.gz	9.59106	10.3487	9.51268	4.36444	2.54776	3.11965	3.82275	5.04462	2.22948	3.87748	6.32464	7.72552	9.74748	6.31124	7.00555	9.55905	5.2504	7.96912	6.10598	2.34808	5.22928	5.68135	5.02376	4.72441	7.37224	6.97332	10.1795	7.53139	3.41005	6.34993	3.5859	8.84459	8.4858	7.77791	7.12221	7.76323	5.84524	2.48314	3.13623	5.793	7.56624	12.9938	7.93181	2.7591	5.76551	8.93521	12.5278	7.70951	2.49622
GSM1126317_STE.NaCl.20hr.1.CEL.gz	9.20505	9.38602	8.83156	7.90005	2.25031	3.11965	2.23876	5.60057	2.22948	3.63074	6.43936	7.75356	9.78812	5.99942	7.92718	9.5153	6.02994	6.73892	10.0594	2.42157	3.8384	5.61456	4.46706	5.04821	7.13294	6.41977	10.3559	6.39033	3.41005	6.53868	3.55024	7.47599	7.58007	7.41041	6.55319	7.76692	7.36527	2.48314	2.85689	7.14085	7.877	13.0636	7.85714	2.24893	5.46802	8.81293	12.4751	6.63291	2.65221
GSM1126318_STE.NaCl.20hr.2.CEL.gz	8.68279	10.0314	10.4081	4.54699	2.32159	3.11965	2.62452	4.07563	2.22948	3.56946	7.03458	8.33153	9.97215	5.90021	7.25613	9.2542	5.16585	6.84139	8.11082	3.11038	3.52046	5.6174	4.87189	4.66171	6.94559	6.03328	10.3552	7.35479	3.41005	6.35782	3.48341	7.99731	7.4142	7.99362	6.6104	7.4205	6.37227	2.46348	2.85689	6.70522	7.74638	13.1495	7.94687	2.28711	5.46802	8.88459	12.7676	7.60132	2.6496
GSM1126319_STE.NaCl.20hr.3.CEL.gz	9.20305	8.86822	8.275	7.86591	2.25031	3.12334	2.42013	6.56778	2.2336	4.20522	6.63903	8.07928	9.68864	6.30354	7.75048	9.84566	5.29146	6.84337	10.2036	2.54495	3.73446	5.3059	4.65437	4.85204	7.4969	6.33559	10.787	6.44911	2.99226	5.94346	3.60604	7.63325	7.59618	7.45989	7.41195	7.49402	7.98011	2.6333	3.13623	7.36309	7.44954	13.2026	8.35989	2.24893	5.66559	8.96715	12.6458	6.68486	2.22948
GSM1126320_STE.NaCl.32hr.1.CEL.gz	9.13261	9.87255	9.77127	7.3817	2.22948	3.31463	2.23876	4.47639	2.22948	3.56946	6.8359	8.00484	9.15246	6.04335	9.03501	9.64803	4.99225	5.4542	7.66505	2.46388	3.12627	5.45785	4.89847	4.87599	5.56638	5.87563	10.1154	7.92003	3.75382	6.92271	3.54138	7.73363	7.7519	8.45188	6.3842	7.75035	5.83028	2.49346	2.86261	5.68509	7.92793	12.8622	8.15366	2.24893	5.24635	8.44799	12.6562	7.6747	2.52463
GSM1126321_STE.NaCl.32hr.2.CEL.gz	9.03165	9.99709	10.1618	6.74094	2.22948	3.13376	2.37324	4.35311	2.22948	3.77451	6.64883	8.24707	9.63627	5.67577	7.69732	9.59238	5.0822	5.89445	7.75421	2.57336	3.07506	5.60603	5.30073	4.81595	6.27756	5.86481	10.2398	7.72246	3.87199	6.63118	3.5957	7.75441	7.50424	8.13058	6.721	7.83426	6.1533	2.63847	3.13623	6.34861	7.99456	13.0985	7.93	2.24893	5.40694	8.81492	12.7859	7.88575	2.46069
GSM1126322_STE.NaCl.32hr.3.CEL.gz	8.62938	10.1608	9.7679	7.99315	2.25031	3.11965	2.23876	5.34325	2.22948	2.56573	5.6326	7.08254	9.5603	5.75842	8.30575	9.75105	5.52997	6.01598	8.80893	2.26545	2.56025	5.15292	4.89619	4.7708	6.18051	6.47669	10.6701	7.75897	3.39132	7.07127	4.08747	7.65371	7.66698	8.34531	6.58023	7.81008	6.11089	2.46348	2.85689	6.69313	8.1099	12.8457	7.98668	2.22948	5.46802	8.4211	12.8652	7.489	2.66703
GSM1126323_STE.NaCl.48hr.1.CEL.gz	9.29377	9.45405	10.1944	6.17751	2.23858	3.32882	2.23876	4.53724	2.24262	2.99608	6.62807	8.39664	9.77835	5.4608	8.89715	9.95274	4.73345	6.40011	7.57966	2.54495	3.44394	5.99548	5.59288	4.72485	6.42442	6.28678	10.1375	8.01765	3.76955	6.80161	3.65351	8.29061	7.81863	8.2438	7.05372	7.96733	5.51096	2.55833	2.85689	5.3501	8.33709	13.1117	7.44898	2.28514	5.47883	8.59187	12.9132	7.48015	2.6496
GSM1126324_STE.NaCl.48hr.2.CEL.gz	9.01467	9.83188	9.93326	8.57508	2.25031	3.64309	2.29557	4.89663	2.22948	3.56946	6.67595	7.7056	9.63879	6.13177	9.46889	9.55438	4.82109	5.56167	7.72305	2.22948	3.84895	5.58343	5.03826	5.21295	5.99072	6.25741	10.1299	7.91297	3.41067	7.0382	3.48411	7.81138	8.01871	8.2457	7.01704	8.00386	5.4334	2.46384	2.86541	5.55911	8.35091	12.8768	7.65765	2.24893	5.35435	8.30494	12.7949	8.25791	2.6496
GSM1126325_STE.NaCl.48hr.3.CEL.gz	8.84032	8.77794	8.92059	8.04162	2.25031	3.12432	2.31291	3.94577	2.22948	3.81003	5.83675	8.52651	9.40752	5.91351	9.19501	9.06726	5.67506	6.10535	8.75708	2.26743	4.22154	5.35127	5.00918	5.10371	6.39275	6.28727	9.96917	6.73905	3.41005	6.90977	3.91472	7.73179	7.369	6.87739	7.04812	8.20575	6.11787	2.51746	2.86374	6.35207	8.38135	12.5899	7.72325	2.24893	5.21511	8.01213	12.1412	7.99228	2.46232
[truncated: 45 more columns]

## Sheet: salt network
Interaction	Times	Freq
AKS2_AT1G05805 - ASL18_AT2G42430	100	1
ANAC001_AT1G01010 - ASL18_AT2G42430	100	1
AtZAT6_AT5G04340 - ASL18_AT2G42430	100	1
NA_AT1G03040 - ASL18_AT2G42430	100	1
UNE12_AT4G02590 - ASL18_AT2G42430	100	1
AtbHLH112_AT1G61660 - ASL18_AT2G42430	99	0.99
ATBZIP9_AT5G24800 - ASL18_AT2G42430	97	0.97
NA_AT2G35910 - ASL18_AT2G42430	95	0.95
ATWOX13_AT4G35550 - ASL18_AT2G42430	94	0.94
ATWRKY38_AT5G22570 - ASL18_AT2G42430	93	0.93
DIV2_AT5G04760 - ASL18_AT2G42430	88	0.88
IAA2_AT3G23030 - ASL18_AT2G42430	88	0.88
WLIM2a_AT2G39900 - ASL18_AT2G42430	85	0.85
CIL2_AT3G23690 - ASL18_AT2G42430	74	0.74
anac084_AT5G14000 - ASL18_AT2G42430	70	0.7
ATBZIP61_AT3G58120 - ASL18_AT2G42430	60	0.6
NA_AT2G22760 - ASL18_AT2G42430	55	0.55
ARF16_AT4G30080 - ASL18_AT2G42430	50	0.5
ATMYB14_AT2G31180 - ASL18_AT2G42430	50	0.5
AtbZIP58_AT1G13600 - ASL18_AT2G42430	48	0.48
NA_AT2G18670 - ASL18_AT2G42430	46	0.46
NA_AT1G74840 - ASL18_AT2G42430	43	0.43
AtMYB74_AT4G05100 - ASL18_AT2G42430	38	0.38
AIP3_AT1G08780 - ASL18_AT2G42430	35	0.35
ANAC069_AT4G01550 - ASL18_AT2G42430	29	0.29
NA_AT3G56230 - ASL18_AT2G42430	27	0.27
ESE3_AT5G25190 - ASL18_AT2G42430	25	0.25
AtbZIP16_AT2G35530 - ASL18_AT2G42430	22	0.22
AtERF73_AT1G72360 - ASL18_AT2G42430	14	0.14
BBX31_AT3G21890 - ASL18_AT2G42430	14	0.14
MAC5B_AT2G29580 - ASL18_AT2G42430	13	0.13
AtMYB49_AT5G54230 - ASL18_AT2G42430	12	0.12
SNL5_AT1G59890 - ASL18_AT2G42430	8	0.08
ERF39_AT4G16750 - ASL18_AT2G42430	7	0.07
ATHB13_AT1G69780 - ASL18_AT2G42430	6	0.06
ARF11_AT1G19220 - ASL18_AT2G42430	4	0.04
IRX11_AT1G62990 - ASL18_AT2G42430	3	0.03
AR411_AT1G30650 - ASL18_AT2G42430	2	0.02
KNAT5_AT4G32040 - ASL18_AT2G42430	2	0.02
ARF7_AT5G20730 - ASL18_AT2G42430	1	0.01
AT-HSFA7A_AT3G51910 - ASL18_AT2G42430	1	0.01
NA_AT1G05710 - ASL18_AT2G42430	1	0.01
NA_AT3G57800 - ASL18_AT2G42430	1	0.01

## Sheet: control network
Interaction	Times	Freq
IRX11_AT1G62990 - ASL18_AT2G42430	53	0.53
AtDOF5.4_AT5G60850 - ASL18_AT2G42430	46	0.46
AtHB34_AT3G28920 - ASL18_AT2G42430	44	0.44
ATMYB44_AT5G67300 - ASL18_AT2G42430	43	0.43
NAA10_AT5G13780 - ASL18_AT2G42430	43	0.43
PLT2_AT1G51190 - ASL18_AT2G42430	43	0.43
STOP2_AT5G22890 - ASL18_AT2G42430	42	0.42
ANAC087_AT5G18270 - ASL18_AT2G42430	41	0.41
AIP3_AT1G08780 - ASL18_AT2G42430	40	0.4
DROP1_AT2G24260 - ASL18_AT2G42430	40	0.4
AKS2_AT1G05805 - ASL18_AT2G42430	39	0.39
ATBZIP9_AT5G24800 - ASL18_AT2G42430	39	0.39
ERF39_AT4G16750 - ASL18_AT2G42430	39	0.39
ANAC069_AT4G01550 - ASL18_AT2G42430	37	0.37
AtC3H49_AT4G29190 - ASL18_AT2G42430	37	0.37
ATMYB14_AT2G31180 - ASL18_AT2G42430	37	0.37
BBX31_AT3G21890 - ASL18_AT2G42430	37	0.37
NA_AT1G03040 - ASL18_AT2G42430	37	0.37
SPT_AT4G36930 - ASL18_AT2G42430	37	0.37
ANAC102_AT5G63790 - ASL18_AT2G42430	34	0.34
ARF7_AT5G20730 - ASL18_AT2G42430	34	0.34
HD2C_AT5G03740 - ASL18_AT2G42430	34	0.34
ZAT11_AT2G37430 - ASL18_AT2G42430	34	0.34
GPL4_AT1G44810 - ASL18_AT2G42430	33	0.33
HMGA_AT1G14900 - ASL18_AT2G42430	33	0.33
IAA2_AT3G23030 - ASL18_AT2G42430	33	0.33
NA_AT2G18670 - ASL18_AT2G42430	33	0.33
ATHB-2_AT4G16780 - ASL18_AT2G42430	32	0.32
ATMYB52_AT1G17950 - ASL18_AT2G42430	32	0.32
AtMYB56_AT5G17800 - ASL18_AT2G42430	32	0.32
DIV2_AT5G04760 - ASL18_AT2G42430	32	0.32
TGA3_AT1G22070 - ASL18_AT2G42430	32	0.32
ALC_AT5G67110 - ASL18_AT2G42430	31	0.31
ATMYB86_AT5G26660 - ASL18_AT2G42430	31	0.31
MAC5B_AT2G29580 - ASL18_AT2G42430	31	0.31
BBX8_AT5G48250 - ASL18_AT2G42430	30	0.3
ARF16_AT4G30080 - ASL18_AT2G42430	29	0.29
AT-HSFA4A_AT4G18880 - ASL18_AT2G42430	29	0.29
ATDDM1_AT5G66750 - ASL18_AT2G42430	29	0.29
NA_AT2G22760 - ASL18_AT2G42430	29	0.29
UNE12_AT4G02590 - ASL18_AT2G42430	29	0.29
ATL5_AT3G62690 - ASL18_AT2G42430	28	0.28
ATNSI_AT1G32070 - ASL18_AT2G42430	28	0.28
ATWOX13_AT4G35550 - ASL18_AT2G42430	28	0.28
ATWRKY36_AT1G69810 - ASL18_AT2G42430	28	0.28
NA_AT3G16280 - ASL18_AT2G42430	28	0.28
AtMYB74_AT4G05100 - ASL18_AT2G42430	27	0.27
ATWRKY72_AT5G15130 - ASL18_AT2G42430	27	0.27
NA_AT2G35910 - ASL18_AT2G42430	27	0.27
AtbZIP16_AT2G35530 - ASL18_AT2G42430	26	0.26
NA_AT1G74840 - ASL18_AT2G42430	24	0.24
AtbHLH112_AT1G61660 - ASL18_AT2G42430	23	0.23
ATWRKY60_AT2G25000 - ASL18_AT2G42430	23	0.23
ATU2AF35A_AT1G27650 - ASL18_AT2G42430	21	0.21
DEL3_AT3G01330 - ASL18_AT2G42430	20	0.2
ANAC001_AT1G01010 - ASL18_AT2G42430	19	0.19
ATOFP15_AT2G36050 - ASL18_AT2G42430	10	0.1
NA_AT3G56230 - ASL18_AT2G42430	10	0.1
AtMYB49_AT5G54230 - ASL18_AT2G42430	9	0.09
AtZAT6_AT5G04340 - ASL18_AT2G42430	9	0.09
SNL5_AT1G59890 - ASL18_AT2G42430	9	0.09
ARID3_AT1G20910 - ASL18_AT2G42430	8	0.08
NA_AT1G05710 - ASL18_AT2G42430	8	0.08
NA_AT3G05760 - ASL18_AT2G42430	8	0.08
NA_AT3G57800 - ASL18_AT2G42430	8	0.08
NF-YB5_AT2G47810 - ASL18_AT2G42430	8	0.08
ZAT18_AT3G53600 - ASL18_AT2G42430	8	0.08
BBX19_AT4G38960 - ASL18_AT2G42430	7	0.07
ATMYB12_AT2G47460 - ASL18_AT2G42430	6	0.06
BEH3_AT4G18890 - ASL18_AT2G42430	6	0.06
NA_AT3G13350 - ASL18_AT2G42430	6	0.06
anac084_AT5G14000 - ASL18_AT2G42430	5	0.05
AtOZF1_AT2G19810 - ASL18_AT2G42430	5	0.05
ESE3_AT5G25190 - ASL18_AT2G42430	5	0.05
WLIM2a_AT2G39900 - ASL18_AT2G42430	4	0.04
ATHB13_AT1G69780 - ASL18_AT2G42430	3	0.03
ARF11_AT1G19220 - ASL18_AT2G42430	2	0.02
ATWRKY25_AT2G30250 - ASL18_AT2G42430	2	0.02
ATWRKY38_AT5G22570 - ASL18_AT2G42430	2	0.02
AtERF73_AT1G72360 - ASL18_AT2G42430	1	0.01
AtIAA17_AT1G04250 - ASL18_AT2G42430	1	0.01
BBX24_AT1G06040 - ASL18_AT2G42430	1	0.01
CIL2_AT3G23690 - ASL18_AT2G42430	1	0.01
JAZ6_AT1G72450 - ASL18_AT2G42430	1	0.01

## Sheet: Promoter LBD16 PAN3.0 analysis
Matrix ID	Family	Position	Strand	Similar Score	Hit Sequence	TF ID or Motif name
TFmatrixID_0004	AT-Hook	262	+	0.9	aAATATaata	AT4G14465
TFmatrixID_0005	AT-Hook	236	+	0.98	taATTAAatt	AT4G14465
TFmatrixID_0006	AT-Hook	129	-	0.94	taaaATAATa	AT4G14465
TFmatrixID_0006	AT-Hook	262	-	0.96	aaatATAATa	AT4G14465
TFmatrixID_0007	AT-Hook	236	+	0.97	tAATTAaatt	AT4G35390
TFmatrixID_0008	AT-Hook	262	+	0.95	aAATATaata	AT4G35390
TFmatrixID_0008	AT-Hook	739	-	0.94	aaaaATATTg	AT4G35390
TFmatrixID_0009	AT-Hook	280	-	0.96	cAATAAatta	AT4G35390
TFmatrixID_0009	AT-Hook	577	+	1	aaatTTATTt	AT4G35390
TFmatrixID_0025	Homeodomain; bZIP; HD-ZIP	314	+	0.94	tatTGATTgt	AT3G61890
TFmatrixID_0026	bZIP; Homeodomain; HD-ZIP	251	-	1	ccaATAATtg	AT5G03790
TFmatrixID_0026	bZIP; Homeodomain; HD-ZIP	310	+	0.97	ccATTATtga	AT5G03790
TFmatrixID_0029	MYB-related	186	-	0.92	tgGATATttt	AT2G46830
TFmatrixID_0029	MYB-related	938	-	0.98	taGATATtta	AT2G46830
TFmatrixID_0029	MYB-related	1206	+	0.92	aaaATATCca	AT2G46830
TFmatrixID_0031	Dof	1226	+	0.98	aaAAAAGtac	AT2G46590
TFmatrixID_0031	Dof	1287	-	1	tcaCTTTTtt	AT2G46590
TFmatrixID_0034	AP2; ERF	530	+	0.96	tctaCCGACt	AT2G23340
TFmatrixID_0044	MYB; G2-like	427	+	0.97	cagAATCTca	AT2G20570
TFmatrixID_0057	AP2; RAV	297	-	0.96	caTGTTGc	AT1G25560
TFmatrixID_0057	AP2; RAV	591	-	0.94	aaTGTTGt	AT1G25560
TFmatrixID_0058	Homeodomain; bZIP; HD-ZIP	250	-	0.99	tccaATAATtgtaa	AT3G01470
TFmatrixID_0063	AP2; RAV	297	-	0.97	caTGTTGc	AT1G68840
TFmatrixID_0080	AP2; ERF	531	+	0.99	ctaCCGACta	AT1G01250;AT1G77200;AT2G25820;AT2G35700;AT2G44940;AT3G16280;AT3G60490;AT4G16750;AT4G25490;AT5G11590;AT5G25810;AT5G51990
TFmatrixID_0088	AP2; ERF	532	+	0.87	taCCGACt	AT1G01250;AT1G12630;AT1G77200;AT2G25820;AT2G35700;AT2G44940;AT3G16280;AT3G60490;AT4G25490;AT4G32800;AT5G11590;AT5G25810;AT5G51990
TFmatrixID_0108	bZIP; Homeodomain; HD-ZIP	1083	-	0.78	ctccatcATCATttcattt	AT1G30490
TFmatrixID_0108	bZIP; Homeodomain; HD-ZIP	1276	-	0.77	cataaaaATCATcactttt	AT1G30490
TFmatrixID_0116	Homeodomain; bZIP; HD-ZIP	252	-	1	cAATAAttg	AT5G65310
TFmatrixID_0116	Homeodomain; bZIP; HD-ZIP	310	+	0.93	ccaTTATTg	AT5G65310
TFmatrixID_0118	AP2; ERF	532	+	0.92	taCCGACt	AT1G01250;AT1G19210;AT1G33760;AT2G23340;AT4G06746;AT4G36900
TFmatrixID_0119	AP2; ERF;ERF	531	+	0.94	ctaCCGACta	AT1G01250;AT1G33760;AT1G77200;AT2G23340;AT4G06746;AT4G36900;AT5G11590;AT1G44830
TFmatrixID_0119	AP2; ERF;ERF	1148	+	0.87	tctCCGACga	AT1G01250;AT1G33760;AT1G77200;AT2G23340;AT4G06746;AT4G36900;AT5G11590;AT1G44830
TFmatrixID_0121	AP2; ERF;ERF	532	+	0.94	taCCGACt	AT1G01250;AT1G19210;AT1G33760;AT1G77200;AT2G23340;AT2G35700;AT2G44940;AT3G60490;AT4G06746;AT4G25490;AT4G36900;AT5G11590;AT5G21960;AT5G51990;AT1G21910;AT1G44830;AT1G46768;AT1G77640;AT3G50260;AT5G67190
TFmatrixID_0121	AP2; ERF;ERF	1149	+	0.9	ctCCGACg	AT1G01250;AT1G19210;AT1G33760;AT1G77200;AT2G23340;AT2G35700;AT2G44940;AT3G60490;AT4G06746;AT4G25490;AT4G36900;AT5G11590;AT5G21960;AT5G51990;AT1G21910;AT1G44830;AT1G46768;AT1G77640;AT3G50260;AT5G67190
TFmatrixID_0123	AP2; B3; RAV	591	+	0.99	aaTGTTGttt	AT1G13260
TFmatrixID_0125	AP2; B3	113	+	0.92	caAACGTatc	AT1G50680;AT1G51120
TFmatrixID_0126	AP2; B3; RAV	591	+	0.99	aaTGTTGt	AT3G25730
TFmatrixID_0130	AT-Hook	263	+	0.98	aATATAatat	AT1G19485;AT1G48610;AT4G17950
TFmatrixID_0130	AT-Hook	655	+	1	cATATAatta	AT1G19485;AT1G48610;AT4G17950
TFmatrixID_0130	AT-Hook	804	-	0.97	tcatTATATa	AT1G19485;AT1G48610;AT4G17950
TFmatrixID_0131	AT-Hook	34	+	1	taaaATAAA	AT1G19485;AT1G48610
TFmatrixID_0131	AT-Hook	40	+	1	aaaaATAAA	AT1G19485;AT1G48610
TFmatrixID_0131	AT-Hook	124	+	1	gggtATAAA	AT1G19485;AT1G48610
TFmatrixID_0131	AT-Hook	278	+	1	cccaATAAA	AT1G19485;AT1G48610
TFmatrixID_0131	AT-Hook	412	-	1	TTTATttgt	AT1G19485;AT1G48610
TFmatrixID_0131	AT-Hook	580	-	1	TTTATttct	AT1G19485;AT1G48610
TFmatrixID_0131	AT-Hook	678	+	1	tagcATAAA	AT1G19485;AT1G48610
TFmatrixID_0132	AT-Hook	13	+	1	ataaAATAA	AT4G21895;AT5G62260
TFmatrixID_0132	AT-Hook	128	+	1	ataaAATAA	AT4G21895;AT5G62260
TFmatrixID_0134	AT-Hook	512	-	0.97	TTTTTagttc	AT4G21895;AT5G62260
TFmatrixID_0134	AT-Hook	1010	+	0.97	gaaaaAAAAA	AT4G21895;AT5G62260
TFmatrixID_0134	AT-Hook	1291	-	0.97	TTTTTtgttc	AT4G21895;AT5G62260
TFmatrixID_0135	AT-Hook	38	+	1	ataAAAAT	AT4G21895;AT5G62260
TFmatrixID_0135	AT-Hook	1277	+	1	ataAAAAT	AT4G21895;AT5G62260
TFmatrixID_0136	AT-Hook	35	+	1	aaaATAAA	AT4G21895;AT5G62260
TFmatrixID_0136	AT-Hook	41	+	1	aaaATAAA	AT4G21895;AT5G62260
TFmatrixID_0137	AT-Hook	179	+	1	aaaAATAT	AT4G21895;AT5G62260
TFmatrixID_0137	AT-Hook	189	-	1	ATATTttt	AT4G21895;AT5G62260
TFmatrixID_0137	AT-Hook	739	+	1	aaaAATAT	AT4G21895;AT5G62260
TFmatrixID_0138	AT-Hook	35	+	1	aAAATAaa	AT4G21895;AT5G62260
TFmatrixID_0138	AT-Hook	41	+	1	aAAATAaa	AT4G21895;AT5G62260
TFmatrixID_0139	AT-Hook	807	+	0.98	ttataTATTA	AT4G21895;AT5G62260
TFmatrixID_0142	AT-Hook	579	-	1	attTATTT	AT4G21895;AT5G62260
TFmatrixID_0144	AT-Hook	76	+	0.91	tgatTATTAatt	AT4G21895;AT5G62260
TFmatrixID_0144	AT-Hook	266	+	0.93	ataaTATTAaaa	AT4G21895;AT5G62260
TFmatrixID_0146	AT-Hook	129	+	1	taaaATAAT	AT4G21895;AT5G62260
TFmatrixID_0146	AT-Hook	262	+	1	aaatATAAT	AT4G21895;AT5G62260
TFmatrixID_0146	AT-Hook	654	+	1	acatATAAT	AT4G21895;AT5G62260
TFmatrixID_0146	AT-Hook	806	-	1	ATTATatat	AT4G21895;AT5G62260
TFmatrixID_0148	AT-Hook	13	+	0.99	atAAAATa	AT1G19485;AT1G48610
TFmatrixID_0148	AT-Hook	128	+	0.99	atAAAATa	AT1G19485;AT1G48610
TFmatrixID_0148	AT-Hook	682	+	0.99	atAAAATt	AT1G19485;AT1G48610
TFmatrixID_0148	AT-Hook	873	-	0.99	tATTTTat	AT1G19485;AT1G48610
TFmatrixID_0153	AT-Hook	38	+	1	ataAAAAT	AT4G21895;AT5G62260
TFmatrixID_0153	AT-Hook	1277	+	1	ataAAAAT	AT4G21895;AT5G62260
TFmatrixID_0154	AT-Hook	130	+	1	aAAATAat	AT4G21895;AT5G62260
TFmatrixID_0154	AT-Hook	740	+	0.93	aAAATAtt	AT4G21895;AT5G62260
TFmatrixID_0174	bHLH	1137	+	0.88	GCTCGtgc	AT1G10120;AT1G18400;AT1G25330;AT1G26260;AT1G68920;AT1G73830;AT2G24260;AT3G07340;AT3G23690;AT4G30980;AT4G34530;AT5G48560;AT5G50915;AT5G58010;AT5G62610;AT2G42300;AT3G57800
TFmatrixID_0174	bHLH	1137	-	0.88	gctCGTGC	AT1G10120;AT1G18400;AT1G25330;AT1G26260;AT1G68920;AT1G73830;AT2G24260;AT3G07340;AT3G23690;AT4G30980;AT4G34530;AT5G48560;AT5G50915;AT5G58010;AT5G62610;AT2G42300;AT3G57800
TFmatrixID_0193	bZIP	114	+	0.75	AAACGtat	AT3G19290;AT4G34000
TFmatrixID_0193	bZIP	114	-	0.75	aaaCGTAT	AT3G19290;AT4G34000
TFmatrixID_0193	bZIP	338	+	0.75	ACATGtga	AT3G19290;AT4G34000
TFmatrixID_0193	bZIP	652	+	0.75	ACACAtat	AT3G19290;AT4G34000
TFmatrixID_0193	bZIP	1077	+	0.75	ACACTtct	AT3G19290;AT4G34000
TFmatrixID_0211	C2H2	496	+	1	tACACTt	AT1G27730;AT3G49930;AT3G60580;AT5G04340;AT5G43170
TFmatrixID_0211	C2H2	545	-	1	tAGTGTt	AT1G27730;AT3G49930;AT3G60580;AT5G04340;AT5G43170
TFmatrixID_0211	C2H2	763	-	1	tAGTGTc	AT1G27730;AT3G49930;AT3G60580;AT5G04340;AT5G43170
TFmatrixID_0211	C2H2	1076	+	1	aACACTt	AT1G27730;AT3G49930;AT3G60580;AT5G04340;AT5G43170
TFmatrixID_0213	C2H2	496	+	1	tACACTt	AT1G02030;AT2G45120;AT3G19580;AT3G49930;AT3G60580;AT5G04340;AT5G43170
TFmatrixID_0213	C2H2	545	-	1	tAGTGTt	AT1G02030;AT2G45120;AT3G19580;AT3G49930;AT3G60580;AT5G04340;AT5G43170
TFmatrixID_0213	C2H2	763	-	1	tAGTGTc	AT1G02030;AT2G45120;AT3G19580;AT3G49930;AT3G60580;AT5G04340;AT5G43170
TFmatrixID_0213	C2H2	1076	+	1	aACACTt	AT1G02030;AT2G45120;AT3G19580;AT3G49930;AT3G60580;AT5G04340;AT5G43170
TFmatrixID_0216	C2H2	972	-	1	gAGTGAa	AT2G28710;AT2G37430;AT3G46070;AT3G46080;AT5G04390
TFmatrixID_0218	C2H2	377	+	1	cTCACTc	AT5G59820
TFmatrixID_0222	CSD	37	+	1	aATAAAaa	AT2G21060;AT4G38680
TFmatrixID_0223	TCR; CPP	385	+	0.96	ataAATTTggaca	AT4G14770
TFmatrixID_0223	TCR; CPP	572	-	0.97	atgtcAAATTtat	AT4G14770
TFmatrixID_0223	TCR; CPP	954	-	0.96	attgtAAATTtga	AT4G14770
TFmatrixID_0223	TCR; CPP	957	+	0.97	gtaAATTTgatca	AT4G14770
TFmatrixID_0224	TCR; CPP	981	+	0.99	tTTTAAat	AT2G20110
TFmatrixID_0224	TCR; CPP	981	-	0.99	ttTTAAAt	AT2G20110
TFmatrixID_0225	TCR	980	+	0.98	attTTAAAtt	AT3G04850
TFmatrixID_0225	TCR	980	-	0.98	atTTTAAatt	AT3G04850
TFmatrixID_0226	TCR; CPP	604	-	0.97	ttTCAAAc	AT3G22760;AT3G22780;AT4G14770
TFmatrixID_0227	TCR; CPP	603	-	0.95	gttTCAAAct	AT4G29000
TFmatrixID_0233	Dof	19	-	1	taaCTTTTct	AT1G64620
TFmatrixID_0233	Dof	1226	+	1	aaAAAAGtac	AT1G64620
TFmatrixID_0233	Dof	1287	-	1	tcaCTTTTtt	AT1G64620
TFmatrixID_0234	Dof	1227	+	1	aAAAAGt	AT2G37590
TFmatrixID_0234	Dof	1289	-	1	aCTTTTt	AT2G37590
TFmatrixID_0235	Dof	21	-	1	aCTTTTct	AT3G21270
TFmatrixID_0235	Dof	1226	+	1	aaAAAAGt	AT3G21270
TFmatrixID_0235	Dof	1289	-	1	aCTTTTtt	AT3G21270
TFmatrixID_0237	Dof	19	-	0.99	taaCTTTTc	AT3G47500
TFmatrixID_0237	Dof	1227	+	0.99	aAAAAGtac	AT3G47500
TFmatrixID_0237	Dof	1287	-	1	tcaCTTTTt	AT3G47500
TFmatrixID_0238	Dof	141	+	1	agaTAAAGt	AT4G38000
TFmatrixID_0238	Dof	865	+	1	aatTAAAGt	AT4G38000
TFmatrixID_0238	Dof	1225	+	1	aaaAAAAGt	AT4G38000
TFmatrixID_0238	Dof	1289	-	1	aCTTTTttg	AT4G38000
TFmatrixID_0239	Dof	1226	+	1	aaAAAAGtac	AT5G39660
TFmatrixID_0239	Dof	1287	-	1	tcaCTTTTtt	AT5G39660
TFmatrixID_0240	Dof	220	+	1	gaAAAAG	AT5G60200
TFmatrixID_0240	Dof	1108	-	1	CTTTTtc	AT5G60200
TFmatrixID_0243	Dof	21	-	1	aCTTTTct	AT5G62940
TFmatrixID_0243	Dof	1226	+	1	aaAAAAGt	AT5G62940
TFmatrixID_0243	Dof	1289	-	1	aCTTTTtt	AT5G62940
TFmatrixID_0262	GATA	962	+	1	ttTGATCat	AT3G06740;AT3G16870;AT4G16141;AT4G26150;AT5G26930;AT5G49300;AT5G56860
TFmatrixID_0262	GATA	963	-	1	ttGATCAtt	AT3G06740;AT3G16870;AT4G16141;AT4G26150;AT5G26930;AT5G49300;AT5G56860
TFmatrixID_0278	Homeodomain; TALE	570	-	1	aaaTGTCAaa	AT1G23380;AT1G62360;AT1G70510;AT4G08150
TFmatrixID_0280	Homeodomain; HD-ZIP	395	-	0.99	acATTAAttg	AT1G05230;AT1G17920;AT1G73360;AT1G79840;AT3G03260;AT3G61150;AT5G46880
TFmatrixID_0280	Homeodomain; HD-ZIP	586	+	0.95	tctTTAATgt	AT1G05230;AT1G17920;AT1G73360;AT1G79840;AT3G03260;AT3G61150;AT5G46880
TFmatrixID_0281	Homeodomain; HD-ZIP	251	-	1	ccAATAAtt	AT1G26960;AT1G69780;AT2G22430;AT3G01220;AT5G15150
TFmatrixID_0281	Homeodomain; HD-ZIP	311	+	1	caTTATTga	AT1G26960;AT1G69780;AT2G22430;AT3G01220;AT5G15150
TFmatrixID_0282	Homeodomain	264	-	0.97	ataTAATAttaaa	AT2G36610
TFmatrixID_0283	Homeodomain; HD-ZIP	314	+	0.97	tatTGATTgt	AT2G22800;AT2G44910;AT4G16780;AT4G37790;AT5G06710;AT5G47370
TFmatrixID_0283	Homeodomain; HD-ZIP	949	+	0.96	atgTGATTgt	AT2G22800;AT2G44910;AT4G16780;AT4G37790;AT5G06710;AT5G47370
TFmatrixID_0284	Homeodomain; HD-ZIP	314	+	0.96	tatTGATTgt	AT2G46680
TFmatrixID_0286	Homeodomain; HD-ZIP	316	+	0.99	tTGATTgt	AT2G22800;AT3G60390;AT4G16780;AT4G37790;AT5G06710;AT5G47370
TFmatrixID_0286	Homeodomain; HD-ZIP	951	+	0.99	gTGATTgt	AT2G22800;AT3G60390;AT4G16780;AT4G37790;AT5G06710;AT5G47370
TFmatrixID_0287	Homeodomain; bZIP; HD-ZIP	79	+	0.94	ttaTTAATtg	AT3G61890
TFmatrixID_0287	Homeodomain; bZIP; HD-ZIP	79	-	0.94	ttATTAAttg	AT3G61890
TFmatrixID_0288	Homeodomain; HD-ZIP	79	+	0.94	ttaTTAATtga	AT1G05230;AT1G17920;AT3G61150;AT4G00730;AT5G46880
TFmatrixID_0288	Homeodomain; HD-ZIP	395	+	0.99	acaTTAATtgc	AT1G05230;AT1G17920;AT3G61150;AT4G00730;AT5G46880
TFmatrixID_0290	Homeodomain; HD-ZIP	394	-	0.99	gacATTAAtt	AT1G05230;AT1G17920;AT2G32370;AT3G61150;AT4G21750;AT5G46880
TFmatrixID_0290	Homeodomain; HD-ZIP	587	+	0.99	ctTTAATgtt	AT1G05230;AT1G17920;AT2G32370;AT3G61150;AT4G21750;AT5G46880
TFmatrixID_0291	Homeodomain; bZIP; HD-ZIP; WOX	316	+	0.91	tTGATTgt	AT4G35550
TFmatrixID_0292	Homeodomain; HD-ZIP	252	-	0.96	caATAATt	AT1G26960;AT1G69780;AT3G01220;AT4G40060;AT5G15150
TFmatrixID_0299	Homeodomain; WOX	316	+	0.99	tTGATTgt	AT1G20700;AT1G20710
TFmatrixID_0299	Homeodomain; WOX	951	+	0.97	gTGATTgt	AT1G20700;AT1G20710
TFmatrixID_0320	Myb/SANT; MYB-related	186	+	0.86	tgGATATtt	AT1G01520;AT3G09600;AT4G01280;AT5G02840;AT5G52660
TFmatrixID_0320	Myb/SANT; MYB-related	938	+	1	taGATATtt	AT1G01520;AT3G09600;AT4G01280;AT5G02840;AT5G52660
TFmatrixID_0320	Myb/SANT; MYB-related	1207	-	0.86	aaATATCca	AT1G01520;AT3G09600;AT4G01280;AT5G02840;AT5G52660
TFmatrixID_0326	Myb/SANT	185	-	0.96	atGGATAttt	AT1G70000
TFmatrixID_0332	Myb/SANT	427	+	0.99	caGAATCt	AT1G13300
TFmatrixID_0334	Myb/SANT; MYB-related	187	-	0.99	gGATATttt	AT1G18330;AT3G10113
TFmatrixID_0334	Myb/SANT; MYB-related	749	-	0.96	tGATATtgg	AT1G18330;AT3G10113
TFmatrixID_0334	Myb/SANT; MYB-related	939	-	1	aGATATtta	AT1G18330;AT3G10113
TFmatrixID_0334	Myb/SANT; MYB-related	1206	+	0.99	aaaATATCc	AT1G18330;AT3G10113
TFmatrixID_0337	Myb/SANT	426	+	1	ccaGAATCtc	AT1G25550;AT2G03500;AT3G25790
TFmatrixID_0338	Myb/SANT	426	+	1	ccaGAATCtc	AT1G68670;AT3G25790
TFmatrixID_0339	Myb/SANT	184	+	0.91	tatGGATAttt	AT1G74840
TFmatrixID_0339	Myb/SANT	1207	-	0.91	aaaTATCCagt	AT1G74840
TFmatrixID_0340	Myb/SANT	426	+	0.99	ccaGAATCtc	AT2G01060
TFmatrixID_0341	Myb/SANT; MYB; ARR-B	426	+	0.99	ccagAATCTc	AT2G01760
TFmatrixID_0344	Myb/SANT; ARR-B	426	+	0.99	ccaGAATCtc	AT3G16857
TFmatrixID_0345	Myb/SANT; G2-like	426	+	1	ccaGAATCtc	AT1G79430;AT3G12730;AT3G24120;AT4G13640
TFmatrixID_0353	Myb/SANT	140	-	0.96	gaGATAAagt	AT5G04760
TFmatrixID_0353	Myb/SANT	1036	-	0.96	atGATAAtgt	AT5G04760
TFmatrixID_0357	Myb/SANT; G2-like; MYB	740	+	0.96	aaAATATtgt	AT1G32240;AT4G17695;AT5G16560;AT5G42630
TFmatrixID_0357	Myb/SANT; G2-like; MYB	740	-	0.96	aaaATATTgt	AT1G32240;AT4G17695;AT5G16560;AT5G42630
TFmatrixID_0364	Myb/SANT; MYB-related	187	-	0.97	gGATATtt	AT3G09600;AT4G01280
TFmatrixID_0364	Myb/SANT; MYB-related	939	-	1	aGATATtt	AT3G09600;AT4G01280
TFmatrixID_0364	Myb/SANT; MYB-related	1207	+	0.97	aaATATCc	AT3G09600;AT4G01280
TFmatrixID_0367	Myb/SANT	426	+	1	ccaGAATCtc	AT2G03500
TFmatrixID_0369	Myb/SANT; MYB-related	186	-	0.98	tgGATATtt	AT1G01060;AT5G37260
TFmatrixID_0369	Myb/SANT; MYB-related	938	-	1	taGATATtt	AT1G01060;AT5G37260
TFmatrixID_0369	Myb/SANT; MYB-related	1207	+	0.98	aaATATCca	AT1G01060;AT5G37260
TFmatrixID_0382	NAC; NAM	1214	+	1	caGTCAAca	AT1G01720;AT1G52880;AT1G52890;AT1G69490;AT3G04070;AT3G15500;AT3G15510;AT4G27410
TFmatrixID_0384	NAC; NAM	173	+	0.89	aTTACTaaa	AT1G33060;AT3G49530;AT4G35580;AT5G24590
TFmatrixID_0384	NAC; NAM	453	-	0.78	ttgAGTAAa	AT1G33060;AT3G49530;AT4G35580;AT5G24590
TFmatrixID_0412	Sox; YABBY	235	-	1	ctAATTAaat	AT1G23420
TFmatrixID_0412	Sox; YABBY	656	+	1	ataTAATTaa	AT1G23420
TFmatrixID_0412	Sox; YABBY	658	-	1	atAATTAaag	AT1G23420
TFmatrixID_0412	Sox; YABBY	917	-	1	ctAATTAaaa	AT1G23420
TFmatrixID_0418	TBP	876	-	1	ttTATAT	AT1G55520;AT3G13445
TFmatrixID_0418	TBP	944	-	1	ttTATAT	AT1G55520;AT3G13445
TFmatrixID_0419	TBP	809	-	1	ATATAtt	AT1G55520;AT3G13445
TFmatrixID_0442	WRKY	1214	+	0.99	caGTCAAcaa	AT1G18860;AT1G29280;AT1G29860;AT1G30650;AT1G55600;AT1G62300;AT1G64000;AT1G66550;AT1G66560;AT1G68150;AT1G69810;AT2G21900;AT2G34830;AT2G40740;AT2G40750;AT2G44745;AT2G46400;AT3G01970;AT3G04670;AT3G56400;AT3G58710;AT3G62340;AT4G04450;AT4G11070;AT4G18170;AT4G22070;AT4G23810;AT4G24240;AT4G39410;AT5G15130;AT5G22570;AT5G26170;AT5G28650;AT5G41570;AT5G43290;AT5G45050;AT5G45260
TFmatrixID_0444	WRKY	1213	+	0.99	ccaGTCAAca	AT1G18860;AT1G29280;AT1G29860;AT1G55600;AT1G62300;AT1G64000;AT1G66550;AT1G66560;AT1G68150;AT1G69310;AT1G69810;AT1G80590;AT2G21900;AT2G34830;AT2G40740;AT2G44745;AT2G46400;AT3G01970;AT3G04670;AT3G56400;AT3G58710;AT3G62340;AT4G04450;AT4G11070;AT4G18170;AT4G22070;AT4G23810;AT4G24240;AT4G39410;AT5G15130;AT5G22570;AT5G26170;AT5G28650;AT5G41570;AT5G43290;AT5G45050
TFmatrixID_0445	WRKY	1214	+	1	caGTCAAc	AT1G18860;AT1G29280;AT1G29860;AT1G55600;AT1G62300;AT1G64000;AT1G68150;AT1G69810;AT1G80840;AT2G21900;AT2G34830;AT2G44745;AT3G01970;AT3G04670;AT3G58710;AT3G62340;AT4G04450;AT4G18170;AT4G22070;AT4G24240;AT4G39410;AT5G15130;AT5G26170;AT5G28650;AT5G41570;AT5G43290;AT5G45050;AT5G45260
TFmatrixID_0446	WRKY	1214	+	0.99	caGTCAAcaa	AT1G18860;AT1G29280;AT1G29860;AT1G55600;AT1G62300;AT1G64000;AT1G68150;AT1G69810;AT2G21900;AT2G23320;AT2G34830;AT2G40740;AT2G44745;AT3G01970;AT3G04670;AT3G58710;AT3G62340;AT4G04450;AT4G11070;AT4G18170;AT4G22070;AT4G23810;AT4G24240;AT4G39410;AT5G15130;AT5G22570;AT5G26170;AT5G28650;AT5G41570;AT5G43290;AT5G45050;AT5G45260
TFmatrixID_0447	WRKY	1213	+	0.99	ccaGTCAAca	AT1G18860;AT1G29280;AT1G29860;AT1G55600;AT1G62300;AT1G64000;AT1G68150;AT1G69810;AT2G21900;AT2G24570;AT2G34830;AT2G40740;AT2G44745;AT3G01970;AT3G04670;AT3G58710;AT3G62340;AT4G04450;AT4G11070;AT4G18170;AT4G22070;AT4G23810;AT4G24240;AT4G39410;AT5G15130;AT5G22570;AT5G26170;AT5G28650;AT5G41570;AT5G43290;AT5G45050;AT5G45260
TFmatrixID_0448	WRKY	1213	+	0.93	ccaGTCAAcaa	AT1G18860;AT1G29280;AT1G29860;AT1G55600;AT1G62300;AT1G64000;AT1G68150;AT1G69810;AT2G21900;AT2G25000;AT2G34830;AT2G44745;AT2G46400;AT3G01970;AT3G04670;AT3G58710;AT3G62340;AT4G04450;AT4G11070;AT4G18170;AT4G22070;AT4G24240;AT4G39410;AT5G15130;AT5G26170;AT5G28650;AT5G41570;AT5G43290;AT5G45050
TFmatrixID_0450	WRKY	1213	+	1	ccaGTCAAca	AT1G18860;AT1G29280;AT1G29860;AT1G55600;AT1G62300;AT1G64000;AT1G68150;AT1G69810;AT2G21900;AT2G30590;AT2G34830;AT2G40740;AT2G44745;AT3G01970;AT3G04670;AT3G58710;AT3G62340;AT4G04450;AT4G11070;AT4G18170;AT4G22070;AT4G24240;AT4G39410;AT5G15130;AT5G22570;AT5G26170;AT5G28650;AT5G41570;AT5G43290;AT5G45050;AT5G45260
TFmatrixID_0451	WRKY	1213	+	1	ccaGTCAAca	AT1G13960;AT2G03340;AT2G37260;AT2G38470;AT3G01080;AT4G12020;AT4G26440;AT4G26640;AT4G30935;AT5G07100
TFmatrixID_0452	WRKY	1214	+	1	caGTCAAcaa	AT1G18860;AT1G29280;AT1G29860;AT1G55600;AT1G62300;AT1G64000;AT1G66550;AT1G66560;AT1G68150;AT1G69810;AT2G21900;AT2G34830;AT2G40740;AT2G40750;AT2G44745;AT2G46130;AT2G46400;AT3G01970;AT3G04670;AT3G56400;AT3G58710;AT3G62340;AT4G04450;AT4G11070;AT4G18170;AT4G22070;AT4G23810;AT4G24240;AT4G39410;AT5G15130;AT5G22570;AT5G26170;AT5G28650;AT5G41570;AT5G43290;AT5G45050;AT5G45260
TFmatrixID_0453	WRKY	1215	+	0.96	aGTCAAca	AT1G18860;AT1G29280;AT1G29860;AT1G55600;AT1G62300;AT1G64000;AT1G66550;AT1G66560;AT1G68150;AT1G69810;AT1G80590;AT2G21900;AT2G34830;AT2G40740;AT2G40750;AT2G44745;AT2G46400;AT2G47260;AT3G01970;AT3G04670;AT3G56400;AT3G58710;AT3G62340;AT4G04450;AT4G11070;AT4G18170;AT4G22070;AT4G23810;AT4G24240;AT4G39410;AT5G15130;AT5G22570;AT5G26170;AT5G28650;AT5G41570;AT5G43290;AT5G45050
TFmatrixID_0454	WRKY	1213	+	1	ccaGTCAAca	AT1G18860;AT1G29280;AT1G29860;AT1G55600;AT1G62300;AT1G64000;AT1G66550;AT1G66560;AT1G68150;AT1G69810;AT1G80590;AT2G21900;AT2G34830;AT2G40740;AT2G40750;AT2G44745;AT2G46400;AT3G01970;AT3G04670;AT3G56400;AT3G58710;AT3G62340;AT4G01250;AT4G04450;AT4G11070;AT4G18170;AT4G22070;AT4G23810;AT4G24240;AT4G39410;AT5G15130;AT5G22570;AT5G26170;AT5G28650;AT5G41570;AT5G43290;AT5G45050;AT5G45260
TFmatrixID_0455	WRKY	1213	+	0.97	ccaGTCAAcaa	AT1G18860;AT1G29280;AT1G29860;AT1G55600;AT1G62300;AT1G64000;AT1G66550;AT1G66560;AT1G68150;AT1G69810;AT2G21900;AT2G34830;AT2G40740;AT2G44745;AT2G46400;AT3G01970;AT3G04670;AT3G58710;AT3G62340;AT4G01720;AT4G04450;AT4G11070;AT4G18170;AT4G22070;AT4G23810;AT4G24240;AT4G39410;AT5G15130;AT5G26170;AT5G28650;AT5G41570;AT5G43290;AT5G45050;AT5G45260
TFmatrixID_0456	WRKY	1213	+	1	ccaGTCAAca	AT1G18860;AT1G29280;AT1G29860;AT1G55600;AT1G62300;AT1G64000;AT1G66560;AT1G68150;AT1G69810;AT1G80590;AT2G21900;AT2G34830;AT2G40740;AT2G40750;AT2G44745;AT2G46400;AT3G01970;AT3G04670;AT3G56400;AT3G58710;AT3G62340;AT4G04450;AT4G11070;AT4G18170;AT4G22070;AT4G23550;AT4G23810;AT4G24240;AT4G39410;AT5G15130;AT5G22570;AT5G26170;AT5G28650;AT5G41570;AT5G43290;AT5G45050;AT5G45260
TFmatrixID_0457	WRKY	1214	+	0.99	caGTCAAcaa	AT1G18860;AT1G29280;AT1G29860;AT1G55600;AT1G62300;AT1G64000;AT1G66560;AT1G68150;AT1G69810;AT2G21900;AT2G34830;AT2G40740;AT2G44745;AT2G46400;AT3G01970;AT3G04670;AT3G56400;AT3G58710;AT3G62340;AT4G04450;AT4G11070;AT4G18170;AT4G22070;AT4G23810;AT4G24240;AT4G31550;AT4G39410;AT5G15130;AT5G22570;AT5G26170;AT5G28650;AT5G41570;AT5G43290;AT5G45050;AT5G45260
TFmatrixID_0459	WRKY	1214	+	0.92	caGTCAAc	AT1G29280;AT1G29860;AT1G64000;AT1G66550;AT1G66560;AT1G69810;AT1G80590;AT2G40740;AT2G40750;AT2G44745;AT2G46400;AT3G01970;AT3G56400;AT3G62340;AT4G11070;AT4G18170;AT4G23810;AT4G24240;AT5G01900;AT5G22570;AT5G26170;AT5G41570;AT5G43290;AT5G45050;AT5G45260
TFmatrixID_0460	WRKY	1214	+	1	caGTCAAc	AT1G18860;AT1G29280;AT1G29860;AT1G55600;AT1G62300;AT1G64000;AT1G66550;AT1G66560;AT1G68150;AT1G69810;AT2G21900;AT2G34830;AT2G40740;AT2G40750;AT2G44745;AT3G01970;AT3G04670;AT3G56400;AT3G58710;AT3G62340;AT4G04450;AT4G11070;AT4G18170;AT4G22070;AT4G23810;AT4G24240;AT4G39410;AT5G13080;AT5G15130;AT5G22570;AT5G26170;AT5G28650;AT5G41570;AT5G43290;AT5G45050;AT5G45260
TFmatrixID_0461	WRKY	1215	+	0.99	aGTCAAcaaa	AT1G18860;AT1G29280;AT1G62300;AT1G64000;AT1G66550;AT1G66560;AT1G68150;AT1G80590;AT2G34830;AT2G40740;AT2G40750;AT2G44745;AT2G46400;AT3G01970;AT3G04670;AT3G56400;AT3G58710;AT3G62340;AT4G04450;AT4G11070;AT4G22070;AT4G23810;AT4G24240;AT4G39410;AT5G15130;AT5G22570;AT5G24110;AT5G26170;AT5G28650;AT5G41570;AT5G43290;AT5G45050;AT5G45260
TFmatrixID_0462	WRKY	1214	+	1	caGTCAAca	AT1G18860;AT1G29280;AT1G29860;AT1G55600;AT1G62300;AT1G64000;AT1G66550;AT1G66560;AT1G68150;AT1G69810;AT1G80590;AT2G21900;AT2G34830;AT2G44745;AT3G01970;AT3G04670;AT3G58710;AT3G62340;AT4G04450;AT4G11070;AT4G18170;AT4G22070;AT4G23810;AT4G24240;AT4G39410;AT5G15130;AT5G22570;AT5G26170;AT5G28650;AT5G41570;AT5G43290;AT5G45050;AT5G45260;AT5G46350
TFmatrixID_0463	WRKY	1213	+	1	ccaGTCAAca	AT1G18860;AT1G29280;AT1G29860;AT1G55600;AT1G62300;AT1G64000;AT1G66550;AT1G66560;AT1G68150;AT1G69810;AT1G80590;AT2G21900;AT2G34830;AT2G40740;AT2G40750;AT2G44745;AT2G46400;AT3G01970;AT3G04670;AT3G56400;AT3G58710;AT3G62340;AT4G04450;AT4G11070;AT4G18170;AT4G22070;AT4G23810;AT4G24240;AT4G39410;AT5G15130;AT5G22570;AT5G26170;AT5G28650;AT5G41570;AT5G43290;AT5G45050;AT5G45260;AT5G49520
TFmatrixID_0464	WRKY	1214	+	1	caGTCAAca	AT1G18860;AT1G29280;AT1G29860;AT1G55600;AT1G62300;AT1G64000;AT1G66550;AT1G66560;AT1G68150;AT1G69810;AT1G80590;AT2G21900;AT2G34830;AT2G40740;AT2G40750;AT2G44745;AT2G46400;AT3G01970;AT3G04670;AT3G56400;AT3G58710;AT3G62340;AT4G04450;AT4G11070;AT4G18170;AT4G22070;AT4G23810;AT4G24240;AT4G39410;AT5G15130;AT5G22570;AT5G26170;AT5G28650;AT5G41570;AT5G43290;AT5G45050;AT5G45260;AT5G52830
TFmatrixID_0466	WRKY	1213	+	1	ccaGTCAAca	AT1G18860;AT1G29280;AT1G29860;AT1G55600;AT1G62300;AT1G64000;AT1G68150;AT1G69810;AT2G21900;AT2G34830;AT2G44745;AT3G01970;AT3G04670;AT3G58710;AT3G62340;AT4G04450;AT4G18170;AT4G22070;AT4G24240;AT4G39410;AT5G15130;AT5G26170;AT5G28650;AT5G41570;AT5G43290;AT5G45050;AT5G64810
TFmatrixID_0471	Homeodomain; HD-ZIP; bZIP	253	+	1	aATAATtg	AT1G69780;AT3G01220;AT3G01470;AT5G15150
TFmatrixID_0476	AT-Hook	1002	+	0.95	aaagaaaagaAAAAAa	AT1G48610
TFmatrixID_0476	AT-Hook	1007	+	0.93	aaagaaaaaaAAAAAa	AT1G48610
TFmatrixID_0476	AT-Hook	1008	+	0.91	aagaaaaaaaAAAAAc	AT1G48610
TFmatrixID_0484	Homeodomain; HD-ZIP; bZIP	252	+	0.98	cAATAAttgtaaa	AT1G26960;AT1G69780;AT3G01220;AT5G15150;AT5G65310
TFmatrixID_0484	Homeodomain; HD-ZIP; bZIP	306	-	0.93	gtctccaTTATTg	AT1G26960;AT1G69780;AT3G01220;AT5G15150;AT5G65310
TFmatrixID_0485	C2H2	1295	+	0.94	ttgttcgTTTCG	AT1G03840;AT1G14580;AT1G55110;AT2G02070;AT2G02080;AT4G02670;AT5G03150;AT5G66730
TFmatrixID_0491	TBP	802	-	0.96	tttcattATATAttacaattt	AT1G55520;AT3G13445
TFmatrixID_0503	MADS box; MIKC	991	+	0.87	gtatgcccaagaaAGAAAaga	AT4G22950;AT5G10140;AT5G65050;AT5G65070;AT5G65080;AT1G77080;AT2G45650;AT3G57390;AT4G11880
TFmatrixID_0503	MADS box; MIKC	1254	-	0.87	ttcTTTCTttttgtacatata	AT4G22950;AT5G10140;AT5G65050;AT5G65070;AT5G65080;AT1G77080;AT2G45650;AT3G57390;AT4G11880
TFmatrixID_0508	MADS box; MIKC	625	-	0.95	accaaTTTTGg	AT4G22950;AT4G24540;AT5G51860;AT5G60910;AT5G62165;AT1G24260;AT1G26310;AT2G45650;AT3G30260;AT3G57230;AT3G57390;AT3G61120;AT4G09960;AT4G11880
TFmatrixID_0508	MADS box; MIKC	907	+	0.91	cCAAAAataac	AT4G22950;AT4G24540;AT5G51860;AT5G60910;AT5G62165;AT1G24260;AT1G26310;AT2G45650;AT3G30260;AT3G57230;AT3G57390;AT3G61120;AT4G09960;AT4G11880
TFmatrixID_0508	MADS box; MIKC	1288	-	0.88	cacttTTTTGt	AT4G22950;AT4G24540;AT5G51860;AT5G60910;AT5G62165;AT1G24260;AT1G26310;AT2G45650;AT3G30260;AT3G57230;AT3G57390;AT3G61120;AT4G09960;AT4G11880
TFmatrixID_0517	Homeodomain; HD-ZIP; bZIP	251	+	0.99	ccAATAAttgta	AT1G69780;AT3G01220;AT3G01470;AT5G15150
TFmatrixID_0517	Homeodomain; HD-ZIP; bZIP	308	-	0.89	ctccaTTATTga	AT1G69780;AT3G01220;AT3G01470;AT5G15150
TFmatrixID_0518	bZIP; Homeodomain; HD-ZIP	1083	-	0.77	ctccatcATCATttcattt	AT1G30490;AT1G52150;AT2G34710;AT4G32880;AT5G60690
TFmatrixID_0518	bZIP; Homeodomain; HD-ZIP	1276	-	0.76	cataaaaATCATcactttt	AT1G30490;AT1G52150;AT2G34710;AT4G32880;AT5G60690
TFmatrixID_0522	SBP	1226	+	0.9	aaaaaaGTACTtaaaa	AT1G69170;AT2G33810;AT2G42200;AT2G47070;AT3G57920;AT5G50570;AT5G50670
TFmatrixID_0523	SBP	1260	+	0.94	ctttttGTACAtataa	AT1G02065;AT1G27370;AT1G69170;AT2G42200;AT2G47070;AT3G57920;AT5G43270
TFmatrixID_0523	SBP	1260	-	0.94	cttttTGTACatataa	AT1G02065;AT1G27370;AT1G69170;AT2G42200;AT2G47070;AT3G57920;AT5G43270
TFmatrixID_0527	AP2; B3; RAV	295	+	0.96	ctcaTGTTGcag	AT1G13260
TFmatrixID_0540	Homeodomain; HD-ZIP; bZIP	250	+	0.99	tccAATAAttgtaa	AT1G69780;AT3G01220;AT3G01470;AT5G15150
TFmatrixID_0541	Homeodomain; HD-ZIP; bZIP	252	+	1	cAATAAttg	AT1G26960;AT1G69780;AT3G01220;AT5G15150;AT5G65310
TFmatrixID_0541	Homeodomain; HD-ZIP; bZIP	310	-	0.94	ccaTTATTg	AT1G26960;AT1G69780;AT3G01220;AT5G15150;AT5G65310
TFmatrixID_0542	bZIP; Homeodomain; HD-ZIP	1083	-	0.77	ctccatcATCATttcattt	AT1G30490;AT1G52150;AT2G34710;AT4G32880;AT5G60690
TFmatrixID_0542	bZIP; Homeodomain; HD-ZIP	1276	-	0.76	cataaaaATCATcactttt	AT1G30490;AT1G52150;AT2G34710;AT4G32880;AT5G60690
TFmatrixID_0560	AP2; B3; RAV	295	+	0.96	ctcaTGTTGcag	AT1G13260
TFmatrixID_0569	TBP	11	+	0.97	ttATAAAataacttt	AT1G55520;AT3G13445
TFmatrixID_0569	TBP	126	+	0.98	gtATAAAataatacg	AT1G55520;AT3G13445
TFmatrixID_0569	TBP	463	-	0.97	tgttgttaTTTATag	AT1G55520;AT3G13445
TFmatrixID_0569	TBP	812	-	0.95	tattacaaTTTATaa	AT1G55520;AT3G13445
TFmatrixID_0569	TBP	868	-	0.97	taaagtatTTTATat	AT1G55520;AT3G13445
TFmatrixID_0569	TBP	936	-	0.96	attagataTTTATat	AT1G55520;AT3G13445
TFmatrixID_0569	TBP	1042	-	0.98	atgttcctTTTATaa	AT1G55520;AT3G13445
TFmatrixID_0569	TBP	1051	+	0.98	ttATAAAatccaccc	AT1G55520;AT3G13445
TFmatrixID_0570	TBP	10	+	0.93	cttaTAAAAt	AT1G55520;AT3G13445
TFmatrixID_0570	TBP	125	+	0.94	ggtaTAAAAt	AT1G55520;AT3G13445
TFmatrixID_0570	TBP	722	+	0.96	tccaTAAAAg	AT1G55520;AT3G13445
TFmatrixID_0570	TBP	1048	-	0.94	cTTTTAtaaa	AT1G55520;AT3G13445
TFmatrixID_0570	TBP	1050	+	0.93	tttaTAAAAt	AT1G55520;AT3G13445
TFmatrixID_0571	TBP	384	+	0.97	gATAAAtt	AT1G55520;AT3G13445
TFmatrixID_0571	TBP	469	-	1	taTTTATa	AT1G55520;AT3G13445
TFmatrixID_0571	TBP	818	-	1	aaTTTATa	AT1G55520;AT3G13445
TFmatrixID_0571	TBP	942	-	1	taTTTATa	AT1G55520;AT3G13445
TFmatrixID_0572	TBP	802	-	0.96	tttcattATATAttacaattt	AT1G55520;AT3G13445
TFmatrixID_0585	TBP	10	+	0.95	cttATAAAata	AT1G55520;AT3G13445
TFmatrixID_0585	TBP	125	+	0.99	ggtATAAAata	AT1G55520;AT3G13445
TFmatrixID_0585	TBP	468	-	0.97	ttaTTTATaga	AT1G55520;AT3G13445
TFmatrixID_0585	TBP	817	-	0.96	caaTTTATaaa	AT1G55520;AT3G13445
TFmatrixID_0585	TBP	873	-	0.98	tatTTTATatt	AT1G55520;AT3G13445
TFmatrixID_0585	TBP	941	-	0.97	ataTTTATatg	AT1G55520;AT3G13445
TFmatrixID_0585	TBP	1047	-	0.95	cctTTTATaaa	AT1G55520;AT3G13445
TFmatrixID_0585	TBP	1050	+	0.95	tttATAAAatc	AT1G55520;AT3G13445
TFmatrixID_0609	MYB-related	186	-	0.93	tgGATATttt	AT5G17300
TFmatrixID_0609	MYB-related	938	-	0.97	taGATATtta	AT5G17300
TFmatrixID_0609	MYB-related	1206	+	0.93	aaaATATCca	AT5G17300
TFmatrixID_0610	MYB-related	185	-	0.97	atgGATATtt	AT5G17300
TFmatrixID_0610	MYB-related	747	-	0.95	tgtGATATtg	AT5G17300
TFmatrixID_0610	MYB-related	937	-	1	ttaGATATtt	AT5G17300
TFmatrixID_0610	MYB-related	1207	+	0.96	aaATATCcag	AT5G17300
TFmatrixID_0627	Homeodomain; bZIP; HD-ZIP; WOX	316	-	0.93	ttGATTGtct	AT4G35550
TFmatrixID_0628	Homeodomain; bZIP; HD-ZIP; WOX	234	+	0.96	acTAATTaaa	AT4G35550
TFmatrixID_0628	Homeodomain; bZIP; HD-ZIP; WOX	234	-	0.96	actAATTAaa	AT4G35550
TFmatrixID_0628	Homeodomain; bZIP; HD-ZIP; WOX	657	+	0.97	taTAATTaaa	AT4G35550
TFmatrixID_0628	Homeodomain; bZIP; HD-ZIP; WOX	657	-	0.97	tatAATTAaa	AT4G35550
TFmatrixID_0628	Homeodomain; bZIP; HD-ZIP; WOX	916	+	0.96	acTAATTaaa	AT4G35550
TFmatrixID_0628	Homeodomain; bZIP; HD-ZIP; WOX	916	-	0.96	actAATTAaa	AT4G35550
TFmatrixID_0629	WRKY	1214	-	0.9	caGTCAAcaa	AT2G44745
TFmatrixID_0631	WRKY	1214	-	0.93	caGTCAAcaa	AT5G22570
TFmatrixID_0632	WRKY	1214	-	0.89	caGTCAAcaa	AT3G01970
TFmatrixID_0637	C2H2	762	-	0.9	aTAGTGtcag	AT5G04340
TFmatrixID_0638	Dof	221	+	0.98	aaAAAGAagt	AT5G65590
TFmatrixID_0638	Dof	1021	-	0.99	aacTCTTTct	AT5G65590
TFmatrixID_0638	Dof	1185	-	0.98	caaTCTTTtc	AT5G65590
TF_motif_seq_0014	bZIP	889	+	0.7	ATGACacaat	AT5G06950
TF_motif_seq_0067	HB-PHD	280	-	0.73	caataaATTAG	AT4G29940
TF_motif_seq_0082	bZIP	496	+	0.73	TACACtttgat	AT5G06960;AT5G10030
TF_motif_seq_0237	GATA; tify	63	+	1	AGATA	AT1G51600;AT2G45050;AT3G06740;AT3G16870;AT3G21175;AT3G24050;AT3G54810;AT3G60530;AT4G17570;AT4G24470;AT4G26150;AT4G32890;AT4G34680;AT5G25830;AT5G26930;AT5G56860;AT5G66320;AT2G18380;AT3G50870;AT4G36620
TF_motif_seq_0237	GATA; tify	76	+	1	TGATT	AT1G51600;AT2G45050;AT3G06740;AT3G16870;AT3G21175;AT3G24050;AT3G54810;AT3G60530;AT4G17570;AT4G24470;AT4G26150;AT4G32890;AT4G34680;AT5G25830;AT5G26930;AT5G56860;AT5G66320;AT2G18380;AT3G50870;AT4G36620
TF_motif_seq_0237	GATA; tify	119	-	1	TATCC	AT1G51600;AT2G45050;AT3G06740;AT3G16870;AT3G21175;AT3G24050;AT3G54810;AT3G60530;AT4G17570;AT4G24470;AT4G26150;AT4G32890;AT4G34680;AT5G25830;AT5G26930;AT5G56860;AT5G66320;AT2G18380;AT3G50870;AT4G36620
TF_motif_seq_0237	GATA; tify	141	+	1	AGATA	AT1G51600;AT2G45050;AT3G06740;AT3G16870;AT3G21175;AT3G24050;AT3G54810;AT3G60530;AT4G17570;AT4G24470;AT4G26150;AT4G32890;AT4G34680;AT5G25830;AT5G26930;AT5G56860;AT5G66320;AT2G18380;AT3G50870;AT4G36620
TF_motif_seq_0237	GATA; tify	149	+	1	TGATA	AT1G51600;AT2G45050;AT3G06740;AT3G16870;AT3G21175;AT3G24050;AT3G54810;AT3G60530;AT4G17570;AT4G24470;AT4G26150;AT4G32890;AT4G34680;AT5G25830;AT5G26930;AT5G56860;AT5G66320;AT2G18380;AT3G50870;AT4G36620
TF_motif_seq_0237	GATA; tify	187	+	1	GGATA	AT1G51600;AT2G45050;AT3G06740;AT3G16870;AT3G21175;AT3G24050;AT3G54810;AT3G60530;AT4G17570;AT4G24470;AT4G26150;AT4G32890;AT4G34680;AT5G25830;AT5G26930;AT5G56860;AT5G66320;AT2G18380;AT3G50870;AT4G36620
TF_motif_seq_0237	GATA; tify	204	-	1	AATCC	AT1G51600;AT2G45050;AT3G06740;AT3G16870;AT3G21175;AT3G24050;AT3G54810;AT3G60530;AT4G17570;AT4G24470;AT4G26150;AT4G32890;AT4G34680;AT5G25830;AT5G26930;AT5G56860;AT5G66320;AT2G18380;AT3G50870;AT4G36620
TF_motif_seq_0237	GATA; tify	248	-	1	AATCC	AT1G51600;AT2G45050;AT3G06740;AT3G16870;AT3G21175;AT3G24050;AT3G54810;AT3G60530;AT4G17570;AT4G24470;AT4G26150;AT4G32890;AT4G34680;AT5G25830;AT5G26930;AT5G56860;AT5G66320;AT2G18380;AT3G50870;AT4G36620
TF_motif_seq_0237	GATA; tify	317	+	1	TGATT	AT1G51600;AT2G45050;AT3G06740;AT3G16870;AT3G21175;AT3G24050;AT3G54810;AT3G60530;AT4G17570;AT4G24470;AT4G26150;AT4G32890;AT4G34680;AT5G25830;AT5G26930;AT5G56860;AT5G66320;AT2G18380;AT3G50870;AT4G36620
TF_motif_seq_0237	GATA; tify	332	-	1	AATCC	AT1G51600;AT2G45050;AT3G06740;AT3G16870;AT3G21175;AT3G24050;AT3G54810;AT3G60530;AT4G17570;AT4G24470;AT4G26150;AT4G32890;AT4G34680;AT5G25830;AT5G26930;AT5G56860;AT5G66320;AT2G18380;AT3G50870;AT4G36620
TF_motif_seq_0237	GATA; tify	383	+	1	CGATA	AT1G51600;AT2G45050;AT3G06740;AT3G16870;AT3G21175;AT3G24050;AT3G54810;AT3G60530;AT4G17570;AT4G24470;AT4G26150;AT4G32890;AT4G34680;AT5G25830;AT5G26930;AT5G56860;AT5G66320;AT2G18380;AT3G50870;AT4G36620
TF_motif_seq_0237	GATA; tify	430	-	1	AATCT	AT1G51600;AT2G45050;AT3G06740;AT3G16870;AT3G21175;AT3G24050;AT3G54810;AT3G60530;AT4G17570;AT4G24470;AT4G26150;AT4G32890;AT4G34680;AT5G25830;AT5G26930;AT5G56860;AT5G66320;AT2G18380;AT3G50870;AT4G36620
TF_motif_seq_0237	GATA; tify	439	+	1	AGATG	AT1G51600;AT2G45050;AT3G06740;AT3G16870;AT3G21175;AT3G24050;AT3G54810;AT3G60530;AT4G17570;AT4G24470;AT4G26150;AT4G32890;AT4G34680;AT5G25830;AT5G26930;AT5G56860;AT5G66320;AT2G18380;AT3G50870;AT4G36620
TF_motif_seq_0237	GATA; tify	503	+	1	TGATA	AT1G51600;AT2G45050;AT3G06740;AT3G16870;AT3G21175;AT3G24050;AT3G54810;AT3G60530;AT4G17570;AT4G24470;AT4G26150;AT4G32890;AT4G34680;AT5G25830;AT5G26930;AT5G56860;AT5G66320;AT2G18380;AT3G50870;AT4G36620
TF_motif_seq_0237	GATA; tify	509	+	1	TGATT	AT1G51600;AT2G45050;AT3G06740;AT3G16870;AT3G21175;AT3G24050;AT3G54810;AT3G60530;AT4G17570;AT4G24470;AT4G26150;AT4G32890;AT4G34680;AT5G25830;AT5G26930;AT5G56860;AT5G66320;AT2G18380;AT3G50870;AT4G36620
TF_motif_seq_0237	GATA; tify	521	-	1	CATCA	AT1G51600;AT2G45050;AT3G06740;AT3G16870;AT3G21175;AT3G24050;AT3G54810;AT3G60530;AT4G17570;AT4G24470;AT4G26150;AT4G32890;AT4G34680;AT5G25830;AT5G26930;AT5G56860;AT5G66320;AT2G18380;AT3G50870;AT4G36620
TF_motif_seq_0237	GATA; tify	524	-	1	CATCT	AT1G51600;AT2G45050;AT3G06740;AT3G16870;AT3G21175;AT3G24050;AT3G54810;AT3G60530;AT4G17570;AT4G24470;AT4G26150;AT4G32890;AT4G34680;AT5G25830;AT5G26930;AT5G56860;AT5G66320;AT2G18380;AT3G50870;AT4G36620
TF_motif_seq_0237	GATA; tify	528	-	1	TATCT	AT1G51600;AT2G45050;AT3G06740;AT3G16870;AT3G21175;AT3G24050;AT3G54810;AT3G60530;AT4G17570;AT4G24470;AT4G26150;AT4G32890;AT4G34680;AT5G25830;AT5G26930;AT5G56860;AT5G66320;AT2G18380;AT3G50870;AT4G36620
TF_motif_seq_0237	GATA; tify	749	+	1	TGATA	AT1G51600;AT2G45050;AT3G06740;AT3G16870;AT3G21175;AT3G24050;AT3G54810;AT3G60530;AT4G17570;AT4G24470;AT4G26150;AT4G32890;AT4G34680;AT5G25830;AT5G26930;AT5G56860;AT5G66320;AT2G18380;AT3G50870;AT4G36620
TF_motif_seq_0237	GATA; tify	793	+	1	GGATT	AT1G51600;AT2G45050;AT3G06740;AT3G16870;AT3G21175;AT3G24050;AT3G54810;AT3G60530;AT4G17570;AT4G24470;AT4G26150;AT4G32890;AT4G34680;AT5G25830;AT5G26930;AT5G56860;AT5G66320;AT2G18380;AT3G50870;AT4G36620
TF_motif_seq_0237	GATA; tify	833	+	1	CGATA	AT1G51600;AT2G45050;AT3G06740;AT3G16870;AT3G21175;AT3G24050;AT3G54810;AT3G60530;AT4G17570;AT4G24470;AT4G26150;AT4G32890;AT4G34680;AT5G25830;AT5G26930;AT5G56860;AT5G66320;AT2G18380;AT3G50870;AT4G36620
TF_motif_seq_0237	GATA; tify	857	+	1	TGATG	AT1G51600;AT2G45050;AT3G06740;AT3G16870;AT3G21175;AT3G24050;AT3G54810;AT3G60530;AT4G17570;AT4G24470;AT4G26150;AT4G32890;AT4G34680;AT5G25830;AT5G26930;AT5G56860;AT5G66320;AT2G18380;AT3G50870;AT4G36620
TF_motif_seq_0237	GATA; tify	887	+	1	AGATG	AT1G51600;AT2G45050;AT3G06740;AT3G16870;AT3G21175;AT3G24050;AT3G54810;AT3G60530;AT4G17570;AT4G24470;AT4G26150;AT4G32890;AT4G34680;AT5G25830;AT5G26930;AT5G56860;AT5G66320;AT2G18380;AT3G50870;AT4G36620
TF_motif_seq_0237	GATA; tify	930	-	1	TATCA	AT1G51600;AT2G45050;AT3G06740;AT3G16870;AT3G21175;AT3G24050;AT3G54810;AT3G60530;AT4G17570;AT4G24470;AT4G26150;AT4G32890;AT4G34680;AT5G25830;AT5G26930;AT5G56860;AT5G66320;AT2G18380;AT3G50870;AT4G36620
TF_motif_seq_0237	GATA; tify	939	+	1	AGATA	AT1G51600;AT2G45050;AT3G06740;AT3G16870;AT3G21175;AT3G24050;AT3G54810;AT3G60530;AT4G17570;AT4G24470;AT4G26150;AT4G32890;AT4G34680;AT5G25830;AT5G26930;AT5G56860;AT5G66320;AT2G18380;AT3G50870;AT4G36620
TF_motif_seq_0237	GATA; tify	952	+	1	TGATT	AT1G51600;AT2G45050;AT3G06740;AT3G16870;AT3G21175;AT3G24050;AT3G54810;AT3G60530;AT4G17570;AT4G24470;AT4G26150;AT4G32890;AT4G34680;AT5G25830;AT5G26930;AT5G56860;AT5G66320;AT2G18380;AT3G50870;AT4G36620
TF_motif_seq_0237	GATA; tify	964	+	1	TGATC	AT1G51600;AT2G45050;AT3G06740;AT3G16870;AT3G21175;AT3G24050;AT3G54810;AT3G60530;AT4G17570;AT4G24470;AT4G26150;AT4G32890;AT4G34680;AT5G25830;AT5G26930;AT5G56860;AT5G66320;AT2G18380;AT3G50870;AT4G36620
TF_motif_seq_0237	GATA; tify	965	-	1	GATCA	AT1G51600;AT2G45050;AT3G06740;AT3G16870;AT3G21175;AT3G24050;AT3G54810;AT3G60530;AT4G17570;AT4G24470;AT4G26150;AT4G32890;AT4G34680;AT5G25830;AT5G26930;AT5G56860;AT5G66320;AT2G18380;AT3G50870;AT4G36620
TF_motif_seq_0237	GATA; tify	1037	+	1	TGATA	AT1G51600;AT2G45050;AT3G06740;AT3G16870;AT3G21175;AT3G24050;AT3G54810;AT3G60530;AT4G17570;AT4G24470;AT4G26150;AT4G32890;AT4G34680;AT5G25830;AT5G26930;AT5G56860;AT5G66320;AT2G18380;AT3G50870;AT4G36620
TF_motif_seq_0237	GATA; tify	1057	-	1	AATCC	AT1G51600;AT2G45050;AT3G06740;AT3G16870;AT3G21175;AT3G24050;AT3G54810;AT3G60530;AT4G17570;AT4G24470;AT4G26150;AT4G32890;AT4G34680;AT5G25830;AT5G26930;AT5G56860;AT5G66320;AT2G18380;AT3G50870;AT4G36620
TF_motif_seq_0237	GATA; tify	1086	-	1	CATCA	AT1G51600;AT2G45050;AT3G06740;AT3G16870;AT3G21175;AT3G24050;AT3G54810;AT3G60530;AT4G17570;AT4G24470;AT4G26150;AT4G32890;AT4G34680;AT5G25830;AT5G26930;AT5G56860;AT5G66320;AT2G18380;AT3G50870;AT4G36620
TF_motif_seq_0237	GATA; tify	1089	-	1	CATCA	AT1G51600;AT2G45050;AT3G06740;AT3G16870;AT3G21175;AT3G24050;AT3G54810;AT3G60530;AT4G17570;AT4G24470;AT4G26150;AT4G32890;AT4G34680;AT5G25830;AT5G26930;AT5G56860;AT5G66320;AT2G18380;AT3G50870;AT4G36620
TF_motif_seq_0237	GATA; tify	1118	-	1	CATCA	AT1G51600;AT2G45050;AT3G06740;AT3G16870;AT3G21175;AT3G24050;AT3G54810;AT3G60530;AT4G17570;AT4G24470;AT4G26150;AT4G32890;AT4G34680;AT5G25830;AT5G26930;AT5G56860;AT5G66320;AT2G18380;AT3G50870;AT4G36620
TF_motif_seq_0237	GATA; tify	1146	-	1	CATCT	AT1G51600;AT2G45050;AT3G06740;AT3G16870;AT3G21175;AT3G24050;AT3G54810;AT3G60530;AT4G17570;AT4G24470;AT4G26150;AT4G32890;AT4G34680;AT5G25830;AT5G26930;AT5G56860;AT5G66320;AT2G18380;AT3G50870;AT4G36620
TF_motif_seq_0237	GATA; tify	1155	+	1	CGATC	AT1G51600;AT2G45050;AT3G06740;AT3G16870;AT3G21175;AT3G24050;AT3G54810;AT3G60530;AT4G17570;AT4G24470;AT4G26150;AT4G32890;AT4G34680;AT5G25830;AT5G26930;AT5G56860;AT5G66320;AT2G18380;AT3G50870;AT4G36620
TF_motif_seq_0237	GATA; tify	1156	-	1	GATCC	AT1G51600;AT2G45050;AT3G06740;AT3G16870;AT3G21175;AT3G24050;AT3G54810;AT3G60530;AT4G17570;AT4G24470;AT4G26150;AT4G32890;AT4G34680;AT5G25830;AT5G26930;AT5G56860;AT5G66320;AT2G18380;AT3G50870;AT4G36620
TF_motif_seq_0237	GATA; tify	1170	-	1	AATCA	AT1G51600;AT2G45050;AT3G06740;AT3G16870;AT3G21175;AT3G24050;AT3G54810;AT3G60530;AT4G17570;AT4G24470;AT4G26150;AT4G32890;AT4G34680;AT5G25830;AT5G26930;AT5G56860;AT5G66320;AT2G18380;AT3G50870;AT4G36620
TF_motif_seq_0237	GATA; tify	1173	-	1	CATCA	AT1G51600;AT2G45050;AT3G06740;AT3G16870;AT3G21175;AT3G24050;AT3G54810;AT3G60530;AT4G17570;AT4G24470;AT4G26150;AT4G32890;AT4G34680;AT5G25830;AT5G26930;AT5G56860;AT5G66320;AT2G18380;AT3G50870;AT4G36620
TF_motif_seq_0237	GATA; tify	1186	-	1	AATCT	AT1G51600;AT2G45050;AT3G06740;AT3G16870;AT3G21175;AT3G24050;AT3G54810;AT3G60530;AT4G17570;AT4G24470;AT4G26150;AT4G32890;AT4G34680;AT5G25830;AT5G26930;AT5G56860;AT5G66320;AT2G18380;AT3G50870;AT4G36620
TF_motif_seq_0237	GATA; tify	1197	-	1	CATCT	AT1G51600;AT2G45050;AT3G06740;AT3G16870;AT3G21175;AT3G24050;AT3G54810;AT3G60530;AT4G17570;AT4G24470;AT4G26150;AT4G32890;AT4G34680;AT5G25830;AT5G26930;AT5G56860;AT5G66320;AT2G18380;AT3G50870;AT4G36620
TF_motif_seq_0237	GATA; tify	1210	-	1	TATCC	AT1G51600;AT2G45050;AT3G06740;AT3G16870;AT3G21175;AT3G24050;AT3G54810;AT3G60530;AT4G17570;AT4G24470;AT4G26150;AT4G32890;AT4G34680;AT5G25830;AT5G26930;AT5G56860;AT5G66320;AT2G18380;AT3G50870;AT4G36620
TF_motif_seq_0237	GATA; tify	1282	-	1	AATCA	AT1G51600;AT2G45050;AT3G06740;AT3G16870;AT3G21175;AT3G24050;AT3G54810;AT3G60530;AT4G17570;AT4G24470;AT4G26150;AT4G32890;AT4G34680;AT5G25830;AT5G26930;AT5G56860;AT5G66320;AT2G18380;AT3G50870;AT4G36620
TF_motif_seq_0237	GATA; tify	1285	-	1	CATCA	AT1G51600;AT2G45050;AT3G06740;AT3G16870;AT3G21175;AT3G24050;AT3G54810;AT3G60530;AT4G17570;AT4G24470;AT4G26150;AT4G32890;AT4G34680;AT5G25830;AT5G26930;AT5G56860;AT5G66320;AT2G18380;AT3G50870;AT4G36620
TF_motif_seq_0239	Dof	21	-	1	ACTTT	AT1G29160;AT1G64620;AT2G37590;AT3G21270;AT3G45610;AT3G47500;AT4G38000;AT5G39660;AT5G60200;AT5G60850;AT5G62940;AT2G46590;AT1G07640;AT1G21340;AT1G26790;AT1G47655;AT1G51700;AT1G69570;AT2G28510;AT2G28810;AT2G34140;AT3G50410;AT3G55370;AT3G61850;AT4G00940;AT4G21050;AT4G21080;AT4G24060;AT5G02460;AT5G62430;AT5G65590;AT5G66940
TF_motif_seq_0239	Dof	46	+	1	AAAGA	AT1G29160;AT1G64620;AT2G37590;AT3G21270;AT3G45610;AT3G47500;AT4G38000;AT5G39660;AT5G60200;AT5G60850;AT5G62940;AT2G46590;AT1G07640;AT1G21340;AT1G26790;AT1G47655;AT1G51700;AT1G69570;AT2G28510;AT2G28810;AT2G34140;AT3G50410;AT3G55370;AT3G61850;AT4G00940;AT4G21050;AT4G21080;AT4G24060;AT5G02460;AT5G62430;AT5G65590;AT5G66940
TF_motif_seq_0239	Dof	58	+	1	AAAGA	AT1G29160;AT1G64620;AT2G37590;AT3G21270;AT3G45610;AT3G47500;AT4G38000;AT5G39660;AT5G60200;AT5G60850;AT5G62940;AT2G46590;AT1G07640;AT1G21340;AT1G26790;AT1G47655;AT1G51700;AT1G69570;AT2G28510;AT2G28810;AT2G34140;AT3G50410;AT3G55370;AT3G61850;AT4G00940;AT4G21050;AT4G21080;AT4G24060;AT5G02460;AT5G62430;AT5G65590;AT5G66940
TF_motif_seq_0239	Dof	94	-	1	GCTTT	AT1G29160;AT1G64620;AT2G37590;AT3G21270;AT3G45610;AT3G47500;AT4G38000;AT5G39660;AT5G60200;AT5G60850;AT5G62940;AT2G46590;AT1G07640;AT1G21340;AT1G26790;AT1G47655;AT1G51700;AT1G69570;AT2G28510;AT2G28810;AT2G34140;AT3G50410;AT3G55370;AT3G61850;AT4G00940;AT4G21050;AT4G21080;AT4G24060;AT5G02460;AT5G62430;AT5G65590;AT5G66940
TF_motif_seq_0239	Dof	145	+	1	AAAGT	AT1G29160;AT1G64620;AT2G37590;AT3G21270;AT3G45610;AT3G47500;AT4G38000;AT5G39660;AT5G60200;AT5G60850;AT5G62940;AT2G46590;AT1G07640;AT1G21340;AT1G26790;AT1G47655;AT1G51700;AT1G69570;AT2G28510;AT2G28810;AT2G34140;AT3G50410;AT3G55370;AT3G61850;AT4G00940;AT4G21050;AT4G21080;AT4G24060;AT5G02460;AT5G62430;AT5G65590;AT5G66940
TF_motif_seq_0239	Dof	217	+	1	AAAGA	AT1G29160;AT1G64620;AT2G37590;AT3G21270;AT3G45610;AT3G47500;AT4G38000;AT5G39660;AT5G60200;AT5G60850;AT5G62940;AT2G46590;AT1G07640;AT1G21340;AT1G26790;AT1G47655;AT1G51700;AT1G69570;AT2G28510;AT2G28810;AT2G34140;AT3G50410;AT3G55370;AT3G61850;AT4G00940;AT4G21050;AT4G21080;AT4G24060;AT5G02460;AT5G62430;AT5G65590;AT5G66940
TF_motif_seq_0239	Dof	223	+	1	AAAGA	AT1G29160;AT1G64620;AT2G37590;AT3G21270;AT3G45610;AT3G47500;AT4G38000;AT5G39660;AT5G60200;AT5G60850;AT5G62940;AT2G46590;AT1G07640;AT1G21340;AT1G26790;AT1G47655;AT1G51700;AT1G69570;AT2G28510;AT2G28810;AT2G34140;AT3G50410;AT3G55370;AT3G61850;AT4G00940;AT4G21050;AT4G21080;AT4G24060;AT5G02460;AT5G62430;AT5G65590;AT5G66940
TF_motif_seq_0239	Dof	325	-	1	TCCTT	AT1G29160;AT1G64620;AT2G37590;AT3G21270;AT3G45610;AT3G47500;AT4G38000;AT5G39660;AT5G60200;AT5G60850;AT5G62940;AT2G46590;AT1G07640;AT1G21340;AT1G26790;AT1G47655;AT1G51700;AT1G69570;AT2G28510;AT2G28810;AT2G34140;AT3G50410;AT3G55370;AT3G61850;AT4G00940;AT4G21050;AT4G21080;AT4G24060;AT5G02460;AT5G62430;AT5G65590;AT5G66940
TF_motif_seq_0239	Dof	369	-	1	CCCTT	AT1G29160;AT1G64620;AT2G37590;AT3G21270;AT3G45610;AT3G47500;AT4G38000;AT5G39660;AT5G60200;AT5G60850;AT5G62940;AT2G46590;AT1G07640;AT1G21340;AT1G26790;AT1G47655;AT1G51700;AT1G69570;AT2G28510;AT2G28810;AT2G34140;AT3G50410;AT3G55370;AT3G61850;AT4G00940;AT4G21050;AT4G21080;AT4G24060;AT5G02460;AT5G62430;AT5G65590;AT5G66940
TF_motif_seq_0239	Dof	370	-	1	CCTTT	AT1G29160;AT1G64620;AT2G37590;AT3G21270;AT3G45610;AT3G47500;AT4G38000;AT5G39660;AT5G60200;AT5G60850;AT5G62940;AT2G46590;AT1G07640;AT1G21340;AT1G26790;AT1G47655;AT1G51700;AT1G69570;AT2G28510;AT2G28810;AT2G34140;AT3G50410;AT3G55370;AT3G61850;AT4G00940;AT4G21050;AT4G21080;AT4G24060;AT5G02460;AT5G62430;AT5G65590;AT5G66940
TF_motif_seq_0239	Dof	499	-	1	ACTTT	AT1G29160;AT1G64620;AT2G37590;AT3G21270;AT3G45610;AT3G47500;AT4G38000;AT5G39660;AT5G60200;AT5G60850;AT5G62940;AT2G46590;AT1G07640;AT1G21340;AT1G26790;AT1G47655;AT1G51700;AT1G69570;AT2G28510;AT2G28810;AT2G34140;AT3G50410;AT3G55370;AT3G61850;AT4G00940;AT4G21050;AT4G21080;AT4G24060;AT5G02460;AT5G62430;AT5G65590;AT5G66940
TF_motif_seq_0239	Dof	586	-	1	TCTTT	AT1G29160;AT1G64620;AT2G37590;AT3G21270;AT3G45610;AT3G47500;AT4G38000;AT5G39660;AT5G60200;AT5G60850;AT5G62940;AT2G46590;AT1G07640;AT1G21340;AT1G26790;AT1G47655;AT1G51700;AT1G69570;AT2G28510;AT2G28810;AT2G34140;AT3G50410;AT3G55370;AT3G61850;AT4G00940;AT4G21050;AT4G21080;AT4G24060;AT5G02460;AT5G62430;AT5G65590;AT5G66940
TF_motif_seq_0239	Dof	616	+	1	AAAGT	AT1G29160;AT1G64620;AT2G37590;AT3G21270;AT3G45610;AT3G47500;AT4G38000;AT5G39660;AT5G60200;AT5G60850;AT5G62940;AT2G46590;AT1G07640;AT1G21340;AT1G26790;AT1G47655;AT1G51700;AT1G69570;AT2G28510;AT2G28810;AT2G34140;AT3G50410;AT3G55370;AT3G61850;AT4G00940;AT4G21050;AT4G21080;AT4G24060;AT5G02460;AT5G62430;AT5G65590;AT5G66940
TF_motif_seq_0239	Dof	664	+	1	AAAGA	AT1G29160;AT1G64620;AT2G37590;AT3G21270;AT3G45610;AT3G47500;AT4G38000;AT5G39660;AT5G60200;AT5G60850;AT5G62940;AT2G46590;AT1G07640;AT1G21340;AT1G26790;AT1G47655;AT1G51700;AT1G69570;AT2G28510;AT2G28810;AT2G34140;AT3G50410;AT3G55370;AT3G61850;AT4G00940;AT4G21050;AT4G21080;AT4G24060;AT5G02460;AT5G62430;AT5G65590;AT5G66940
TF_motif_seq_0239	Dof	728	+	1	AAAGG	AT1G29160;AT1G64620;AT2G37590;AT3G21270;AT3G45610;AT3G47500;AT4G38000;AT5G39660;AT5G60200;AT5G60850;AT5G62940;AT2G46590;AT1G07640;AT1G21340;AT1G26790;AT1G47655;AT1G51700;AT1G69570;AT2G28510;AT2G28810;AT2G34140;AT3G50410;AT3G55370;AT3G61850;AT4G00940;AT4G21050;AT4G21080;AT4G24060;AT5G02460;AT5G62430;AT5G65590;AT5G66940
TF_motif_seq_0239	Dof	729	+	1	AAGGA	AT1G29160;AT1G64620;AT2G37590;AT3G21270;AT3G45610;AT3G47500;AT4G38000;AT5G39660;AT5G60200;AT5G60850;AT5G62940;AT2G46590;AT1G07640;AT1G21340;AT1G26790;AT1G47655;AT1G51700;AT1G69570;AT2G28510;AT2G28810;AT2G34140;AT3G50410;AT3G55370;AT3G61850;AT4G00940;AT4G21050;AT4G21080;AT4G24060;AT5G02460;AT5G62430;AT5G65590;AT5G66940
TF_motif_seq_0239	Dof	780	-	1	TCTTT	AT1G29160;AT1G64620;AT2G37590;AT3G21270;AT3G45610;AT3G47500;AT4G38000;AT5G39660;AT5G60200;AT5G60850;AT5G62940;AT2G46590;AT1G07640;AT1G21340;AT1G26790;AT1G47655;AT1G51700;AT1G69570;AT2G28510;AT2G28810;AT2G34140;AT3G50410;AT3G55370;AT3G61850;AT4G00940;AT4G21050;AT4G21080;AT4G24060;AT5G02460;AT5G62430;AT5G65590;AT5G66940
TF_motif_seq_0239	Dof	850	-	1	ACTTT	AT1G29160;AT1G64620;AT2G37590;AT3G21270;AT3G45610;AT3G47500;AT4G38000;AT5G39660;AT5G60200;AT5G60850;AT5G62940;AT2G46590;AT1G07640;AT1G21340;AT1G26790;AT1G47655;AT1G51700;AT1G69570;AT2G28510;AT2G28810;AT2G34140;AT3G50410;AT3G55370;AT3G61850;AT4G00940;AT4G21050;AT4G21080;AT4G24060;AT5G02460;AT5G62430;AT5G65590;AT5G66940
TF_motif_seq_0239	Dof	869	+	1	AAAGT	AT1G29160;AT1G64620;AT2G37590;AT3G21270;AT3G45610;AT3G47500;AT4G38000;AT5G39660;AT5G60200;AT5G60850;AT5G62940;AT2G46590;AT1G07640;AT1G21340;AT1G26790;AT1G47655;AT1G51700;AT1G69570;AT2G28510;AT2G28810;AT2G34140;AT3G50410;AT3G55370;AT3G61850;AT4G00940;AT4G21050;AT4G21080;AT4G24060;AT5G02460;AT5G62430;AT5G65590;AT5G66940
TF_motif_seq_0239	Dof	1002	+	1	AAAGA	AT1G29160;AT1G64620;AT2G37590;AT3G21270;AT3G45610;AT3G47500;AT4G38000;AT5G39660;AT5G60200;AT5G60850;AT5G62940;AT2G46590;AT1G07640;AT1G21340;AT1G26790;AT1G47655;AT1G51700;AT1G69570;AT2G28510;AT2G28810;AT2G34140;AT3G50410;AT3G55370;AT3G61850;AT4G00940;AT4G21050;AT4G21080;AT4G24060;AT5G02460;AT5G62430;AT5G65590;AT5G66940
TF_motif_seq_0239	Dof	1007	+	1	AAAGA	AT1G29160;AT1G64620;AT2G37590;AT3G21270;AT3G45610;AT3G47500;AT4G38000;AT5G39660;AT5G60200;AT5G60850;AT5G62940;AT2G46590;AT1G07640;AT1G21340;AT1G26790;AT1G47655;AT1G51700;AT1G69570;AT2G28510;AT2G28810;AT2G34140;AT3G50410;AT3G55370;AT3G61850;AT4G00940;AT4G21050;AT4G21080;AT4G24060;AT5G02460;AT5G62430;AT5G65590;AT5G66940
TF_motif_seq_0239	Dof	1024	-	1	TCTTT	AT1G29160;AT1G64620;AT2G37590;AT3G21270;AT3G45610;AT3G47500;AT4G38000;AT5G39660;AT5G60200;AT5G60850;AT5G62940;AT2G46590;AT1G07640;AT1G21340;AT1G26790;AT1G47655;AT1G51700;AT1G69570;AT2G28510;AT2G28810;AT2G34140;AT3G50410;AT3G55370;AT3G61850;AT4G00940;AT4G21050;AT4G21080;AT4G24060;AT5G02460;AT5G62430;AT5G65590;AT5G66940
TF_motif_seq_0239	Dof	1046	-	1	TCCTT	AT1G29160;AT1G64620;AT2G37590;AT3G21270;AT3G45610;AT3G47500;AT4G38000;AT5G39660;AT5G60200;AT5G60850;AT5G62940;AT2G46590;AT1G07640;AT1G21340;AT1G26790;AT1G47655;AT1G51700;AT1G69570;AT2G28510;AT2G28810;AT2G34140;AT3G50410;AT3G55370;AT3G61850;AT4G00940;AT4G21050;AT4G21080;AT4G24060;AT5G02460;AT5G62430;AT5G65590;AT5G66940
TF_motif_seq_0239	Dof	1047	-	1	CCTTT	AT1G29160;AT1G64620;AT2G37590;AT3G21270;AT3G45610;AT3G47500;AT4G38000;AT5G39660;AT5G60200;AT5G60850;AT5G62940;AT2G46590;AT1G07640;AT1G21340;AT1G26790;AT1G47655;AT1G51700;AT1G69570;AT2G28510;AT2G28810;AT2G34140;AT3G50410;AT3G55370;AT3G61850;AT4G00940;AT4G21050;AT4G21080;AT4G24060;AT5G02460;AT5G62430;AT5G65590;AT5G66940
TF_motif_seq_0239	Dof	1066	+	1	AAAGA	AT1G29160;AT1G64620;AT2G37590;AT3G21270;AT3G45610;AT3G47500;AT4G38000;AT5G39660;AT5G60200;AT5G60850;AT5G62940;AT2G46590;AT1G07640;AT1G21340;AT1G26790;AT1G47655;AT1G51700;AT1G69570;AT2G28510;AT2G28810;AT2G34140;AT3G50410;AT3G55370;AT3G61850;AT4G00940;AT4G21050;AT4G21080;AT4G24060;AT5G02460;AT5G62430;AT5G65590;AT5G66940
TF_motif_seq_0239	Dof	1107	-	1	TCTTT	AT1G29160;AT1G64620;AT2G37590;AT3G21270;AT3G45610;AT3G47500;AT4G38000;AT5G39660;AT5G60200;AT5G60850;AT5G62940;AT2G46590;AT1G07640;AT1G21340;AT1G26790;AT1G47655;AT1G51700;AT1G69570;AT2G28510;AT2G28810;AT2G34140;AT3G50410;AT3G55370;AT3G61850;AT4G00940;AT4G21050;AT4G21080;AT4G24060;AT5G02460;AT5G62430;AT5G65590;AT5G66940
TF_motif_seq_0239	Dof	1188	-	1	TCTTT	AT1G29160;AT1G64620;AT2G37590;AT3G21270;AT3G45610;AT3G47500;AT4G38000;AT5G39660;AT5G60200;AT5G60850;AT5G62940;AT2G46590;AT1G07640;AT1G21340;AT1G26790;AT1G47655;AT1G51700;AT1G69570;AT2G28510;AT2G28810;AT2G34140;AT3G50410;AT3G55370;AT3G61850;AT4G00940;AT4G21050;AT4G21080;AT4G24060;AT5G02460;AT5G62430;AT5G65590;AT5G66940
TF_motif_seq_0239	Dof	1229	+	1	AAAGT	AT1G29160;AT1G64620;AT2G37590;AT3G21270;AT3G45610;AT3G47500;AT4G38000;AT5G39660;AT5G60200;AT5G60850;AT5G62940;AT2G46590;AT1G07640;AT1G21340;AT1G26790;AT1G47655;AT1G51700;AT1G69570;AT2G28510;AT2G28810;AT2G34140;AT3G50410;AT3G55370;AT3G61850;AT4G00940;AT4G21050;AT4G21080;AT4G24060;AT5G02460;AT5G62430;AT5G65590;AT5G66940
TF_motif_seq_0239	Dof	1243	+	1	AAGGA	AT1G29160;AT1G64620;AT2G37590;AT3G21270;AT3G45610;AT3G47500;AT4G38000;AT5G39660;AT5G60200;AT5G60850;AT5G62940;AT2G46590;AT1G07640;AT1G21340;AT1G26790;AT1G47655;AT1G51700;AT1G69570;AT2G28510;AT2G28810;AT2G34140;AT3G50410;AT3G55370;AT3G61850;AT4G00940;AT4G21050;AT4G21080;AT4G24060;AT5G02460;AT5G62430;AT5G65590;AT5G66940
TF_motif_seq_0239	Dof	1251	-	1	CCCTT	AT1G29160;AT1G64620;AT2G37590;AT3G21270;AT3G45610;AT3G47500;AT4G38000;AT5G39660;AT5G60200;AT5G60850;AT5G62940;AT2G46590;AT1G07640;AT1G21340;AT1G26790;AT1G47655;AT1G51700;AT1G69570;AT2G28510;AT2G28810;AT2G34140;AT3G50410;AT3G55370;AT3G61850;AT4G00940;AT4G21050;AT4G21080;AT4G24060;AT5G02460;AT5G62430;AT5G65590;AT5G66940
TF_motif_seq_0239	Dof	1255	-	1	TCTTT	AT1G29160;AT1G64620;AT2G37590;AT3G21270;AT3G45610;AT3G47500;AT4G38000;AT5G39660;AT5G60200;AT5G60850;AT5G62940;AT2G46590;AT1G07640;AT1G21340;AT1G26790;AT1G47655;AT1G51700;AT1G69570;AT2G28510;AT2G28810;AT2G34140;AT3G50410;AT3G55370;AT3G61850;AT4G00940;AT4G21050;AT4G21080;AT4G24060;AT5G02460;AT5G62430;AT5G65590;AT5G66940
TF_motif_seq_0239	Dof	1259	-	1	TCTTT	AT1G29160;AT1G64620;AT2G37590;AT3G21270;AT3G45610;AT3G47500;AT4G38000;AT5G39660;AT5G60200;AT5G60850;AT5G62940;AT2G46590;AT1G07640;AT1G21340;AT1G26790;AT1G47655;AT1G51700;AT1G69570;AT2G28510;AT2G28810;AT2G34140;AT3G50410;AT3G55370;AT3G61850;AT4G00940;AT4G21050;AT4G21080;AT4G24060;AT5G02460;AT5G62430;AT5G65590;AT5G66940
TF_motif_seq_0239	Dof	1289	-	1	ACTTT	AT1G29160;AT1G64620;AT2G37590;AT3G21270;AT3G45610;AT3G47500;AT4G38000;AT5G39660;AT5G60200;AT5G60850;AT5G62940;AT2G46590;AT1G07640;AT1G21340;AT1G26790;AT1G47655;AT1G51700;AT1G69570;AT2G28510;AT2G28810;AT2G34140;AT3G50410;AT3G55370;AT3G61850;AT4G00940;AT4G21050;AT4G21080;AT4G24060;AT5G02460;AT5G62430;AT5G65590;AT5G66940
TF_motif_seq_0240	bZIP	115	-	1	AACGT	AT3G54620;AT4G02640
TF_motif_seq_0240	bZIP	116	+	1	ACGTA	AT3G54620;AT4G02640
TF_motif_seq_0240	bZIP	732	-	1	GACGT	AT3G54620;AT4G02640
TF_motif_seq_0240	bZIP	733	+	1	ACGTC	AT3G54620;AT4G02640
TF_motif_seq_0241	ZF-HD	32	+	1	ATTAA	AT1G75240
TF_motif_seq_0241	ZF-HD	78	+	1	ATTAT	AT1G75240
TF_motif_seq_0241	ZF-HD	81	+	1	ATTAA	AT1G75240
TF_motif_seq_0241	ZF-HD	82	-	1	TTAAT	AT1G75240
TF_motif_seq_0241	ZF-HD	133	-	1	ATAAT	AT1G75240
TF_motif_seq_0241	ZF-HD	173	+	1	ATTAC	AT1G75240
TF_motif_seq_0241	ZF-HD	235	-	1	CTAAT	AT1G75240
TF_motif_seq_0241	ZF-HD	238	+	1	ATTAA	AT1G75240
TF_motif_seq_0241	ZF-HD	254	-	1	ATAAT	AT1G75240
TF_motif_seq_0241	ZF-HD	266	-	1	ATAAT	AT1G75240
TF_motif_seq_0241	ZF-HD	271	+	1	ATTAA	AT1G75240
TF_motif_seq_0241	ZF-HD	286	+	1	ATTAG	AT1G75240
TF_motif_seq_0241	ZF-HD	312	+	1	ATTAT	AT1G75240
TF_motif_seq_0241	ZF-HD	397	+	1	ATTAA	AT1G75240
TF_motif_seq_0241	ZF-HD	398	-	1	TTAAT	AT1G75240
TF_motif_seq_0241	ZF-HD	589	-	1	TTAAT	AT1G75240
TF_motif_seq_0241	ZF-HD	658	-	1	ATAAT	AT1G75240
TF_motif_seq_0241	ZF-HD	661	+	1	ATTAA	AT1G75240
TF_motif_seq_0241	ZF-HD	759	+	1	ATTAT	AT1G75240
TF_motif_seq_0241	ZF-HD	806	+	1	ATTAT	AT1G75240
TF_motif_seq_0241	ZF-HD	813	+	1	ATTAC	AT1G75240
TF_motif_seq_0241	ZF-HD	866	+	1	ATTAA	AT1G75240
TF_motif_seq_0241	ZF-HD	917	-	1	CTAAT	AT1G75240
TF_motif_seq_0241	ZF-HD	920	+	1	ATTAA	AT1G75240
TF_motif_seq_0241	ZF-HD	936	+	1	ATTAG	AT1G75240
TF_motif_seq_0241	ZF-HD	987	+	1	ATTAG	AT1G75240
TF_motif_seq_0241	ZF-HD	1039	-	1	ATAAT	AT1G75240
TF_motif_seq_0243	GATA; tify	64	+	1	GATAG	AT1G51600;AT2G45050;AT3G06740;AT3G16870;AT3G21175;AT3G24050;AT3G54810;AT3G60530;AT4G17570;AT4G24470;AT4G26150;AT4G32890;AT4G34680;AT5G25830;AT5G26930;AT5G56860;AT5G66320;AT2G18380;AT3G50870;AT4G36620
TF_motif_seq_0243	GATA; tify	118	-	1	GTATC	AT1G51600;AT2G45050;AT3G06740;AT3G16870;AT3G21175;AT3G24050;AT3G54810;AT3G60530;AT4G17570;AT4G24470;AT4G26150;AT4G32890;AT4G34680;AT5G25830;AT5G26930;AT5G56860;AT5G66320;AT2G18380;AT3G50870;AT4G36620
TF_motif_seq_0243	GATA; tify	142	+	1	GATAA	AT1G51600;AT2G45050;AT3G06740;AT3G16870;AT3G21175;AT3G24050;AT3G54810;AT3G60530;AT4G17570;AT4G24470;AT4G26150;AT4G32890;AT4G34680;AT5G25830;AT5G26930;AT5G56860;AT5G66320;AT2G18380;AT3G50870;AT4G36620
TF_motif_seq_0243	GATA; tify	150	+	1	GATAG	AT1G51600;AT2G45050;AT3G06740;AT3G16870;AT3G21175;AT3G24050;AT3G54810;AT3G60530;AT4G17570;AT4G24470;AT4G26150;AT4G32890;AT4G34680;AT5G25830;AT5G26930;AT5G56860;AT5G66320;AT2G18380;AT3G50870;AT4G36620
TF_motif_seq_0243	GATA; tify	188	+	1	GATAT	AT1G51600;AT2G45050;AT3G06740;AT3G16870;AT3G21175;AT3G24050;AT3G54810;AT3G60530;AT4G17570;AT4G24470;AT4G26150;AT4G32890;AT4G34680;AT5G25830;AT5G26930;AT5G56860;AT5G66320;AT2G18380;AT3G50870;AT4G36620
TF_motif_seq_0243	GATA; tify	384	+	1	GATAA	AT1G51600;AT2G45050;AT3G06740;AT3G16870;AT3G21175;AT3G24050;AT3G54810;AT3G60530;AT4G17570;AT4G24470;AT4G26150;AT4G32890;AT4G34680;AT5G25830;AT5G26930;AT5G56860;AT5G66320;AT2G18380;AT3G50870;AT4G36620
TF_motif_seq_0243	GATA; tify	504	+	1	GATAC	AT1G51600;AT2G45050;AT3G06740;AT3G16870;AT3G21175;AT3G24050;AT3G54810;AT3G60530;AT4G17570;AT4G24470;AT4G26150;AT4G32890;AT4G34680;AT5G25830;AT5G26930;AT5G56860;AT5G66320;AT2G18380;AT3G50870;AT4G36620
TF_motif_seq_0243	GATA; tify	527	-	1	CTATC	AT1G51600;AT2G45050;AT3G06740;AT3G16870;AT3G21175;AT3G24050;AT3G54810;AT3G60530;AT4G17570;AT4G24470;AT4G26150;AT4G32890;AT4G34680;AT5G25830;AT5G26930;AT5G56860;AT5G66320;AT2G18380;AT3G50870;AT4G36620
TF_motif_seq_0243	GATA; tify	750	+	1	GATAT	AT1G51600;AT2G45050;AT3G06740;AT3G16870;AT3G21175;AT3G24050;AT3G54810;AT3G60530;AT4G17570;AT4G24470;AT4G26150;AT4G32890;AT4G34680;AT5G25830;AT5G26930;AT5G56860;AT5G66320;AT2G18380;AT3G50870;AT4G36620
TF_motif_seq_0243	GATA; tify	834	+	1	GATAA	AT1G51600;AT2G45050;AT3G06740;AT3G16870;AT3G21175;AT3G24050;AT3G54810;AT3G60530;AT4G17570;AT4G24470;AT4G26150;AT4G32890;AT4G34680;AT5G25830;AT5G26930;AT5G56860;AT5G66320;AT2G18380;AT3G50870;AT4G36620
TF_motif_seq_0243	GATA; tify	929	-	1	GTATC	AT1G51600;AT2G45050;AT3G06740;AT3G16870;AT3G21175;AT3G24050;AT3G54810;AT3G60530;AT4G17570;AT4G24470;AT4G26150;AT4G32890;AT4G34680;AT5G25830;AT5G26930;AT5G56860;AT5G66320;AT2G18380;AT3G50870;AT4G36620
TF_motif_seq_0243	GATA; tify	940	+	1	GATAT	AT1G51600;AT2G45050;AT3G06740;AT3G16870;AT3G21175;AT3G24050;AT3G54810;AT3G60530;AT4G17570;AT4G24470;AT4G26150;AT4G32890;AT4G34680;AT5G25830;AT5G26930;AT5G56860;AT5G66320;AT2G18380;AT3G50870;AT4G36620
TF_motif_seq_0243	GATA; tify	1038	+	1	GATAA	AT1G51600;AT2G45050;AT3G06740;AT3G16870;AT3G21175;AT3G24050;AT3G54810;AT3G60530;AT4G17570;AT4G24470;AT4G26150;AT4G32890;AT4G34680;AT5G25830;AT5G26930;AT5G56860;AT5G66320;AT2G18380;AT3G50870;AT4G36620
TF_motif_seq_0243	GATA; tify	1209	-	1	ATATC	AT1G51600;AT2G45050;AT3G06740;AT3G16870;AT3G21175;AT3G24050;AT3G54810;AT3G60530;AT4G17570;AT4G24470;AT4G26150;AT4G32890;AT4G34680;AT5G25830;AT5G26930;AT5G56860;AT5G66320;AT2G18380;AT3G50870;AT4G36620
TF_motif_seq_0244	SBP	1231	-	1	AGTAC	AT2G33810;AT2G47070
TF_motif_seq_0244	SBP	1232	+	1	GTACT	AT2G33810;AT2G47070
TF_motif_seq_0244	SBP	1265	-	1	TGTAC	AT2G33810;AT2G47070
TF_motif_seq_0244	SBP	1266	+	1	GTACA	AT2G33810;AT2G47070
TF_motif_seq_0246	Homeodomain; TALE	343	+	1	TGACC	AT1G23380;AT1G62360;AT1G70510;AT4G08150
TF_motif_seq_0246	Homeodomain; TALE	573	-	1	TGTCA	AT1G23380;AT1G62360;AT1G70510;AT4G08150
TF_motif_seq_0246	Homeodomain; TALE	766	-	1	TGTCA	AT1G23380;AT1G62360;AT1G70510;AT4G08150
TF_motif_seq_0246	Homeodomain; TALE	890	+	1	TGACA	AT1G23380;AT1G62360;AT1G70510;AT4G08150
TF_motif_seq_0246	Homeodomain; TALE	1215	-	1	AGTCA	AT1G23380;AT1G62360;AT1G70510;AT4G08150
TF_motif_seq_0251	TCP	123	-	1	CGGGT	AT3G27010
TF_motif_seq_0252	Myb/SANT; MYB; ARR-B;MYB;ARR-B	204	-	1	AATCC	AT2G01760;AT3G16857;AT4G16110;AT4G18020;AT4G31920;AT5G58080;AT1G67710;AT1G49190;AT2G25180;AT5G49240
TF_motif_seq_0252	Myb/SANT; MYB; ARR-B;MYB;ARR-B	248	-	1	AATCC	AT2G01760;AT3G16857;AT4G16110;AT4G18020;AT4G31920;AT5G58080;AT1G67710;AT1G49190;AT2G25180;AT5G49240
TF_motif_seq_0252	Myb/SANT; MYB; ARR-B;MYB;ARR-B	332	-	1	AATCC	AT2G01760;AT3G16857;AT4G16110;AT4G18020;AT4G31920;AT5G58080;AT1G67710;AT1G49190;AT2G25180;AT5G49240
TF_motif_seq_0252	Myb/SANT; MYB; ARR-B;MYB;ARR-B	430	-	1	AATCT	AT2G01760;AT3G16857;AT4G16110;AT4G18020;AT4G31920;AT5G58080;AT1G67710;AT1G49190;AT2G25180;AT5G49240
TF_motif_seq_0252	Myb/SANT; MYB; ARR-B;MYB;ARR-B	793	+	1	GGATT	AT2G01760;AT3G16857;AT4G16110;AT4G18020;AT4G31920;AT5G58080;AT1G67710;AT1G49190;AT2G25180;AT5G49240
TF_motif_seq_0252	Myb/SANT; MYB; ARR-B;MYB;ARR-B	1057	-	1	AATCC	AT2G01760;AT3G16857;AT4G16110;AT4G18020;AT4G31920;AT5G58080;AT1G67710;AT1G49190;AT2G25180;AT5G49240
TF_motif_seq_0252	Myb/SANT; MYB; ARR-B;MYB;ARR-B	1186	-	1	AATCT	AT2G01760;AT3G16857;AT4G16110;AT4G18020;AT4G31920;AT5G58080;AT1G67710;AT1G49190;AT2G25180;AT5G49240
TF_motif_seq_0254	AP2; ERF	25	+	0.8	TTCTA	AT3G14230
TF_motif_seq_0254	AP2; ERF	62	-	0.8	AAGAT	AT3G14230
TF_motif_seq_0254	AP2; ERF	66	-	0.8	TAGAC	AT3G14230
TF_motif_seq_0254	AP2; ERF	75	-	0.8	TTGAT	AT3G14230
TF_motif_seq_0254	AP2; ERF	140	-	0.8	GAGAT	AT3G14230
TF_motif_seq_0254	AP2; ERF	152	-	0.8	TAGAA	AT3G14230
TF_motif_seq_0254	AP2; ERF	158	+	0.8	ACCTA	AT3G14230
TF_motif_seq_0254	AP2; ERF	186	-	0.8	TGGAT	AT3G14230
TF_motif_seq_0254	AP2; ERF	195	+	0.8	TTCTA	AT3G14230
TF_motif_seq_0254	AP2; ERF	205	+	0.8	ATCCA	AT3G14230
TF_motif_seq_0254	AP2; ERF	240	-	0.8	TAAAT	AT3G14230
TF_motif_seq_0254	AP2; ERF	249	+	0.8	ATCCA	AT3G14230
TF_motif_seq_0254	AP2; ERF	261	-	0.8	TAAAT	AT3G14230
TF_motif_seq_0254	AP2; ERF	264	+	0.8	ATATA	AT3G14230
TF_motif_seq_0254	AP2; ERF	283	-	0.8	TAAAT	AT3G14230
TF_motif_seq_0254	AP2; ERF	288	-	0.8	TAGAA	AT3G14230
TF_motif_seq_0254	AP2; ERF	316	-	0.8	TTGAT	AT3G14230
TF_motif_seq_0254	AP2; ERF	329	-	0.8	TAGAA	AT3G14230
TF_motif_seq_0254	AP2; ERF	333	+	0.8	ATCCA	AT3G14230
TF_motif_seq_0254	AP2; ERF	355	+	0.8	GTCTA	AT3G14230
TF_motif_seq_0254	AP2; ERF	382	-	0.8	TCGAT	AT3G14230
TF_motif_seq_0254	AP2; ERF	386	-	0.8	TAAAT	AT3G14230
TF_motif_seq_0254	AP2; ERF	431	+	0.8	ATCTC	AT3G14230
TF_motif_seq_0254	AP2; ERF	438	-	1	TAGAT	AT3G14230
TF_motif_seq_0254	AP2; ERF	470	+	0.8	ATTTA	AT3G14230
TF_motif_seq_0254	AP2; ERF	475	-	0.8	TAGAC	AT3G14230
TF_motif_seq_0254	AP2; ERF	502	-	0.8	TTGAT	AT3G14230
TF_motif_seq_0254	AP2; ERF	516	-	0.8	TAGTT	AT3G14230
TF_motif_seq_0254	AP2; ERF	525	+	1	ATCTA	AT3G14230
TF_motif_seq_0254	AP2; ERF	529	+	1	ATCTA	AT3G14230
TF_motif_seq_0254	AP2; ERF	539	-	0.8	TAAAT	AT3G14230
TF_motif_seq_0254	AP2; ERF	542	+	0.8	ATATA	AT3G14230
TF_motif_seq_0254	AP2; ERF	551	+	0.8	TTCTA	AT3G14230
TF_motif_seq_0254	AP2; ERF	579	+	0.8	ATTTA	AT3G14230
TF_motif_seq_0254	AP2; ERF	656	+	0.8	ATATA	AT3G14230
TF_motif_seq_0254	AP2; ERF	714	+	0.8	GTCTA	AT3G14230
TF_motif_seq_0254	AP2; ERF	792	-	0.8	TGGAT	AT3G14230
TF_motif_seq_0254	AP2; ERF	799	-	0.8	TAGTT	AT3G14230
TF_motif_seq_0254	AP2; ERF	808	-	0.8	TATAT	AT3G14230
TF_motif_seq_0254	AP2; ERF	809	+	0.8	ATATA	AT3G14230
TF_motif_seq_0254	AP2; ERF	810	-	0.8	TATAT	AT3G14230
TF_motif_seq_0254	AP2; ERF	819	+	0.8	ATTTA	AT3G14230
TF_motif_seq_0254	AP2; ERF	878	-	0.8	TATAT	AT3G14230
TF_motif_seq_0254	AP2; ERF	886	-	0.8	GAGAT	AT3G14230
TF_motif_seq_0254	AP2; ERF	903	-	0.8	TAGAC	AT3G14230
TF_motif_seq_0254	AP2; ERF	915	+	0.8	AACTA	AT3G14230
TF_motif_seq_0254	AP2; ERF	938	-	1	TAGAT	AT3G14230
TF_motif_seq_0254	AP2; ERF	943	+	0.8	ATTTA	AT3G14230
TF_motif_seq_0254	AP2; ERF	946	-	0.8	TATAT	AT3G14230
TF_motif_seq_0254	AP2; ERF	958	-	0.8	TAAAT	AT3G14230
TF_motif_seq_0254	AP2; ERF	963	-	0.8	TTGAT	AT3G14230
TF_motif_seq_0254	AP2; ERF	984	-	0.8	TAAAT	AT3G14230
TF_motif_seq_0254	AP2; ERF	1058	+	0.8	ATCCA	AT3G14230
TF_motif_seq_0254	AP2; ERF	1131	-	0.8	TAGTT	AT3G14230
TF_motif_seq_0254	AP2; ERF	1147	+	0.8	ATCTC	AT3G14230
TF_motif_seq_0254	AP2; ERF	1164	+	0.8	TTCTA	AT3G14230
TF_motif_seq_0254	AP2; ERF	1187	+	0.8	ATCTT	AT3G14230
TF_motif_seq_0254	AP2; ERF	1198	+	0.8	ATCTC	AT3G14230
TF_motif_seq_0254	AP2; ERF	1211	+	0.8	ATCCA	AT3G14230
TF_motif_seq_0254	AP2; ERF	1267	-	0.8	TACAT	AT3G14230
TF_motif_seq_0254	AP2; ERF	1270	+	0.8	ATATA	AT3G14230
TF_motif_seq_0255	AP2; RAV; B3	299	-	1	TGTTG	AT1G25560;AT1G13260
TF_motif_seq_0255	AP2; RAV; B3	336	+	1	CAACA	AT1G25560;AT1G13260
TF_motif_seq_0255	AP2; RAV; B3	451	-	1	TGTTG	AT1G25560;AT1G13260
TF_motif_seq_0255	AP2; RAV; B3	463	-	1	TGTTG	AT1G25560;AT1G13260
TF_motif_seq_0255	AP2; RAV; B3	593	-	1	TGTTG	AT1G25560;AT1G13260
TF_motif_seq_0255	AP2; RAV; B3	1194	+	1	CAACA	AT1G25560;AT1G13260
TF_motif_seq_0255	AP2; RAV; B3	1218	+	1	CAACA	AT1G25560;AT1G13260
TF_motif_seq_0257	NF-YB;NF-YA;NF-YC	74	-	0.8	ATTGA	AT1G09030;AT1G17590;AT1G21970;AT1G30500;AT1G54160;AT1G54830;AT1G56170;AT1G72830;AT2G38880;AT2G47810;AT3G05690;AT3G14020;AT3G20910;AT3G53340;AT4G14540;AT5G06510;AT5G12840;AT5G27910;AT5G38140;AT5G47640;AT5G47670;AT5G50470;AT5G50480
TF_motif_seq_0257	NF-YB;NF-YA;NF-YC	85	-	0.8	ATTGA	AT1G09030;AT1G17590;AT1G21970;AT1G30500;AT1G54160;AT1G54830;AT1G56170;AT1G72830;AT2G38880;AT2G47810;AT3G05690;AT3G14020;AT3G20910;AT3G53340;AT4G14540;AT5G06510;AT5G12840;AT5G27910;AT5G38140;AT5G47640;AT5G47670;AT5G50470;AT5G50480
TF_motif_seq_0257	NF-YB;NF-YA;NF-YC	105	+	0.8	CCAAG	AT1G09030;AT1G17590;AT1G21970;AT1G30500;AT1G54160;AT1G54830;AT1G56170;AT1G72830;AT2G38880;AT2G47810;AT3G05690;AT3G14020;AT3G20910;AT3G53340;AT4G14540;AT5G06510;AT5G12840;AT5G27910;AT5G38140;AT5G47640;AT5G47670;AT5G50470;AT5G50480
TF_motif_seq_0257	NF-YB;NF-YA;NF-YC	112	+	0.8	CCAAA	AT1G09030;AT1G17590;AT1G21970;AT1G30500;AT1G54160;AT1G54830;AT1G56170;AT1G72830;AT2G38880;AT2G47810;AT3G05690;AT3G14020;AT3G20910;AT3G53340;AT4G14540;AT5G06510;AT5G12840;AT5G27910;AT5G38140;AT5G47640;AT5G47670;AT5G50470;AT5G50480
TF_motif_seq_0257	NF-YB;NF-YA;NF-YC	202	+	0.8	CAAAT	AT1G09030;AT1G17590;AT1G21970;AT1G30500;AT1G54160;AT1G54830;AT1G56170;AT1G72830;AT2G38880;AT2G47810;AT3G05690;AT3G14020;AT3G20910;AT3G53340;AT4G14540;AT5G06510;AT5G12840;AT5G27910;AT5G38140;AT5G47640;AT5G47670;AT5G50470;AT5G50480
TF_motif_seq_0257	NF-YB;NF-YA;NF-YC	210	+	0.8	CGAAT	AT1G09030;AT1G17590;AT1G21970;AT1G30500;AT1G54160;AT1G54830;AT1G56170;AT1G72830;AT2G38880;AT2G47810;AT3G05690;AT3G14020;AT3G20910;AT3G53340;AT4G14540;AT5G06510;AT5G12840;AT5G27910;AT5G38140;AT5G47640;AT5G47670;AT5G50470;AT5G50480
TF_motif_seq_0257	NF-YB;NF-YA;NF-YC	229	-	0.8	GTTGG	AT1G09030;AT1G17590;AT1G21970;AT1G30500;AT1G54160;AT1G54830;AT1G56170;AT1G72830;AT2G38880;AT2G47810;AT3G05690;AT3G14020;AT3G20910;AT3G53340;AT4G14540;AT5G06510;AT5G12840;AT5G27910;AT5G38140;AT5G47640;AT5G47670;AT5G50470;AT5G50480
TF_motif_seq_0257	NF-YB;NF-YA;NF-YC	235	+	0.8	CTAAT	AT1G09030;AT1G17590;AT1G21970;AT1G30500;AT1G54160;AT1G54830;AT1G56170;AT1G72830;AT2G38880;AT2G47810;AT3G05690;AT3G14020;AT3G20910;AT3G53340;AT4G14540;AT5G06510;AT5G12840;AT5G27910;AT5G38140;AT5G47640;AT5G47670;AT5G50470;AT5G50480
TF_motif_seq_0257	NF-YB;NF-YA;NF-YC	243	-	0.8	ATTGA	AT1G09030;AT1G17590;AT1G21970;AT1G30500;AT1G54160;AT1G54830;AT1G56170;AT1G72830;AT2G38880;AT2G47810;AT3G05690;AT3G14020;AT3G20910;AT3G53340;AT4G14540;AT5G06510;AT5G12840;AT5G27910;AT5G38140;AT5G47640;AT5G47670;AT5G50470;AT5G50480
TF_motif_seq_0257	NF-YB;NF-YA;NF-YC	251	+	1	CCAAT	AT1G09030;AT1G17590;AT1G21970;AT1G30500;AT1G54160;AT1G54830;AT1G56170;AT1G72830;AT2G38880;AT2G47810;AT3G05690;AT3G14020;AT3G20910;AT3G53340;AT4G14540;AT5G06510;AT5G12840;AT5G27910;AT5G38140;AT5G47640;AT5G47670;AT5G50470;AT5G50480
TF_motif_seq_0257	NF-YB;NF-YA;NF-YC	257	-	0.8	ATTGT	AT1G09030;AT1G17590;AT1G21970;AT1G30500;AT1G54160;AT1G54830;AT1G56170;AT1G72830;AT2G38880;AT2G47810;AT3G05690;AT3G14020;AT3G20910;AT3G53340;AT4G14540;AT5G06510;AT5G12840;AT5G27910;AT5G38140;AT5G47640;AT5G47670;AT5G50470;AT5G50480
TF_motif_seq_0257	NF-YB;NF-YA;NF-YC	279	+	1	CCAAT	AT1G09030;AT1G17590;AT1G21970;AT1G30500;AT1G54160;AT1G54830;AT1G56170;AT1G72830;AT2G38880;AT2G47810;AT3G05690;AT3G14020;AT3G20910;AT3G53340;AT4G14540;AT5G06510;AT5G12840;AT5G27910;AT5G38140;AT5G47640;AT5G47670;AT5G50470;AT5G50480
TF_motif_seq_0257	NF-YB;NF-YA;NF-YC	286	-	0.8	ATTAG	AT1G09030;AT1G17590;AT1G21970;AT1G30500;AT1G54160;AT1G54830;AT1G56170;AT1G72830;AT2G38880;AT2G47810;AT3G05690;AT3G14020;AT3G20910;AT3G53340;AT4G14540;AT5G06510;AT5G12840;AT5G27910;AT5G38140;AT5G47640;AT5G47670;AT5G50470;AT5G50480
TF_motif_seq_0257	NF-YB;NF-YA;NF-YC	310	+	0.8	CCATT	AT1G09030;AT1G17590;AT1G21970;AT1G30500;AT1G54160;AT1G54830;AT1G56170;AT1G72830;AT2G38880;AT2G47810;AT3G05690;AT3G14020;AT3G20910;AT3G53340;AT4G14540;AT5G06510;AT5G12840;AT5G27910;AT5G38140;AT5G47640;AT5G47670;AT5G50470;AT5G50480
TF_motif_seq_0257	NF-YB;NF-YA;NF-YC	315	-	0.8	ATTGA	AT1G09030;AT1G17590;AT1G21970;AT1G30500;AT1G54160;AT1G54830;AT1G56170;AT1G72830;AT2G38880;AT2G47810;AT3G05690;AT3G14020;AT3G20910;AT3G53340;AT4G14540;AT5G06510;AT5G12840;AT5G27910;AT5G38140;AT5G47640;AT5G47670;AT5G50470;AT5G50480
TF_motif_seq_0257	NF-YB;NF-YA;NF-YC	319	-	0.8	ATTGT	AT1G09030;AT1G17590;AT1G21970;AT1G30500;AT1G54160;AT1G54830;AT1G56170;AT1G72830;AT2G38880;AT2G47810;AT3G05690;AT3G14020;AT3G20910;AT3G53340;AT4G14540;AT5G06510;AT5G12840;AT5G27910;AT5G38140;AT5G47640;AT5G47670;AT5G50470;AT5G50480
TF_motif_seq_0257	NF-YB;NF-YA;NF-YC	335	+	0.8	CCAAC	AT1G09030;AT1G17590;AT1G21970;AT1G30500;AT1G54160;AT1G54830;AT1G56170;AT1G72830;AT2G38880;AT2G47810;AT3G05690;AT3G14020;AT3G20910;AT3G53340;AT4G14540;AT5G06510;AT5G12840;AT5G27910;AT5G38140;AT5G47640;AT5G47670;AT5G50470;AT5G50480
TF_motif_seq_0257	NF-YB;NF-YA;NF-YC	350	+	0.8	CCATT	AT1G09030;AT1G17590;AT1G21970;AT1G30500;AT1G54160;AT1G54830;AT1G56170;AT1G72830;AT2G38880;AT2G47810;AT3G05690;AT3G14020;AT3G20910;AT3G53340;AT4G14540;AT5G06510;AT5G12840;AT5G27910;AT5G38140;AT5G47640;AT5G47670;AT5G50470;AT5G50480
TF_motif_seq_0257	NF-YB;NF-YA;NF-YC	352	-	0.8	ATTGT	AT1G09030;AT1G17590;AT1G21970;AT1G30500;AT1G54160;AT1G54830;AT1G56170;AT1G72830;AT2G38880;AT2G47810;AT3G05690;AT3G14020;AT3G20910;AT3G53340;AT4G14540;AT5G06510;AT5G12840;AT5G27910;AT5G38140;AT5G47640;AT5G47670;AT5G50470;AT5G50480
TF_motif_seq_0257	NF-YB;NF-YA;NF-YC	360	+	0.8	CCATT	AT1G09030;AT1G17590;AT1G21970;AT1G30500;AT1G54160;AT1G54830;AT1G56170;AT1G72830;AT2G38880;AT2G47810;AT3G05690;AT3G14020;AT3G20910;AT3G53340;AT4G14540;AT5G06510;AT5G12840;AT5G27910;AT5G38140;AT5G47640;AT5G47670;AT5G50470;AT5G50480
TF_motif_seq_0257	NF-YB;NF-YA;NF-YC	372	-	0.8	TTTGG	AT1G09030;AT1G17590;AT1G21970;AT1G30500;AT1G54160;AT1G54830;AT1G56170;AT1G72830;AT2G38880;AT2G47810;AT3G05690;AT3G14020;AT3G20910;AT3G53340;AT4G14540;AT5G06510;AT5G12840;AT5G27910;AT5G38140;AT5G47640;AT5G47670;AT5G50470;AT5G50480
TF_motif_seq_0257	NF-YB;NF-YA;NF-YC	389	-	0.8	ATTTG	AT1G09030;AT1G17590;AT1G21970;AT1G30500;AT1G54160;AT1G54830;AT1G56170;AT1G72830;AT2G38880;AT2G47810;AT3G05690;AT3G14020;AT3G20910;AT3G53340;AT4G14540;AT5G06510;AT5G12840;AT5G27910;AT5G38140;AT5G47640;AT5G47670;AT5G50470;AT5G50480
TF_motif_seq_0257	NF-YB;NF-YA;NF-YC	390	-	0.8	TTTGG	AT1G09030;AT1G17590;AT1G21970;AT1G30500;AT1G54160;AT1G54830;AT1G56170;AT1G72830;AT2G38880;AT2G47810;AT3G05690;AT3G14020;AT3G20910;AT3G53340;AT4G14540;AT5G06510;AT5G12840;AT5G27910;AT5G38140;AT5G47640;AT5G47670;AT5G50470;AT5G50480
TF_motif_seq_0257	NF-YB;NF-YA;NF-YC	401	-	0.8	ATTGC	AT1G09030;AT1G17590;AT1G21970;AT1G30500;AT1G54160;AT1G54830;AT1G56170;AT1G72830;AT2G38880;AT2G47810;AT3G05690;AT3G14020;AT3G20910;AT3G53340;AT4G14540;AT5G06510;AT5G12840;AT5G27910;AT5G38140;AT5G47640;AT5G47670;AT5G50470;AT5G50480
TF_motif_seq_0257	NF-YB;NF-YA;NF-YC	415	-	0.8	ATTTG	AT1G09030;AT1G17590;AT1G21970;AT1G30500;AT1G54160;AT1G54830;AT1G56170;AT1G72830;AT2G38880;AT2G47810;AT3G05690;AT3G14020;AT3G20910;AT3G53340;AT4G14540;AT5G06510;AT5G12840;AT5G27910;AT5G38140;AT5G47640;AT5G47670;AT5G50470;AT5G50480
TF_motif_seq_0257	NF-YB;NF-YA;NF-YC	446	-	0.8	ATTTG	AT1G09030;AT1G17590;AT1G21970;AT1G30500;AT1G54160;AT1G54830;AT1G56170;AT1G72830;AT2G38880;AT2G47810;AT3G05690;AT3G14020;AT3G20910;AT3G53340;AT4G14540;AT5G06510;AT5G12840;AT5G27910;AT5G38140;AT5G47640;AT5G47670;AT5G50470;AT5G50480
TF_motif_seq_0257	NF-YB;NF-YA;NF-YC	569	+	0.8	CAAAT	AT1G09030;AT1G17590;AT1G21970;AT1G30500;AT1G54160;AT1G54830;AT1G56170;AT1G72830;AT2G38880;AT2G47810;AT3G05690;AT3G14020;AT3G20910;AT3G53340;AT4G14540;AT5G06510;AT5G12840;AT5G27910;AT5G38140;AT5G47640;AT5G47670;AT5G50470;AT5G50480
TF_motif_seq_0257	NF-YB;NF-YA;NF-YC	576	+	0.8	CAAAT	AT1G09030;AT1G17590;AT1G21970;AT1G30500;AT1G54160;AT1G54830;AT1G56170;AT1G72830;AT2G38880;AT2G47810;AT3G05690;AT3G14020;AT3G20910;AT3G53340;AT4G14540;AT5G06510;AT5G12840;AT5G27910;AT5G38140;AT5G47640;AT5G47670;AT5G50470;AT5G50480
TF_motif_seq_0257	NF-YB;NF-YA;NF-YC	626	+	1	CCAAT	AT1G09030;AT1G17590;AT1G21970;AT1G30500;AT1G54160;AT1G54830;AT1G56170;AT1G72830;AT2G38880;AT2G47810;AT3G05690;AT3G14020;AT3G20910;AT3G53340;AT4G14540;AT5G06510;AT5G12840;AT5G27910;AT5G38140;AT5G47640;AT5G47670;AT5G50470;AT5G50480
TF_motif_seq_0257	NF-YB;NF-YA;NF-YC	631	-	0.8	TTTGG	AT1G09030;AT1G17590;AT1G21970;AT1G30500;AT1G54160;AT1G54830;AT1G56170;AT1G72830;AT2G38880;AT2G47810;AT3G05690;AT3G14020;AT3G20910;AT3G53340;AT4G14540;AT5G06510;AT5G12840;AT5G27910;AT5G38140;AT5G47640;AT5G47670;AT5G50470;AT5G50480
TF_motif_seq_0257	NF-YB;NF-YA;NF-YC	672	+	0.8	CCACT	AT1G09030;AT1G17590;AT1G21970;AT1G30500;AT1G54160;AT1G54830;AT1G56170;AT1G72830;AT2G38880;AT2G47810;AT3G05690;AT3G14020;AT3G20910;AT3G53340;AT4G14540;AT5G06510;AT5G12840;AT5G27910;AT5G38140;AT5G47640;AT5G47670;AT5G50470;AT5G50480
TF_motif_seq_0257	NF-YB;NF-YA;NF-YC	687	-	0.8	ATTCG	AT1G09030;AT1G17590;AT1G21970;AT1G30500;AT1G54160;AT1G54830;AT1G56170;AT1G72830;AT2G38880;AT2G47810;AT3G05690;AT3G14020;AT3G20910;AT3G53340;AT4G14540;AT5G06510;AT5G12840;AT5G27910;AT5G38140;AT5G47640;AT5G47670;AT5G50470;AT5G50480
TF_motif_seq_0257	NF-YB;NF-YA;NF-YC	700	+	0.8	GCAAT	AT1G09030;AT1G17590;AT1G21970;AT1G30500;AT1G54160;AT1G54830;AT1G56170;AT1G72830;AT2G38880;AT2G47810;AT3G05690;AT3G14020;AT3G20910;AT3G53340;AT4G14540;AT5G06510;AT5G12840;AT5G27910;AT5G38140;AT5G47640;AT5G47670;AT5G50470;AT5G50480
TF_motif_seq_0257	NF-YB;NF-YA;NF-YC	745	-	0.8	ATTGT	AT1G09030;AT1G17590;AT1G21970;AT1G30500;AT1G54160;AT1G54830;AT1G56170;AT1G72830;AT2G38880;AT2G47810;AT3G05690;AT3G14020;AT3G20910;AT3G53340;AT4G14540;AT5G06510;AT5G12840;AT5G27910;AT5G38140;AT5G47640;AT5G47670;AT5G50470;AT5G50480
TF_motif_seq_0257	NF-YB;NF-YA;NF-YC	753	-	1	ATTGG	AT1G09030;AT1G17590;AT1G21970;AT1G30500;AT1G54160;AT1G54830;AT1G56170;AT1G72830;AT2G38880;AT2G47810;AT3G05690;AT3G14020;AT3G20910;AT3G53340;AT4G14540;AT5G06510;AT5G12840;AT5G27910;AT5G38140;AT5G47640;AT5G47670;AT5G50470;AT5G50480
TF_motif_seq_0257	NF-YB;NF-YA;NF-YC	782	-	0.8	TTTGG	AT1G09030;AT1G17590;AT1G21970;AT1G30500;AT1G54160;AT1G54830;AT1G56170;AT1G72830;AT2G38880;AT2G47810;AT3G05690;AT3G14020;AT3G20910;AT3G53340;AT4G14540;AT5G06510;AT5G12840;AT5G27910;AT5G38140;AT5G47640;AT5G47670;AT5G50470;AT5G50480
TF_motif_seq_0257	NF-YB;NF-YA;NF-YC	788	+	0.8	CAAAT	AT1G09030;AT1G17590;AT1G21970;AT1G30500;AT1G54160;AT1G54830;AT1G56170;AT1G72830;AT2G38880;AT2G47810;AT3G05690;AT3G14020;AT3G20910;AT3G53340;AT4G14540;AT5G06510;AT5G12840;AT5G27910;AT5G38140;AT5G47640;AT5G47670;AT5G50470;AT5G50480
TF_motif_seq_0257	NF-YB;NF-YA;NF-YC	790	-	0.8	AATGG	AT1G09030;AT1G17590;AT1G21970;AT1G30500;AT1G54160;AT1G54830;AT1G56170;AT1G72830;AT2G38880;AT2G47810;AT3G05690;AT3G14020;AT3G20910;AT3G53340;AT4G14540;AT5G06510;AT5G12840;AT5G27910;AT5G38140;AT5G47640;AT5G47670;AT5G50470;AT5G50480
TF_motif_seq_0257	NF-YB;NF-YA;NF-YC	795	-	0.8	ATTGT	AT1G09030;AT1G17590;AT1G21970;AT1G30500;AT1G54160;AT1G54830;AT1G56170;AT1G72830;AT2G38880;AT2G47810;AT3G05690;AT3G14020;AT3G20910;AT3G53340;AT4G14540;AT5G06510;AT5G12840;AT5G27910;AT5G38140;AT5G47640;AT5G47670;AT5G50470;AT5G50480
TF_motif_seq_0257	NF-YB;NF-YA;NF-YC	816	+	0.8	ACAAT	AT1G09030;AT1G17590;AT1G21970;AT1G30500;AT1G54160;AT1G54830;AT1G56170;AT1G72830;AT2G38880;AT2G47810;AT3G05690;AT3G14020;AT3G20910;AT3G53340;AT4G14540;AT5G06510;AT5G12840;AT5G27910;AT5G38140;AT5G47640;AT5G47670;AT5G50470;AT5G50480
TF_motif_seq_0257	NF-YB;NF-YA;NF-YC	894	+	0.8	ACAAT	AT1G09030;AT1G17590;AT1G21970;AT1G30500;AT1G54160;AT1G54830;AT1G56170;AT1G72830;AT2G38880;AT2G47810;AT3G05690;AT3G14020;AT3G20910;AT3G53340;AT4G14540;AT5G06510;AT5G12840;AT5G27910;AT5G38140;AT5G47640;AT5G47670;AT5G50470;AT5G50480
TF_motif_seq_0257	NF-YB;NF-YA;NF-YC	907	+	0.8	CCAAA	AT1G09030;AT1G17590;AT1G21970;AT1G30500;AT1G54160;AT1G54830;AT1G56170;AT1G72830;AT2G38880;AT2G47810;AT3G05690;AT3G14020;AT3G20910;AT3G53340;AT4G14540;AT5G06510;AT5G12840;AT5G27910;AT5G38140;AT5G47640;AT5G47670;AT5G50470;AT5G50480
TF_motif_seq_0257	NF-YB;NF-YA;NF-YC	917	+	0.8	CTAAT	AT1G09030;AT1G17590;AT1G21970;AT1G30500;AT1G54160;AT1G54830;AT1G56170;AT1G72830;AT2G38880;AT2G47810;AT3G05690;AT3G14020;AT3G20910;AT3G53340;AT4G14540;AT5G06510;AT5G12840;AT5G27910;AT5G38140;AT5G47640;AT5G47670;AT5G50470;AT5G50480
TF_motif_seq_0257	NF-YB;NF-YA;NF-YC	936	-	0.8	ATTAG	AT1G09030;AT1G17590;AT1G21970;AT1G30500;AT1G54160;AT1G54830;AT1G56170;AT1G72830;AT2G38880;AT2G47810;AT3G05690;AT3G14020;AT3G20910;AT3G53340;AT4G14540;AT5G06510;AT5G12840;AT5G27910;AT5G38140;AT5G47640;AT5G47670;AT5G50470;AT5G50480
TF_motif_seq_0257	NF-YB;NF-YA;NF-YC	954	-	0.8	ATTGT	AT1G09030;AT1G17590;AT1G21970;AT1G30500;AT1G54160;AT1G54830;AT1G56170;AT1G72830;AT2G38880;AT2G47810;AT3G05690;AT3G14020;AT3G20910;AT3G53340;AT4G14540;AT5G06510;AT5G12840;AT5G27910;AT5G38140;AT5G47640;AT5G47670;AT5G50470;AT5G50480
TF_motif_seq_0257	NF-YB;NF-YA;NF-YC	961	-	0.8	ATTTG	AT1G09030;AT1G17590;AT1G21970;AT1G30500;AT1G54160;AT1G54830;AT1G56170;AT1G72830;AT2G38880;AT2G47810;AT3G05690;AT3G14020;AT3G20910;AT3G53340;AT4G14540;AT5G06510;AT5G12840;AT5G27910;AT5G38140;AT5G47640;AT5G47670;AT5G50470;AT5G50480
TF_motif_seq_0257	NF-YB;NF-YA;NF-YC	969	-	0.8	ATTGA	AT1G09030;AT1G17590;AT1G21970;AT1G30500;AT1G54160;AT1G54830;AT1G56170;AT1G72830;AT2G38880;AT2G47810;AT3G05690;AT3G14020;AT3G20910;AT3G53340;AT4G14540;AT5G06510;AT5G12840;AT5G27910;AT5G38140;AT5G47640;AT5G47670;AT5G50470;AT5G50480
TF_motif_seq_0257	NF-YB;NF-YA;NF-YC	987	-	0.8	ATTAG	AT1G09030;AT1G17590;AT1G21970;AT1G30500;AT1G54160;AT1G54830;AT1G56170;AT1G72830;AT2G38880;AT2G47810;AT3G05690;AT3G14020;AT3G20910;AT3G53340;AT4G14540;AT5G06510;AT5G12840;AT5G27910;AT5G38140;AT5G47640;AT5G47670;AT5G50470;AT5G50480
TF_motif_seq_0257	NF-YB;NF-YA;NF-YC	997	+	0.8	CCAAG	AT1G09030;AT1G17590;AT1G21970;AT1G30500;AT1G54160;AT1G54830;AT1G56170;AT1G72830;AT2G38880;AT2G47810;AT3G05690;AT3G14020;AT3G20910;AT3G53340;AT4G14540;AT5G06510;AT5G12840;AT5G27910;AT5G38140;AT5G47640;AT5G47670;AT5G50470;AT5G50480
TF_motif_seq_0257	NF-YB;NF-YA;NF-YC	1064	+	0.8	CCAAA	AT1G09030;AT1G17590;AT1G21970;AT1G30500;AT1G54160;AT1G54830;AT1G56170;AT1G72830;AT2G38880;AT2G47810;AT3G05690;AT3G14020;AT3G20910;AT3G53340;AT4G14540;AT5G06510;AT5G12840;AT5G27910;AT5G38140;AT5G47640;AT5G47670;AT5G50470;AT5G50480
TF_motif_seq_0257	NF-YB;NF-YA;NF-YC	1073	+	0.8	CCAAA	AT1G09030;AT1G17590;AT1G21970;AT1G30500;AT1G54160;AT1G54830;AT1G56170;AT1G72830;AT2G38880;AT2G47810;AT3G05690;AT3G14020;AT3G20910;AT3G53340;AT4G14540;AT5G06510;AT5G12840;AT5G27910;AT5G38140;AT5G47640;AT5G47670;AT5G50470;AT5G50480
TF_motif_seq_0257	NF-YB;NF-YA;NF-YC	1123	+	0.8	CCATT	AT1G09030;AT1G17590;AT1G21970;AT1G30500;AT1G54160;AT1G54830;AT1G56170;AT1G72830;AT2G38880;AT2G47810;AT3G05690;AT3G14020;AT3G20910;AT3G53340;AT4G14540;AT5G06510;AT5G12840;AT5G27910;AT5G38140;AT5G47640;AT5G47670;AT5G50470;AT5G50480
TF_motif_seq_0257	NF-YB;NF-YA;NF-YC	1160	+	1	CCAAT	AT1G09030;AT1G17590;AT1G21970;AT1G30500;AT1G54160;AT1G54830;AT1G56170;AT1G72830;AT2G38880;AT2G47810;AT3G05690;AT3G14020;AT3G20910;AT3G53340;AT4G14540;AT5G06510;AT5G12840;AT5G27910;AT5G38140;AT5G47640;AT5G47670;AT5G50470;AT5G50480
TF_motif_seq_0257	NF-YB;NF-YA;NF-YC	1184	+	1	CCAAT	AT1G09030;AT1G17590;AT1G21970;AT1G30500;AT1G54160;AT1G54830;AT1G56170;AT1G72830;AT2G38880;AT2G47810;AT3G05690;AT3G14020;AT3G20910;AT3G53340;AT4G14540;AT5G06510;AT5G12840;AT5G27910;AT5G38140;AT5G47640;AT5G47670;AT5G50470;AT5G50480
TF_motif_seq_0257	NF-YB;NF-YA;NF-YC	1213	+	0.8	CCAGT	AT1G09030;AT1G17590;AT1G21970;AT1G30500;AT1G54160;AT1G54830;AT1G56170;AT1G72830;AT2G38880;AT2G47810;AT3G05690;AT3G14020;AT3G20910;AT3G53340;AT4G14540;AT5G06510;AT5G12840;AT5G27910;AT5G38140;AT5G47640;AT5G47670;AT5G50470;AT5G50480
TF_motif_seq_0258	Dehydrin	229	-	0.8	GTTGG	U01377
TF_motif_seq_0258	Dehydrin	335	+	0.8	CCAAC	U01377
TF_motif_seq_0258	Dehydrin	534	+	1	CCGAC	U01377
TF_motif_seq_0258	Dehydrin	671	+	0.8	CCCAC	U01377
TF_motif_seq_0258	Dehydrin	691	-	0.8	GTCGT	U01377
TF_motif_seq_0258	Dehydrin	735	-	0.8	GTCGA	U01377
TF_motif_seq_0258	Dehydrin	767	-	0.8	GTCAG	U01377
TF_motif_seq_0258	Dehydrin	1151	+	1	CCGAC	U01377
TF_motif_seq_0267	Trihelix	18	-	0.8	ATAAC	AT5G01380
TF_motif_seq_0267	Trihelix	118	-	0.8	GTATC	AT5G01380
TF_motif_seq_0267	Trihelix	173	+	0.8	ATTAC	AT5G01380
TF_motif_seq_0267	Trihelix	260	-	0.8	GTAAA	AT5G01380
TF_motif_seq_0267	Trihelix	300	+	0.8	GTTGC	AT5G01380
TF_motif_seq_0267	Trihelix	342	+	0.8	GTGAC	AT5G01380
TF_motif_seq_0267	Trihelix	342	-	0.8	GTGAC	AT5G01380
TF_motif_seq_0267	Trihelix	419	-	0.8	GTAAG	AT5G01380
TF_motif_seq_0267	Trihelix	443	+	0.8	GTTAT	AT5G01380
TF_motif_seq_0267	Trihelix	457	-	0.8	GTAAA	AT5G01380
TF_motif_seq_0267	Trihelix	467	+	0.8	GTTAT	AT5G01380
TF_motif_seq_0267	Trihelix	504	+	0.8	GATAC	AT5G01380
TF_motif_seq_0267	Trihelix	549	+	0.8	GTTTC	AT5G01380
TF_motif_seq_0267	Trihelix	603	+	0.8	GTTTC	AT5G01380
TF_motif_seq_0267	Trihelix	638	+	0.8	GTTAT	AT5G01380
TF_motif_seq_0267	Trihelix	696	-	0.8	GTAAG	AT5G01380
TF_motif_seq_0267	Trihelix	705	+	0.8	TTTAC	AT5G01380
TF_motif_seq_0267	Trihelix	801	+	0.8	GTTTC	AT5G01380
TF_motif_seq_0267	Trihelix	813	+	0.8	ATTAC	AT5G01380
TF_motif_seq_0267	Trihelix	829	-	0.8	GAAAC	AT5G01380
TF_motif_seq_0267	Trihelix	913	-	0.8	ATAAC	AT5G01380
TF_motif_seq_0267	Trihelix	929	-	0.8	GTATC	AT5G01380
TF_motif_seq_0267	Trihelix	957	-	0.8	GTAAA	AT5G01380
TF_motif_seq_0267	Trihelix	1044	+	0.8	GTTCC	AT5G01380
TF_motif_seq_0267	Trihelix	1246	-	0.8	GAAAC	AT5G01380
TF_motif_seq_0267	Trihelix	1272	-	0.8	ATAAC	AT5G01380
TF_motif_seq_0267	Trihelix	1301	+	0.8	GTTTC	AT5G01380
TF_motif_seq_0270	WRKY	343	+	1	TGACC	AT1G13960;AT1G18860;AT1G29280;AT1G29860;AT1G30650;AT1G55600;AT1G62300;AT1G64000;AT1G66550;AT1G68150;AT1G69310;AT1G69810;AT1G80590;AT1G80840;AT2G03340;AT2G23320;AT2G24570;AT2G25000;AT2G30250;AT2G30590;AT2G34830;AT2G37260;AT2G38470;AT2G40740;AT2G40750;AT2G44745;AT2G46130;AT2G46400;AT2G47260;AT3G01080;AT3G01970;AT3G04670;AT3G56400;AT3G58710;AT4G01250;AT4G01720;AT4G04450;AT4G12020;AT4G18170;AT4G22070…
TF_motif_seq_0270	WRKY	1215	-	1	AGTCA	AT1G13960;AT1G18860;AT1G29280;AT1G29860;AT1G30650;AT1G55600;AT1G62300;AT1G64000;AT1G66550;AT1G68150;AT1G69310;AT1G69810;AT1G80590;AT1G80840;AT2G03340;AT2G23320;AT2G24570;AT2G25000;AT2G30250;AT2G30590;AT2G34830;AT2G37260;AT2G38470;AT2G40740;AT2G40750;AT2G44745;AT2G46130;AT2G46400;AT2G47260;AT3G01080;AT3G01970;AT3G04670;AT3G56400;AT3G58710;AT4G01250;AT4G01720;AT4G04450;AT4G12020;AT4G18170;AT4G22070…
TF_motif_seq_0271	bZIP	98	+	0.8	TGAAG	AT1G77920;AT3G12250;AT5G06950;AT5G06960;AT5G10030;AT5G65210;AT1G22070
TF_motif_seq_0271	bZIP	169	-	0.8	CCTCA	AT1G77920;AT3G12250;AT5G06950;AT5G06960;AT5G10030;AT5G65210;AT1G22070
TF_motif_seq_0271	bZIP	343	+	0.8	TGACC	AT1G77920;AT3G12250;AT5G06950;AT5G06960;AT5G10030;AT5G65210;AT1G22070
TF_motif_seq_0271	bZIP	521	-	0.8	CATCA	AT1G77920;AT3G12250;AT5G06950;AT5G06960;AT5G10030;AT5G65210;AT1G22070
TF_motif_seq_0271	bZIP	566	-	0.8	CCTCA	AT1G77920;AT3G12250;AT5G06950;AT5G06960;AT5G10030;AT5G65210;AT1G22070
TF_motif_seq_0271	bZIP	573	-	0.8	TGTCA	AT1G77920;AT3G12250;AT5G06950;AT5G06960;AT5G10030;AT5G65210;AT1G22070
TF_motif_seq_0271	bZIP	690	-	0.8	CGTCG	AT1G77920;AT3G12250;AT5G06950;AT5G06960;AT5G10030;AT5G65210;AT1G22070
TF_motif_seq_0271	bZIP	731	+	0.8	GGACG	AT1G77920;AT3G12250;AT5G06950;AT5G06960;AT5G10030;AT5G65210;AT1G22070
TF_motif_seq_0271	bZIP	734	-	0.8	CGTCG	AT1G77920;AT3G12250;AT5G06950;AT5G06960;AT5G10030;AT5G65210;AT1G22070
TF_motif_seq_0271	bZIP	766	-	0.8	TGTCA	AT1G77920;AT3G12250;AT5G06950;AT5G06960;AT5G10030;AT5G65210;AT1G22070
TF_motif_seq_0271	bZIP	857	+	0.8	TGATG	AT1G77920;AT3G12250;AT5G06950;AT5G06960;AT5G10030;AT5G65210;AT1G22070
TF_motif_seq_0271	bZIP	890	+	0.8	TGACA	AT1G77920;AT3G12250;AT5G06950;AT5G06960;AT5G10030;AT5G65210;AT1G22070
TF_motif_seq_0271	bZIP	1086	-	0.8	CATCA	AT1G77920;AT3G12250;AT5G06950;AT5G06960;AT5G10030;AT5G65210;AT1G22070
TF_motif_seq_0271	bZIP	1089	-	0.8	CATCA	AT1G77920;AT3G12250;AT5G06950;AT5G06960;AT5G10030;AT5G65210;AT1G22070
TF_motif_seq_0271	bZIP	1118	-	0.8	CATCA	AT1G77920;AT3G12250;AT5G06950;AT5G06960;AT5G10030;AT5G65210;AT1G22070
TF_motif_seq_0271	bZIP	1152	+	0.8	CGACG	AT1G77920;AT3G12250;AT5G06950;AT5G06960;AT5G10030;AT5G65210;AT1G22070
TF_motif_seq_0271	bZIP	1173	-	0.8	CATCA	AT1G77920;AT3G12250;AT5G06950;AT5G06960;AT5G10030;AT5G65210;AT1G22070
TF_motif_seq_0271	bZIP	1202	-	0.8	CTTCA	AT1G77920;AT3G12250;AT5G06950;AT5G06960;AT5G10030;AT5G65210;AT1G22070
TF_motif_seq_0271	bZIP	1215	-	0.8	AGTCA	AT1G77920;AT3G12250;AT5G06950;AT5G06960;AT5G10030;AT5G65210;AT1G22070
TF_motif_seq_0271	bZIP	1285	-	0.8	CATCA	AT1G77920;AT3G12250;AT5G06950;AT5G06960;AT5G10030;AT5G65210;AT1G22070
TF_motif_seq_0281	bZIP	47	+	1	AAGAAt	AT1G68640
TF_motif_seq_0281	bZIP	486	-	1	aTTCTT	AT1G68640
TF_motif_seq_0292	AP2; ERF;ERF	533	+	1	aCCGAC	AT1G12610;AT1G63030;AT1G75490;AT3G57600;AT4G25470;AT4G25480;AT4G25490;AT5G05410;AT5G18450;AT5G51990;AT2G38340;AT3G11020
TF_motif_seq_0292	AP2; ERF;ERF	1150	+	0.95	tCCGAC	AT1G12610;AT1G63030;AT1G75490;AT3G57600;AT4G25470;AT4G25480;AT4G25490;AT5G05410;AT5G18450;AT5G51990;AT2G38340;AT3G11020
TF_motif_seq_0298	bHLH	339	-	1	cATGTG	AT1G32640
TF_motif_seq_0300	bHLH	339	+	0.83	CATGTg	AT1G09530;AT2G20180;AT4G17880;AT5G46760
TF_motif_seq_0300	bHLH	339	-	0.83	cATGTG	AT1G09530;AT2G20180;AT4G17880;AT5G46760
TF_motif_seq_0300	bHLH	1138	+	0.83	CTCGTg	AT1G09530;AT2G20180;AT4G17880;AT5G46760
TF_motif_seq_0300	bHLH	1138	-	0.83	cTCGTG	AT1G09530;AT2G20180;AT4G17880;AT5G46760
TF_motif_seq_0301	bHLH	339	-	1	cATGTG	AT1G32640
TF_motif_seq_0302	bHLH	339	+	1	CATGTg	AT5G08130;AT3G26744
TF_motif_seq_0302	bHLH	339	-	1	cATGTG	AT5G08130;AT3G26744
TF_motif_seq_0302	bHLH	569	+	1	CAAATg	AT5G08130;AT3G26744
TF_motif_seq_0302	bHLH	569	-	1	cAAATG	AT5G08130;AT3G26744
TF_motif_seq_0302	bHLH	788	+	1	CAAATg	AT5G08130;AT3G26744
TF_motif_seq_0302	bHLH	788	-	1	cAAATG	AT5G08130;AT3G26744
TF_motif_seq_0305	NAC; NAM	339	+	1	CATGTg	AT1G52890;AT3G15500;AT4G27410
TF_motif_seq_0313	(Others)	462	+	1	CTGTTg	D14712
TF_motif_seq_0331	TCP	122	+	1	cCGGGT	AT3G27010
TF_motif_seq_0335	B3; ARF;ARF	321	+	1	TGTCTc	AT1G19220;AT1G19850;AT1G30330;AT5G20730;AT5G37020;AT5G60450;AT2G33860;AT1G34170;AT1G34310;AT1G34410;AT1G43950;AT1G59750;AT1G77850;AT2G28350;AT2G46530;AT3G61830;AT4G23980;AT4G30080;AT5G62000
TF_motif_seq_0339	WRKY	573	-	0.95	tGTCAA	AT1G13960;AT1G18860;AT1G29280;AT1G29860;AT1G30650;AT1G55600;AT1G62300;AT1G64000;AT1G66550;AT1G68150;AT1G69310;AT1G69810;AT1G80590;AT1G80840;AT2G03340;AT2G23320;AT2G24570;AT2G25000;AT2G30250;AT2G30590;AT2G34830;AT2G37260;AT2G38470;AT2G40740;AT2G40750;AT2G44745;AT2G46130;AT2G46400;AT2G47260;AT3G01080;AT3G01970;AT3G04670;AT3G56400;AT3G58710;AT4G01250;AT4G01720;AT4G04450;AT4G12020;AT4G18170;AT4G22070…
TF_motif_seq_0339	WRKY	1215	-	1	aGTCAA	AT1G13960;AT1G18860;AT1G29280;AT1G29860;AT1G30650;AT1G55600;AT1G62300;AT1G64000;AT1G66550;AT1G68150;AT1G69310;AT1G69810;AT1G80590;AT1G80840;AT2G03340;AT2G23320;AT2G24570;AT2G25000;AT2G30250;AT2G30590;AT2G34830;AT2G37260;AT2G38470;AT2G40740;AT2G40750;AT2G44745;AT2G46130;AT2G46400;AT2G47260;AT3G01080;AT3G01970;AT3G04670;AT3G56400;AT3G58710;AT4G01250;AT4G01720;AT4G04450;AT4G12020;AT4G18170;AT4G22070…
TF_motif_seq_0349	(Others)	533	+	0.86	ACCGAct	X67670;X67671
TF_motif_seq_0349	(Others)	766	-	0.86	tgTCAGT	X67670;X67671
TF_motif_seq_0410	bHLH	114	+	0.75	AAACGtat	AT1G32640
TF_motif_seq_0410	bHLH	114	-	0.88	aaaCGTAT	AT1G32640
TF_motif_seq_0410	bHLH	120	+	0.75	ATCCGggt	AT1G32640
TF_motif_seq_0410	bHLH	136	+	0.75	ATACGaga	AT1G32640
TF_motif_seq_0410	bHLH	207	-	0.75	ccaCGAAT	AT1G32640
TF_motif_seq_0410	bHLH	652	-	0.88	acaCATAT	AT1G32640
TF_motif_seq_0410	bHLH	835	+	0.75	ATAAGtat	AT1G32640
TF_motif_seq_0410	bHLH	835	-	0.75	ataAGTAT	AT1G32640
TF_motif_seq_0410	bHLH	947	+	0.75	ATATGtga	AT1G32640
TF_motif_seq_0444	Homeodomain; HD-ZIP;HD-ZIP	261	+	0.86	TAAATata	AT4G21750;AT4G04890
TF_motif_seq_0444	Homeodomain; HD-ZIP;HD-ZIP	539	+	0.86	TAAATata	AT4G21750;AT4G04890
TF_motif_seq_0472	Homeodomain; bZIP; HD-ZIP	252	+	1	CAATAattg	AT5G65310
TF_motif_seq_0472	Homeodomain; bZIP; HD-ZIP	252	-	1	caatAATTG	AT5G65310
TF_motif_seq_0472	Homeodomain; bZIP; HD-ZIP	310	-	0.88	ccatTATTG	AT5G65310
TF_motif_seq_0472	Homeodomain; bZIP; HD-ZIP	396	-	0.88	cattAATTG	AT5G65310
TF_motif_seq_0508	SBP	417	-	0.88	ttGTAAGaa	AT1G20980;AT1G27360;AT1G27370;AT1G53160;AT1G69170;AT1G76580;AT2G33810;AT2G42200;AT2G47070;AT3G15270;AT3G57920;AT3G60030;AT5G18830;AT5G43270
TF_motif_seq_0508	SBP	490	+	0.75	ttCGTATac	AT1G20980;AT1G27360;AT1G27370;AT1G53160;AT1G69170;AT1G76580;AT2G33810;AT2G42200;AT2G47070;AT3G15270;AT3G57920;AT3G60030;AT5G18830;AT5G43270
TF_motif_seq_0508	SBP	694	-	0.75	gtGTAAGca	AT1G20980;AT1G27360;AT1G27370;AT1G53160;AT1G69170;AT1G76580;AT2G33810;AT2G42200;AT2G47070;AT3G15270;AT3G57920;AT3G60030;AT5G18830;AT5G43270
TF_motif_seq_0508	SBP	1263	+	0.75	ttTGTACat	AT1G20980;AT1G27360;AT1G27370;AT1G53160;AT1G69170;AT1G76580;AT2G33810;AT2G42200;AT2G47070;AT3G15270;AT3G57920;AT3G60030;AT5G18830;AT5G43270
TF_motif_seq_0508	SBP	1264	-	0.88	ttGTACAta	AT1G20980;AT1G27360;AT1G27370;AT1G53160;AT1G69170;AT1G76580;AT2G33810;AT2G42200;AT2G47070;AT3G15270;AT3G57920;AT3G60030;AT5G18830;AT5G43270
TF_motif_seq_0508	SBP	1295	-	0.75	ttGTTCGtt	AT1G20980;AT1G27360;AT1G27370;AT1G53160;AT1G69170;AT1G76580;AT2G33810;AT2G42200;AT2G47070;AT3G15270;AT3G57920;AT3G60030;AT5G18830;AT5G43270
TFmatrixID_0648	B3	1004	-	0.93	agaaaagAAAAAaaaaaaa	AT3G18990
TFmatrixID_0648	B3	1005	-	0.97	gaaaagaAAAAAaaaaaac	AT3G18990
TFmatrixID_0648	B3	1006	-	0.94	aaaagaaAAAAAaaaaact	AT3G18990
TFmatrixID_0648	B3	1007	-	0.96	aaagaaaAAAAAaaaactc	AT3G18990
TFmatrixID_0648	B3	1008	-	0.94	aagaaaaAAAAAaaactct	AT3G18990
TFmatrixID_0648	B3	1009	-	0.92	agaaaaaAAAAAaactctt	AT3G18990
TFmatrixID_0648	B3	1216	-	0.94	gtcaacaAAAAAaaaagta	AT3G18990
TFmatrixID_0648	B3	1217	-	0.95	tcaacaaAAAAAaaagtac	AT3G18990
TFmatrixID_0648	B3	1218	-	0.88	caacaaaAAAAAaagtact	AT3G18990
TFmatrixID_0651	B3	513	-	1	ttttagtTCATCatc	AT5G18090
TFmatrixID_0667	AP2; ERF	530	-	0.93	tctaCCGACtaaa	AT5G51990
TFmatrixID_0695	AP2; ERF	529	-	0.86	atctaCCGACtaa	AT2G44940
TFmatrixID_0696	AP2; ERF	529	+	0.97	atctaCCGACtaaa	AT4G25480
TFmatrixID_0752	AP2; ERF	528	-	0.88	tatctaCCGACtaaa	AT2G44940
TFmatrixID_0762	AP2; ERF	529	-	0.88	atctaCCGACtaaa	AT3G16280
TFmatrixID_0779	AP2	531	-	0.89	ctaCCGACtaa	AT4G06746
TFmatrixID_0787	ARID	30	-	0.95	aAATTAaaata	AT1G20910
TFmatrixID_0787	ARID	236	-	0.98	tAATTAaattg	AT1G20910
TFmatrixID_0787	ARID	918	-	0.93	tAATTAaaata	AT1G20910
TFmatrixID_0788	ARID; Sox	804	+	0.88	tcatTATATattaca	AT1G04880
TFmatrixID_0789	ARID; Sox	31	-	0.9	aATTAAaataaaaat	AT1G76110
TFmatrixID_0790	ARID	79	+	1	TTATTa	AT3G13350
TFmatrixID_0791	ARID; Sox	80	-	0.95	tATTAAttgag	AT1G76110
TFmatrixID_0791	ARID; Sox	237	-	0.99	aATTAAattga	AT1G76110
TFmatrixID_0791	ARID; Sox	396	-	0.95	cATTAAttgca	AT1G76110
TFmatrixID_0793	ARID; Sox	803	-	0.83	ttcattATATAttaca	AT1G04880
TFmatrixID_0794	BBR-BPC	1023	+	0.9	ctcttTCTCTctcat	AT2G01930
TFmatrixID_0888	Dof	1004	+	0.95	agAAAAGaaaaaaaaaaaact	AT5G02460
TFmatrixID_0888	Dof	1094	-	0.87	tttcatttcttgttCTTTTtc	AT5G02460
TFmatrixID_0889	Dof	212	+	0.92	aatgaaaagaAAAAGaagttg	AT5G62940
TFmatrixID_0889	Dof	996	+	0.92	cccaagaaagAAAAGaaaaaa	AT5G62940
TFmatrixID_0889	Dof	1218	+	0.91	caacaaaaaaAAAAGtactta	AT5G62940
TFmatrixID_0889	Dof	1254	-	0.92	ttctttCTTTTtgtacatata	AT5G62940
TFmatrixID_0889	Dof	1284	-	0.93	tcatcaCTTTTttgttcgttt	AT5G62940
TFmatrixID_0890	Dof	216	-	0.97	aaaagaAAAAGaagt	AT2G28810
TFmatrixID_0890	Dof	1222	-	0.96	aaaaaaAAAAGtact	AT2G28810
TFmatrixID_0890	Dof	1256	+	0.96	ctttCTTTTtgtaca	AT2G28810
TFmatrixID_0890	Dof	1286	+	0.97	atcaCTTTTttgttc	AT2G28810
TFmatrixID_0891	Dof	15	-	0.94	aaaataaCTTTTct	AT4G21080
TFmatrixID_0891	Dof	1041	-	0.93	aatgttcCTTTTat	AT4G21080
TFmatrixID_0892	Dof	213	-	0.92	atgaaaagaAAAAGaagttgg	AT3G52440
TFmatrixID_0892	Dof	1219	-	0.95	aacaaaaaaAAAAGtacttaa	AT3G52440
TFmatrixID_0892	Dof	1253	+	0.92	cttctttCTTTTtgtacatat	AT3G52440
TFmatrixID_0892	Dof	1283	+	0.95	atcatcaCTTTTttgttcgtt	AT3G52440
TFmatrixID_0893	Dof	1004	-	0.94	agAAAAGaaaaaaaaaaaact	AT2G28810
TFmatrixID_0893	Dof	1094	+	0.91	tttcatttcttgttCTTTTtc	AT2G28810
TFmatrixID_0894	Dof	208	-	0.88	cacgaatgAAAAGaaaaagaagttggact	AT5G66940
TFmatrixID_0894	Dof	998	-	0.94	caagaaagAAAAGaaaaaaaaaaaactct	AT5G66940
TFmatrixID_0894	Dof	1092	+	0.88	catttcatttcttgttCTTTTtccaccat	AT5G66940
TFmatrixID_0894	Dof	1244	+	0.86	aggaaaccccttctttCTTTTtgtacata	AT5G66940
TFmatrixID_0895	Dof	215	-	0.93	gAAAAGaaaaagaagttggac	AT3G50410
TFmatrixID_0895	Dof	1005	-	0.98	gAAAAGaaaaaaaaaaaactc	AT3G50410
TFmatrixID_0895	Dof	1093	+	0.93	atttcatttcttgttCTTTTt	AT3G50410
TFmatrixID_0896	Dof	1256	-	0.97	ctttCTTTTtg	AT1G64620
TFmatrixID_0896	Dof	1286	-	0.99	atcaCTTTTtt	AT1G64620
TFmatrixID_0897	Dof	1252	+	0.93	ccttctttCTTTTtg	AT2G37590
TFmatrixID_0897	Dof	1282	+	0.94	aatcatcaCTTTTtt	AT2G37590
TFmatrixID_0898	Dof	1040	+	0.87	taatgttcCTTTTa	AT4G21040
TFmatrixID_0899	Dof	1252	+	0.97	ccttctttCTTTTtg	AT3G45610
TFmatrixID_0899	Dof	1282	+	0.97	aatcatcaCTTTTtt	AT3G45610
TFmatrixID_0900	Dof	212	-	0.96	aatgaaaagaAAAAGaagt	AT3G45610
TFmatrixID_0900	Dof	1218	-	0.96	caacaaaaaaAAAAGtact	AT3G45610
TFmatrixID_0900	Dof	1256	+	0.92	ctttCTTTTtgtacatata	AT3G45610
TFmatrixID_0900	Dof	1286	+	0.95	atcaCTTTTttgttcgttt	AT3G45610
TFmatrixID_0901	Dof	210	-	0.86	cgaatgaaaagaAAAAGaagt	AT3G55370
TFmatrixID_0901	Dof	994	-	0.87	tgcccaagaaagAAAAGaaaa	AT3G55370
TFmatrixID_0902	Dof	214	-	0.92	tgaaaagaAAAAGaagttgga	AT5G66940
TFmatrixID_0902	Dof	998	-	0.92	caagaaagAAAAGaaaaaaaa	AT5G66940
TFmatrixID_0902	Dof	1220	-	0.95	acaaaaaaAAAAGtacttaaa	AT5G66940
TFmatrixID_0902	Dof	1282	+	0.93	aatcatcaCTTTTttgttcgt	AT5G66940
TFmatrixID_0903	Dof	1220	-	0.94	acaaaaaaAAAAGtactta	AT5G02460
TFmatrixID_0903	Dof	1254	+	0.94	ttctttCTTTTtgtacata	AT5G02460
TFmatrixID_0903	Dof	1284	+	0.96	tcatcaCTTTTttgttcgt	AT5G02460
TFmatrixID_0904	Dof	997	-	0.9	ccaagaaagAAAAGaaaa	AT3G47500
TFmatrixID_0904	Dof	1219	-	0.94	aacaaaaaaAAAAGtact	AT3G47500
TFmatrixID_0904	Dof	1286	+	0.9	atcaCTTTTttgttcgtt	AT3G47500
TFmatrixID_0905	Dof	1286	-	0.99	atcaCTTTTtt	AT2G46590
TFmatrixID_0906	Dof	1220	+	0.96	acaaaaaaAAAAGtactta	AT5G60850
TFmatrixID_0906	Dof	1254	-	0.95	ttctttCTTTTtgtacata	AT5G60850
TFmatrixID_0906	Dof	1284	-	0.96	tcatcaCTTTTttgttcgt	AT5G60850
TFmatrixID_0907	Dof	1226	+	0.95	aaAAAAGtacttaa	AT5G60850
TFmatrixID_0907	Dof	1253	-	0.96	cttctttCTTTTtg	AT5G60850
TFmatrixID_0907	Dof	1283	-	0.97	atcatcaCTTTTtt	AT5G60850
TFmatrixID_0908	Dof	1102	-	0.92	cttgttCTTTTtccaccat	AT1G64620
TFmatrixID_0908	Dof	1220	+	0.93	acaaaaaaAAAAGtactta	AT1G64620
TFmatrixID_0908	Dof	1254	-	0.94	ttctttCTTTTtgtacata	AT1G64620
TFmatrixID_0908	Dof	1284	-	0.96	tcatcaCTTTTttgttcgt	AT1G64620
TFmatrixID_0909	Dof	209	+	0.94	acgaatgAAAAGaaaaagaag	AT1G51700
TFmatrixID_0909	Dof	215	+	0.93	gaaaagaAAAAGaagttggac	AT1G51700
TFmatrixID_0909	Dof	999	+	0.96	aagaaagAAAAGaaaaaaaaa	AT1G51700
TFmatrixID_0909	Dof	1099	-	0.93	tttcttgttCTTTTtccacca	AT1G51700
TFmatrixID_0909	Dof	1221	+	0.94	caaaaaaAAAAGtacttaaaa	AT1G51700
TFmatrixID_0909	Dof	1251	-	0.93	cccttctttCTTTTtgtacat	AT1G51700
TFmatrixID_0910	Dof	1102	-	0.91	cttgttCTTTTtccaccatca	AT1G29160
TFmatrixID_0910	Dof	1218	+	0.94	caacaaaaaaAAAAGtactta	AT1G29160
TFmatrixID_0910	Dof	1284	-	0.93	tcatcaCTTTTttgttcgttt	AT1G29160
TFmatrixID_0911	Dof	1226	+	0.95	aaAAAAGtactta	AT2G46590
TFmatrixID_0911	Dof	1284	-	0.98	tcatcaCTTTTtt	AT2G46590
TFmatrixID_0912	Dof	200	-	0.85	tacaaatccacgaatgAAAAGaaaaag	AT1G69570
TFmatrixID_0912	Dof	206	-	0.86	tccacgaatgaaaagaAAAAGaagttg	AT1G69570
TFmatrixID_0912	Dof	990	-	0.85	agtatgcccaagaaagAAAAGaaaaaa	AT1G69570
TFmatrixID_0912	Dof	1212	-	0.88	tccagtcaacaaaaaaAAAAGtactta	AT1G69570
TFmatrixID_0913	Dof	1102	-	0.9	cttgttCTTTTtccaccat	AT3G47500
TFmatrixID_0913	Dof	1220	+	0.93	acaaaaaaAAAAGtactta	AT3G47500
TFmatrixID_0913	Dof	1284	-	0.93	tcatcaCTTTTttgttcgt	AT3G47500
TFmatrixID_0914	Dof	1221	+	0.98	caaaaaaAAAAGtac	AT2G37590
TFmatrixID_0914	Dof	1287	-	0.99	tcaCTTTTttgttcg	AT2G37590
TFmatrixID_0915	Dof	214	-	0.82	tgAAAAGaaaaagaagttggactaatta	AT4G38000
TFmatrixID_0915	Dof	1004	-	0.85	agAAAAGaaaaaaaaaaaactctttctc	AT4G38000
TFmatrixID_0915	Dof	1087	+	0.84	atcatcatttcatttcttgttCTTTTtc	AT4G38000
TFmatrixID_0915	Dof	1226	-	0.81	aaAAAAGtacttaaaacaaggaaacccc	AT4G38000
TFmatrixID_0915	Dof	1269	+	0.81	catataacataaaaatcatcaCTTTTtt	AT4G38000
TFmatrixID_0916	Dof	213	-	0.97	atgAAAAGaaaaaga	AT1G47655
TFmatrixID_0916	Dof	1003	-	0.98	aagAAAAGaaaaaaa	AT1G47655
TFmatrixID_0916	Dof	1253	+	0.93	cttctttCTTTTtgt	AT1G47655
TFmatrixID_0917	Dof	1226	+	0.97	aaAAAAGtact	AT3G52440
TFmatrixID_0917	Dof	1286	-	0.99	atcaCTTTTtt	AT3G52440
TFmatrixID_0918	Dof	208	+	0.93	cacgaatgaaaagaAAAAGaa	AT1G69570
TFmatrixID_0918	Dof	1214	+	0.95	cagtcaacaaaaaaAAAAGta	AT1G69570
TFmatrixID_0918	Dof	1288	-	0.92	caCTTTTttgttcgtttcgcc	AT1G69570
TFmatrixID_0919	Dof	214	-	0.94	tgAAAAGaaaaagaagttg	AT3G55370
TFmatrixID_0919	Dof	1004	-	0.98	agAAAAGaaaaaaaaaaaa	AT3G55370
TFmatrixID_0919	Dof	1096	+	0.95	tcatttcttgttCTTTTtc	AT3G55370
TFmatrixID_0920	Dof	1226	+	0.97	aaAAAAGtact	AT4G38000
TFmatrixID_0920	Dof	1256	-	0.94	ctttCTTTTtg	AT4G38000
TFmatrixID_0920	Dof	1286	-	0.98	atcaCTTTTtt	AT4G38000
TFmatrixID_0921	Dof	1100	+	0.92	ttcttgttCTTTTtc	AT1G29160
TFmatrixID_0921	Dof	1226	-	0.92	aaAAAAGtacttaaa	AT1G29160
TFmatrixID_0921	Dof	1282	+	0.93	aatcatcaCTTTTtt	AT1G29160
TFmatrixID_0922	Dof	1220	+	0.95	acaaaaaaAAAAGtacttaaa	AT1G51700
TFmatrixID_0922	Dof	1252	-	0.92	ccttctttCTTTTtgtacata	AT1G51700
TFmatrixID_0922	Dof	1282	-	0.96	aatcatcaCTTTTttgttcgt	AT1G51700
TFmatrixID_0923	Dof	141	+	0.97	agatAAAGTga	AT1G47655
TFmatrixID_0923	Dof	1225	+	0.99	aaaaAAAGTac	AT1G47655
TFmatrixID_0923	Dof	1287	-	0.98	tcACTTTtttg	AT1G47655
TFmatrixID_0924	Dof	1100	-	0.9	ttcttgttCTTTTtccacc	AT4G21030
TFmatrixID_0925	Dof	1040	-	0.85	taatgttcCTTTTat	AT4G21080
TFmatrixID_0945	YABBY	1035	+	0.96	cATGATaa	AT1G69180
TFmatrixID_0948	C2H2	60	-	0.91	agaagataGACAAaa	AT2G01940
TFmatrixID_0949	C2H2	973	-	0.98	AGTGAaca	AT1G27730
TFmatrixID_0951	C2H2	1062	+	0.93	acccaaagacACCAAacac	AT4G26030
TFmatrixID_0953	C2H2	854	+	0.99	tAGTGAtggag	AT5G04390
TFmatrixID_0963	C2H2	61	+	0.89	gaagataGACAAaat	AT2G01940
TFmatrixID_0968	C2H2	459	-	0.97	aAACTGttgtt	AT1G13400
TFmatrixID_0968	C2H2	764	+	0.97	agtgtCAGTTt	AT1G13400
TFmatrixID_0970	C2H2	61	-	0.88	gaagataGACAAaattgatta	AT3G13810
TFmatrixID_0977	C2H2	1190	-	1	ttTTCAA	AT2G41835
TFmatrixID_0979	C2H2	143	-	0.96	ataaAGTGAtagaag	AT3G46070
TFmatrixID_0984	C2H2	1120	+	1	tCACCA	AT2G48100
TFmatrixID_0985	C3H Zinc finger	18	-	0.94	ataaCTTTTct	AT5G63260
TFmatrixID_0985	C3H Zinc finger	1226	+	0.95	aaAAAAGtact	AT5G63260
TFmatrixID_0985	C3H Zinc finger	1286	-	0.99	atcaCTTTTtt	AT5G63260
TFmatrixID_0986	C3H Zinc finger	1256	-	0.98	ctttCTTTTtgtac	AT3G12130
TFmatrixID_0986	C3H Zinc finger	1286	-	0.99	atcaCTTTTttgtt	AT3G12130
TFmatrixID_0988	C3H Zinc finger	1226	+	0.96	aaAAAAGtact	AT5G63260
TFmatrixID_0988	C3H Zinc finger	1286	-	0.99	atcaCTTTTtt	AT5G63260
TFmatrixID_0991	C3H Zinc finger	451	-	1	tGTTGA	AT5G58620
TFmatrixID_0991	C3H Zinc finger	1193	+	1	TCAACa	AT5G58620
TFmatrixID_0991	C3H Zinc finger	1217	+	1	TCAACa	AT5G58620
TFmatrixID_0992	C3H	450	+	1	gTGTTGa	AT5G42820
TFmatrixID_0992	C3H	1193	-	1	tCAACAt	AT5G42820
TFmatrixID_0992	C3H	1217	-	1	tCAACAa	AT5G42820
TFmatrixID_0993	C3H	130	+	0.89	aaaataatacgaGATAAagt	AT1G74370
TFmatrixID_0994	C3H	1119	+	1	aTCACCa	AT1G70910
TFmatrixID_0997	NF-YB	855	-	1	agtgATGGA	AT2G38880
TFmatrixID_0997	NF-YB	1084	+	1	TCCATcatc	AT2G38880
TFmatrixID_1001	TCR; CPP	980	+	0.88	atTTTAAattagtat	AT3G22760
TFmatrixID_1003	TCR; CPP	25	+	0.91	ttctaAAATTaaaat	AT4G14770
TFmatrixID_1003	TCR; CPP	236	+	0.88	taattAAATTgaaat	AT4G14770
TFmatrixID_1003	TCR; CPP	813	-	0.89	attacAATTTataaa	AT4G14770
TFmatrixID_1005	TCR; CPP	23	+	0.87	ttttctaaaaTTAAA	AT3G22780
TFmatrixID_1020	Myb/SANT	428	+	1	aGAATCtc	AT3G24120
TFmatrixID_1034	Myb/SANT; G2-like	429	-	0.91	GAATCtcagta	AT1G49560
TFmatrixID_1041	Myb/SANT	428	-	1	agAATCT	AT1G68670
TFmatrixID_1045	Myb/SANT; G2-like	873	+	0.88	tattttaTATTCaga	AT1G32240
TFmatrixID_1049	Myb/SANT; G2-like	857	-	0.84	tgatggagaattaaagtattttaTATTCa	AT2G20400
TFmatrixID_1052	WRC; GRF	759	+	0.93	attatagtGTCAGt	AT2G06200
TFmatrixID_1053	GRF	766	+	0.96	tGTCAGtt	AT2G45480
TFmatrixID_1054	GRF	765	+	0.92	gtGTCAGtttgtttt	AT2G45480
TFmatrixID_1055	HD-ZIP	248	+	0.97	aatccAATAAttgtaaatata	AT4G36740
TFmatrixID_1055	HD-ZIP	302	-	0.92	tgcagtctccaTTATTgattg	AT4G36740
TFmatrixID_1056	HD-ZIP	248	+	0.99	aatccAATAAttgt	AT4G36740
TFmatrixID_1056	HD-ZIP	309	-	0.95	tccaTTATTgattg	AT4G36740
TFmatrixID_1057	Homeodomain; bZIP; HD-ZIP	251	+	1	ccAATAAttgt	AT5G65310
TFmatrixID_1058	bZIP; Homeodomain; HD-ZIP	249	-	0.96	atccaATAATtgt	AT5G03790
TFmatrixID_1058	bZIP; Homeodomain; HD-ZIP	309	+	0.94	tccATTATtgatt	AT5G03790
TFmatrixID_1060	bZIP; Homeodomain; HD-ZIP	250	-	0.96	tccAATAAttgta	AT5G03790
TFmatrixID_1060	bZIP; Homeodomain; HD-ZIP	308	+	0.95	ctccaTTATTgat	AT5G03790
TFmatrixID_1061	Homeodomain; HD-ZIP	248	+	0.97	aatccAATAAttgtaaatat	AT2G18550
TFmatrixID_1061	Homeodomain; HD-ZIP	303	-	0.91	gcagtctccaTTATTgattg	AT2G18550
TFmatrixID_1062	HD-ZIP	251	+	1	ccAATAAttgt	AT5G66700
TFmatrixID_1062	HD-ZIP	309	-	0.91	tccaTTATTga	AT5G66700
TFmatrixID_1063	bZIP; Homeodomain; HD-ZIP	1087	+	0.9	atcATCATttcattt	AT1G30490
TFmatrixID_1064	Homeodomain; HD-ZIP	79	+	0.89	ttATTAAttga	AT4G00730
TFmatrixID_1064	Homeodomain; HD-ZIP	395	+	0.98	acATTAAttgc	AT4G00730
TFmatrixID_1065	Homeodomain; HD-ZIP	248	+	0.98	aatccAATAAttgt	AT2G18550
TFmatrixID_1065	Homeodomain; HD-ZIP	309	-	0.94	tccaTTATTgattg	AT2G18550
TFmatrixID_1066	bZIP; Homeodomain; HD-ZIP	1087	-	0.91	atcATCATttcattt	AT1G52150
TFmatrixID_1067	HD-ZIP	248	-	0.99	aatccaATAATtgta	AT5G66700
TFmatrixID_1067	HD-ZIP	308	+	0.96	ctccATTATtgattg	AT5G66700
TFmatrixID_1068	Homeodomain; HD-ZIP	395	+	0.99	acATTAAttgc	AT4G00730
TFmatrixID_1068	Homeodomain; HD-ZIP	585	-	0.88	ttctTTAATgt	AT4G00730
TFmatrixID_1069	WOX	234	-	0.99	actaATTAAat	AT3G03660
TFmatrixID_1069	WOX	657	-	0.92	tataATTAAag	AT3G03660
TFmatrixID_1069	WOX	916	-	0.95	actaATTAAaa	AT3G03660
TFmatrixID_1070	HD-ZIP	395	-	0.99	acATTAAttgc	AT5G52170
TFmatrixID_1073	Homeodomain; HD-ZIP	251	+	1	ccAATAAttgt	AT1G69780
TFmatrixID_1073	Homeodomain; HD-ZIP	309	-	0.93	tccaTTATTga	AT1G69780
TFmatrixID_1074	Homeodomain; HD-ZIP	79	-	0.91	ttATTAAttga	AT3G61150
TFmatrixID_1074	Homeodomain; HD-ZIP	395	-	0.98	acATTAAttgc	AT3G61150
TFmatrixID_1075	Homeodomain; HD-ZIP	73	-	0.94	aatTGATTatt	AT5G47370
TFmatrixID_1075	Homeodomain; HD-ZIP	314	-	0.91	tatTGATTgtc	AT5G47370
TFmatrixID_1075	Homeodomain; HD-ZIP	1167	+	0.91	taaAATCAtca	AT5G47370
TFmatrixID_1075	Homeodomain; HD-ZIP	1279	+	0.91	aaaAATCAtca	AT5G47370
TFmatrixID_1076	Homeodomain; HD-ZIP	313	+	0.85	ttatTGATTgtct	AT2G46680
TFmatrixID_1078	Homeodomain; HD-ZIP	251	-	0.98	ccaATAATtgt	AT3G01220
TFmatrixID_1078	Homeodomain; HD-ZIP	309	+	0.9	tccATTATtga	AT3G01220
TFmatrixID_1082	Homeodomain; HD-ZIP	395	+	0.97	acATTAAttgc	AT1G73360
TFmatrixID_1082	Homeodomain; HD-ZIP	585	-	0.9	ttctTTAATgt	AT1G73360
TFmatrixID_1083	WOX	48	+	0.9	aGAATGaatga	AT2G17950
TFmatrixID_1083	WOX	52	+	0.91	tGAATGaaaga	AT2G17950
TFmatrixID_1084	Homeodomain; HD-ZIP	79	-	0.9	ttATTAAttga	AT3G61150
TFmatrixID_1084	Homeodomain; HD-ZIP	395	-	0.98	acATTAAttgc	AT3G61150
TFmatrixID_1086	Homeodomain; HD-ZIP	251	+	0.99	ccAATAAttgt	AT1G69780
TFmatrixID_1086	Homeodomain; HD-ZIP	309	-	0.91	tccaTTATTga	AT1G69780
TFmatrixID_1087	Homeodomain; HD-ZIP	251	+	1	ccAATAAttgt	AT2G22430
TFmatrixID_1087	Homeodomain; HD-ZIP	309	-	0.91	tccaTTATTga	AT2G22430
TFmatrixID_1088	Homeodomain; bZIP; HD-ZIP	250	+	0.99	tccAATAAttgtaa	AT3G01470
TFmatrixID_1088	Homeodomain; bZIP; HD-ZIP	307	-	0.91	tctccaTTATTgat	AT3G01470
TFmatrixID_1089	Homeodomain; bZIP; HD-ZIP	251	+	0.99	ccAATAAttgt	AT3G01470
TFmatrixID_1089	Homeodomain; bZIP; HD-ZIP	309	-	0.92	tccaTTATTga	AT3G01470
TFmatrixID_1090	Homeodomain; HD-ZIP	251	+	0.99	ccAATAAttgt	AT3G01220
TFmatrixID_1094	WOX	48	-	0.92	agaatGAATGa	AT2G17950
TFmatrixID_1114	LOB; LBD	119	-	0.97	taTCCGG	AT2G45410
TFmatrixID_1137	MADS box	521	+	1	CATCAtc	AT5G62165
TFmatrixID_1137	MADS box	1086	+	1	CATCAtc	AT5G62165
TFmatrixID_1139	MADS box	1120	+	1	tCACCA	AT1G60920
TFmatrixID_1140	M-type	1120	-	1	tCACCA	AT5G48670
TFmatrixID_1146	Myb/SANT; MYB	1066	-	0.94	aaagacACCAAacacttctcc	AT1G16490
TFmatrixID_1147	Myb/SANT; MYB	437	+	0.88	gtagatGTTATttgtgttg	AT5G67300
TFmatrixID_1149	Myb/SANT; MYB	1070	-	0.96	acACCAAacacttct	AT3G08500
TFmatrixID_1156	MYB	1065	-	0.93	caaagacACCAAaca	AT4G01680
TFmatrixID_1172	Myb/SANT; MYB	1067	-	0.93	aagacACCAAacact	AT1G16490
TFmatrixID_1183	Myb/SANT; MYB	1069	-	0.91	gacACCAAacacttc	AT1G06180
TFmatrixID_1185	Myb/SANT; MYB	1062	+	0.9	acccaaagacACCAAacactt	AT1G79180
TFmatrixID_1186	MYB	158	+	0.93	aCCTAAg	AT3G01530
TFmatrixID_1188	Myb/SANT; MYB	1069	+	0.92	gacACCAAacacttctcc	AT1G06180
TFmatrixID_1202	MYB	913	-	0.98	ATAACtaatta	AT1G66370
TFmatrixID_1211	Myb/SANT; MYB	1069	-	0.97	gacACCAAacacttc	AT4G38620
TFmatrixID_1212	Myb/SANT	1059	+	0.92	tccacccaaagacACCAAaca	AT3G23250
TFmatrixID_1215	Myb/SANT; MYB	1070	-	0.91	acACCAAacac	AT3G08500
TFmatrixID_1221	MYB	1217	-	0.99	tcAACAAaaaa	AT5G40330
TFmatrixID_1229	Myb/SANT; MYB-related	185	-	0.93	atggATATTttt	AT1G18330
TFmatrixID_1229	Myb/SANT; MYB-related	937	-	0.97	ttagATATTtat	AT1G18330
TFmatrixID_1229	Myb/SANT; MYB-related	1205	+	0.92	caaAATATccag	AT1G18330
TFmatrixID_1230	Myb/SANT	185	-	0.97	atggATATTtttcta	AT3G10113
TFmatrixID_1230	Myb/SANT	747	-	0.87	tgtgATATTggaatt	AT3G10113
TFmatrixID_1230	Myb/SANT	937	-	0.99	ttagATATTtatatg	AT3G10113
TFmatrixID_1230	Myb/SANT	1202	+	0.97	cttcaaAATATccag	AT3G10113
TFmatrixID_1231	MYB-related	185	-	0.95	atggATATTtttct	AT5G17300
TFmatrixID_1231	MYB-related	937	-	0.99	ttagATATTtatat	AT5G17300
TFmatrixID_1231	MYB-related	1203	+	0.95	ttcaaAATATccag	AT5G17300
TFmatrixID_1232	Myb/SANT; MYB-related	187	-	0.95	ggATATTtttc	AT1G18330
TFmatrixID_1232	Myb/SANT; MYB-related	939	-	0.99	agATATTtata	AT1G18330
TFmatrixID_1232	Myb/SANT; MYB-related	1204	+	0.95	tcaaAATATcc	AT1G18330
TFmatrixID_1234	Myb/SANT; MYB	831	-	0.93	aacGATAAgtatggc	AT1G49010
TFmatrixID_1234	Myb/SANT; MYB	1035	-	0.93	catGATAAtgttcct	AT1G49010
TFmatrixID_1236	Myb/SANT; MYB-related	187	+	0.94	gGATATttttc	AT3G09600
TFmatrixID_1236	Myb/SANT; MYB-related	939	+	0.98	aGATATttata	AT3G09600
TFmatrixID_1236	Myb/SANT; MYB-related	1204	-	0.94	tcaaaATATCc	AT3G09600
TFmatrixID_1237	Myb/SANT; MYB-related	187	+	0.93	gGATATtttt	AT1G01060
TFmatrixID_1237	Myb/SANT; MYB-related	939	+	0.99	aGATATttat	AT1G01060
TFmatrixID_1237	Myb/SANT; MYB-related	1205	-	0.93	caaaATATCc	AT1G01060
TFmatrixID_1241	Myb/SANT; MYB-related	187	+	0.93	gGATATttttct	AT5G52660
TFmatrixID_1241	Myb/SANT; MYB-related	939	+	0.98	aGATATttatat	AT5G52660
TFmatrixID_1241	Myb/SANT; MYB-related	1203	-	0.92	ttcaaaATATCc	AT5G52660
TFmatrixID_1242	Myb/SANT; MYB-related	187	+	0.96	gGATATttttc	AT1G01060
TFmatrixID_1242	Myb/SANT; MYB-related	939	+	0.99	aGATATttata	AT1G01060
TFmatrixID_1242	Myb/SANT; MYB-related	1204	-	0.95	tcaaaATATCc	AT1G01060
TFmatrixID_1243	Myb/SANT; MYB-related	187	+	0.94	gGATATttttc	AT4G01280
TFmatrixID_1243	Myb/SANT; MYB-related	939	+	0.98	aGATATttata	AT4G01280
TFmatrixID_1243	Myb/SANT; MYB-related	1204	-	0.94	tcaaaATATCc	AT4G01280
TFmatrixID_1244	MYB-related	187	+	0.98	gGATATtttt	AT5G17300
TFmatrixID_1244	MYB-related	939	+	1	aGATATttat	AT5G17300
TFmatrixID_1244	MYB-related	1205	-	0.97	caaaATATCc	AT5G17300
TFmatrixID_1247	Myb/SANT; MYB-related	187	+	0.94	gGATATttttct	AT3G09600
TFmatrixID_1247	Myb/SANT; MYB-related	939	+	0.98	aGATATttatat	AT3G09600
TFmatrixID_1247	Myb/SANT; MYB-related	1203	-	0.94	ttcaaaATATCc	AT3G09600
TFmatrixID_1249	Myb/SANT; MYB-related	187	+	0.92	gGATATttttc	AT4G01280
TFmatrixID_1249	Myb/SANT; MYB-related	939	+	0.97	aGATATttata	AT4G01280
TFmatrixID_1249	Myb/SANT; MYB-related	1204	-	0.92	tcaaaATATCc	AT4G01280
TFmatrixID_1251	Myb/SANT; MYB	828	+	0.92	cgaaacGATAAgtat	AT1G49010
TFmatrixID_1252	Myb/SANT	830	-	0.95	aaacGATAAgt	AT5G08520
TFmatrixID_1253	Myb/SANT; MYB-related	182	+	0.89	aatatGGATAttttt	AT5G61620
TFmatrixID_1255	Myb/SANT; MYB-related	187	+	0.91	ggATATTttt	AT5G02840
TFmatrixID_1255	Myb/SANT; MYB-related	939	+	0.96	agATATTtat	AT5G02840
TFmatrixID_1255	Myb/SANT; MYB-related	1205	-	0.91	caaAATATcc	AT5G02840
TFmatrixID_1257	Myb/SANT	828	+	0.92	cgaaacGATAAgt	AT5G08520
TFmatrixID_1258	Myb/SANT; MYB-related	187	+	0.93	gGATATttttc	AT5G52660
TFmatrixID_1258	Myb/SANT; MYB-related	939	+	0.97	aGATATttata	AT5G52660
TFmatrixID_1258	Myb/SANT; MYB-related	1204	-	0.92	tcaaaATATCc	AT5G52660
TFmatrixID_1260	Myb/SANT; MYB	1032	-	0.95	tctcatGATAAtgtt	AT5G05790
TFmatrixID_1261	Myb/SANT; MYB-related	187	+	0.9	gGATATttttc	AT5G02840
TFmatrixID_1261	Myb/SANT; MYB-related	939	+	0.98	aGATATttata	AT5G02840
TFmatrixID_1261	Myb/SANT; MYB-related	1204	-	0.9	tcaaaATATCc	AT5G02840
TFmatrixID_1263	Myb/SANT; MYB	829	-	0.95	gaaacGATAAgtat	AT3G11280
TFmatrixID_1263	Myb/SANT; MYB	1033	-	0.95	ctcatGATAAtgtt	AT3G11280
TFmatrixID_1267	Myb/SANT; MYB-related	830	+	0.94	aaacGATAAgtatgg	AT5G58900
TFmatrixID_1269	Myb/SANT; MYB	828	-	0.96	cgaaacGATAAgtatggc	AT3G11280
TFmatrixID_1274	Myb/SANT; MYB-related	378	+	0.91	tcactcGATAAattt	AT3G10580
TFmatrixID_1274	Myb/SANT; MYB-related	828	+	0.94	cgaaacGATAAgtat	AT3G10580
TFmatrixID_1274	Myb/SANT; MYB-related	1032	+	0.92	tctcatGATAAtgtt	AT3G10580
TFmatrixID_1275	Myb/SANT; MYB	825	+	0.91	aaacgaaacGATAAgtatggc	AT2G38090
TFmatrixID_1321	NAC	777	+	0.89	ttTTCTTtgggcaaatgga	AT2G27300
TFmatrixID_1331	NAC	1217	+	0.93	tcaacaaaaaaAAAAGtactt	AT4G01540
TFmatrixID_1331	NAC	1285	-	0.92	catcaCTTTTttgttcgtttc	AT4G01540
TFmatrixID_1353	NAC; NAM	116	+	1	ACGTA	AT1G01720
TFmatrixID_1365	(Others)	1021	+	0.78	aactctttctCTCTCatgata	AT4G38170
TFmatrixID_1366	(Others)	187	-	0.95	gGATATtttt	AT2G28920
TFmatrixID_1366	(Others)	939	-	0.99	aGATATttat	AT2G28920
TFmatrixID_1366	(Others)	1205	+	0.94	caaaATATCc	AT2G28920
TFmatrixID_1368	(Others)	1114	+	1	ccaccatCACCAttt	AT2G17900
TFmatrixID_1369	(Others)	244	+	1	TTGAAa	AT1G63040
TFmatrixID_1369	(Others)	604	-	1	tTTCAA	AT1G63040
TFmatrixID_1369	(Others)	1191	-	1	tTTCAA	AT1G63040
TFmatrixID_1371	(Others)	215	+	0.91	gAAAAGaaaaagaag	AT3G21890
TFmatrixID_1371	(Others)	1005	+	0.94	gAAAAGaaaaaaaaa	AT3G21890
TFmatrixID_1371	(Others)	1099	-	0.9	tttcttgttCTTTTt	AT3G21890
TFmatrixID_1371	(Others)	1251	-	0.93	cccttctttCTTTTt	AT3G21890
TFmatrixID_1375	AP2; B3; RAV	440	+	0.96	gatgttatttgTGTTGa	AT1G13260
TFmatrixID_1375	AP2; B3; RAV	1217	-	0.95	tCAACAaaaaaaaaagt	AT1G13260
TFmatrixID_1376	AP2; B3; RAV	436	+	0.94	agtagatgttatttgTGTTGa	AT1G13260
TFmatrixID_1376	AP2; B3; RAV	578	+	0.87	aatttatttctttaaTGTTGt	AT1G13260
TFmatrixID_1376	AP2; B3; RAV	1217	-	0.92	tCAACAaaaaaaaaagtactt	AT1G13260
TFmatrixID_1377	B3	1002	+	0.92	aaagaaaagAAAAAaaaaaaa	AT1G49480
TFmatrixID_1377	B3	1003	+	0.92	aagaaaagaAAAAAaaaaaac	AT1G49480
TFmatrixID_1377	B3	1004	+	0.89	agaaaagaaAAAAAaaaaact	AT1G49480
TFmatrixID_1377	B3	1005	+	0.92	gaaaagaaaAAAAAaaaactc	AT1G49480
TFmatrixID_1377	B3	1006	+	0.92	aaaagaaaaAAAAAaaactct	AT1G49480
TFmatrixID_1377	B3	1007	+	0.88	aaagaaaaaAAAAAaactctt	AT1G49480
TFmatrixID_1377	B3	1213	+	0.86	ccagtcaacAAAAAaaaaagt	AT1G49480
TFmatrixID_1377	B3	1214	+	0.89	cagtcaacaAAAAAaaaagta	AT1G49480
TFmatrixID_1377	B3	1215	+	0.87	agtcaacaaAAAAAaaagtac	AT1G49480
TFmatrixID_1377	B3	1216	+	0.87	gtcaacaaaAAAAAaagtact	AT1G49480
TFmatrixID_1378	B3	1006	+	0.95	aaaagAAAAAaaaaa	AT1G49480
TFmatrixID_1378	B3	1007	+	0.94	aaagaAAAAAaaaaa	AT1G49480
TFmatrixID_1378	B3	1008	+	0.98	aagaaAAAAAaaaaa	AT1G49480
TFmatrixID_1378	B3	1009	+	0.96	agaaaAAAAAaaaac	AT1G49480
TFmatrixID_1378	B3	1010	+	0.94	gaaaaAAAAAaaact	AT1G49480
TFmatrixID_1378	B3	1011	+	0.91	aaaaaAAAAAaactc	AT1G49480
TFmatrixID_1378	B3	1217	+	0.92	tcaacAAAAAaaaaa	AT1G49480
TFmatrixID_1378	B3	1218	+	0.9	caacaAAAAAaaaag	AT1G49480
TFmatrixID_1378	B3	1219	+	0.94	aacaaAAAAAaaagt	AT1G49480
TFmatrixID_1378	B3	1220	+	0.92	acaaaAAAAAaagta	AT1G49480
TFmatrixID_1379	(Others)	1089	-	1	catCATTTcatt	AT2G31460
TFmatrixID_1379	(Others)	1094	-	0.99	tttCATTTcttg	AT2G31460
TFmatrixID_1379	(Others)	1121	-	0.88	cacCATTTccta	AT2G31460
TFmatrixID_1422	Trihelix	703	-	0.95	atTTTACtat	AT1G33240
TFmatrixID_1423	MADF	703	-	0.89	atTTTACtatagtct	AT5G47660
TFmatrixID_1424	Trihelix	703	-	0.97	atTTTACtat	AT1G33240
TFmatrixID_1426	Trihelix	702	+	0.93	aatTTTACtatagt	AT1G76890
TFmatrixID_1429	Trihelix	702	-	0.92	aatTTTACtat	AT1G76890
TFmatrixID_1438	MADF; Trihelix	697	-	0.94	taagcaatTTTACtat	AT1G76880
TFmatrixID_1439	Trihelix	642	+	0.96	tactaAAACCacac	AT1G76870
TFmatrixID_1443	WRKY	570	+	0.84	aaatGTCAAattt	AT4G01250
TFmatrixID_1443	WRKY	1212	+	0.86	tccaGTCAAcaaa	AT4G01250
TFmatrixID_1444	WRKY	1212	+	0.93	tccaGTCAAca	AT2G23320
TFmatrixID_1445	WRKY	568	+	0.81	tcaaatGTCAAattt	AT5G46350
TFmatrixID_1445	WRKY	1210	+	0.81	tatccaGTCAAcaaa	AT5G46350
TFmatrixID_1446	WRKY	1212	+	0.88	tccaGTCAAcaaa	AT5G52830
TFmatrixID_1447	WRKY	1212	+	0.9	tccaGTCAAcaaa	AT5G13080
TFmatrixID_1448	WRKY	1212	+	0.97	tccaGTCAAca	AT4G31800
TFmatrixID_1449	WRKY	1212	+	0.93	tccaGTCAAcaaa	AT4G23550
TFmatrixID_1450	WRKY	1210	-	0.95	tatccaGTCAAcaaa	AT2G30250
TFmatrixID_1451	WRKY	570	-	0.84	aaatGTCAAattt	AT4G01250
TFmatrixID_1451	WRKY	1212	-	0.81	tccaGTCAAcaaa	AT4G01250
TFmatrixID_1455	WRKY	1212	-	0.85	tccaGTCAAcaa	AT1G29280
TFmatrixID_1456	WRKY	1212	-	0.89	tccaGTCAAcaaa	AT5G41570
TFmatrixID_1459	WRKY	570	+	0.87	aaatGTCAAat	AT1G29860
TFmatrixID_1459	WRKY	1212	+	0.86	tccaGTCAAca	AT1G29860
TFmatrixID_1460	WRKY	1213	-	0.94	ccaGTCAAcaaa	AT2G40740
TFmatrixID_1461	WRKY	1212	+	0.91	tccaGTCAAca	AT1G29280
TFmatrixID_1462	WRKY	1212	+	0.88	tccaGTCAAcaaa	AT1G30650
TFmatrixID_1463	WRKY	1212	-	0.86	tccaGTCAAcaaa	AT3G56400
TFmatrixID_1464	WRKY	1210	-	0.89	tatccaGTCAAcaa	AT5G41570
TFmatrixID_1467	WRKY	1212	+	0.95	tccaGTCAAca	AT2G30250
TFmatrixID_1468	WRKY	1212	+	0.94	tccaGTCAAca	AT2G38470
TFmatrixID_1469	WRKY	1210	-	0.96	tatccaGTCAAcaaa	AT1G62300
TFmatrixID_1470	WRKY	1212	+	0.89	tccaGTCAAcaaa	AT1G30650
TFmatrixID_1471	WRKY	1212	+	0.9	tccaGTCAAcaaa	AT5G24110
TFmatrixID_1472	WRKY	1212	-	0.96	tccaGTCAAcaaa	AT4G22070
TFmatrixID_1476	WRKY	1212	+	0.91	tccaGTCAAca	AT4G23550
TFmatrixID_1478	WRKY	1212	-	0.96	tccaGTCAAcaaa	AT4G26640
TFmatrixID_1480	WRKY	570	+	0.84	aaatGTCAAat	AT2G30590
TFmatrixID_1480	WRKY	1212	+	0.86	tccaGTCAAca	AT2G30590
TFmatrixID_1481	WRKY	1209	+	0.89	atatccaGTCAAcaa	AT2G46130
TFmatrixID_1482	WRKY	1212	+	0.93	tccaGTCAAca	AT2G03340
TFmatrixID_1483	WRKY	1211	-	0.86	atccaGTCAAcaaa	AT4G31550
TFmatrixID_1484	WRKY	1211	-	0.88	atccaGTCAAcaaa	AT2G46130
TFmatrixID_1485	WRKY	1213	+	0.91	ccaGTCAAcaa	AT5G24110
TFmatrixID_1486	WRKY	1212	-	0.94	tccaGTCAAca	AT5G07100
TFmatrixID_1489	WRKY	1210	-	0.95	tatccaGTCAAcaaaaaaa	AT4G01720
TFmatrixID_1491	WRKY	1208	+	0.96	aatatccaGTCAAcaaaaaa	AT4G04450
TFmatrixID_1492	WRKY	1212	-	0.97	tccaGTCAAcaaaaaaaaaag	AT4G04450
TFmatrixID_1493	WRKY	1204	-	0.95	tcaaaatatccaGTCAAca	AT1G62300
TFmatrixID_1494	WRKY	1204	+	0.96	tcaaaatatccaGTCAAca	AT4G22070
TFmatrixID_1498	WRKY	1212	+	0.86	tccaGTCAAca	AT2G46400
TFmatrixID_1501	WRKY	1212	+	0.9	tccaGTCAAcaaa	AT5G07100
TFmatrixID_1503	(Others)	1212	+	0.92	tccaGTCAAca	AT3G42860
TFmatrixID_1504	ZF-HD	72	-	0.89	aaattgattatTAATTgagttt	AT5G39760
TFmatrixID_1504	ZF-HD	231	+	0.9	tggactAATTAaattgaaatcc	AT5G39760
TFmatrixID_1504	ZF-HD	654	+	0.89	acatatAATTAaagacacccac	AT5G39760
TFmatrixID_1504	ZF-HD	907	-	0.89	ccaaaaataacTAATTaaaata	AT5G39760
TFmatrixID_1504	ZF-HD	913	+	0.94	ataactAATTAaaatagtatca	AT5G39760
TFmatrixID_1505	ZF-HD	231	-	0.96	tggactAATTAaatt	AT5G65410
TFmatrixID_1505	ZF-HD	232	+	0.97	ggacTAATTaaattg	AT5G65410
TFmatrixID_1505	ZF-HD	654	-	0.97	acatatAATTAaaga	AT5G65410
TFmatrixID_1505	ZF-HD	913	-	0.97	ataactAATTAaaat	AT5G65410
TFmatrixID_1505	ZF-HD	914	+	0.99	taacTAATTaaaata	AT5G65410
TFmatrixID_1506	ZF-HD	233	-	0.99	gacTAATTaaa	AT5G65410
TFmatrixID_1506	ZF-HD	234	+	0.98	actAATTAaat	AT5G65410
TFmatrixID_1506	ZF-HD	657	+	0.99	tatAATTAaag	AT5G65410
TFmatrixID_1506	ZF-HD	915	-	0.99	aacTAATTaaa	AT5G65410
TFmatrixID_1506	ZF-HD	916	+	0.98	actAATTAaaa	AT5G65410
TFmatrixID_1507	ZF-HD	72	+	0.95	aaattgattATTAAt	AT3G28920
TFmatrixID_1507	ZF-HD	652	+	0.95	acacatataATTAAa	AT3G28920
TFmatrixID_1507	ZF-HD	911	+	0.98	aaataactaATTAAa	AT3G28920
TFmatrixID_1508	ZF-HD	233	-	0.98	gacTAATTaaa	AT5G39760
TFmatrixID_1508	ZF-HD	657	+	0.98	tatAATTAaag	AT5G39760
TFmatrixID_1508	ZF-HD	915	-	0.98	aacTAATTaaa	AT5G39760
TFmatrixID_1509	ZF-HD	133	-	0.93	ATAATacgaga	AT1G14687
TFmatrixID_1510	ZF-HD	656	+	0.98	atataATTAAa	AT1G75240
TFmatrixID_1511	ZF-HD	231	+	0.92	tggactAATTAaatt	AT2G18350
TFmatrixID_1511	ZF-HD	654	+	0.97	acatatAATTAaaga	AT2G18350
TFmatrixID_1511	ZF-HD	913	+	0.96	ataactAATTAaaat	AT2G18350
TFmatrixID_1511	ZF-HD	914	-	0.92	taacTAATTaaaata	AT2G18350
TFmatrixID_1512	ZF-HD	72	+	0.96	aaattgattATTAAt	AT1G75240
TFmatrixID_1512	ZF-HD	652	+	0.98	acacatataATTAAa	AT1G75240
TFmatrixID_1512	ZF-HD	911	+	0.98	aaataactaATTAAa	AT1G75240
TFmatrixID_1513	ZF-HD	236	-	0.97	tAATTAaattgaaat	AT3G28920
TFmatrixID_1513	ZF-HD	909	+	0.95	aaaaataacTAATTa	AT3G28920
TFmatrixID_1513	ZF-HD	918	-	0.96	tAATTAaaatagtat	AT3G28920
TFmatrixID_1514	ZF-HD	231	+	0.94	tggactAATTAaatt	AT2G18350
TFmatrixID_1514	ZF-HD	654	+	0.98	acatatAATTAaaga	AT2G18350
TFmatrixID_1514	ZF-HD	913	+	0.97	ataactAATTAaaat	AT2G18350
TFmatrixID_1514	ZF-HD	914	-	0.95	taacTAATTaaaata	AT2G18350
TFmatrixID_1517	Myb/SANT; MYB-related	186	+	1	tgGATATttt	AT1G18330
TFmatrixID_1517	Myb/SANT; MYB-related	748	+	0.98	gtGATATtgg	AT1G18330
TFmatrixID_1517	Myb/SANT; MYB-related	938	+	1	taGATATtta	AT1G18330
TFmatrixID_1517	Myb/SANT; MYB-related	1206	-	1	aaaATATCca	AT1G18330
TFmatrixID_1519	Myb/SANT	426	+	0.99	ccaGAATCtc	AT3G12730
TFmatrixID_1521	Myb/SANT; MYB-related	186	-	1	tgGATATttt	AT3G09600
TFmatrixID_1521	Myb/SANT; MYB-related	938	-	1	taGATATtta	AT3G09600
TFmatrixID_1521	Myb/SANT; MYB-related	1206	+	1	aaaATATCca	AT3G09600
TFmatrixID_1522	Myb/SANT; MYB-related	186	-	0.97	tgGATATttt	AT4G01280
TFmatrixID_1522	Myb/SANT; MYB-related	938	-	1	taGATATtta	AT4G01280
TFmatrixID_1522	Myb/SANT; MYB-related	1206	+	0.97	aaaATATCca	AT4G01280
TFmatrixID_1525	Myb/SANT; MYB-related	938	-	1	taGATATt	AT5G52660
TFmatrixID_1526	C2H2	65	-	1	ataGACAAaa	AT3G45260
TFmatrixID_1527	Dof	111	+	1	accaAACGT	AT5G62940
TFmatrixID_1528	TCR; CPP	602	-	0.98	agttTCAAAc	AT3G22760
TFmatrixID_1530	Myb/SANT; MYB	139	+	0.99	cgaGATAAag	AT3G11280
TFmatrixID_1530	Myb/SANT; MYB	831	+	0.99	aacGATAAgt	AT3G11280
TFmatrixID_1538	(Others)	616	-	0.98	aaaGTGCAaa	AT2G42040
TFmatrixID_1539	C2H2	65	-	1	ataGACAAaa	AT3G50700
TFmatrixID_1543	Myb/SANT	426	+	1	ccaGAATCtc	AT1G13300
TFmatrixID_1544	Dof	19	-	0.99	taaCTTTTc	AT1G64620
TFmatrixID_1544	Dof	1227	+	1	aAAAAGtac	AT1G64620
TFmatrixID_1544	Dof	1287	-	1	tcaCTTTTt	AT1G64620
TFmatrixID_1545	WRKY	1214	-	0.99	caGTCAAc	AT2G47260
TFmatrixID_1548	WRKY	1215	-	0.99	aGTCAAcaa	AT4G23810
TFmatrixID_1629	Myb/SANT	426	-	0.99	ccaGAATCtc	AT3G46640
TFmatrixID_1631	Myb/SANT	424	-	0.94	aaccagAATCTcag	AT3G46640
TFmatrixID_1632	Myb/SANT	425	-	0.9	accagAATCTcagt	AT3G46640
TFmatrixID_1633	Myb/SANT	426	-	0.99	ccaGAATCtc	AT3G46640
TFmatrixID_1635	Myb/SANT	425	-	0.88	accagAATCTcagt	AT3G46640
TFmatrixID_1636	Myb/SANT	113	-	0.92	caaacGTATCcggg	AT3G46640
TFmatrixID_1637	Myb/SANT	426	-	0.99	ccaGAATCtc	AT3G46640
TFmatrixID_1640	Myb/SANT	424	-	0.93	aaccagAATCTcag	AT3G46640
TFmatrixID_1641	Myb/SANT	426	-	0.99	ccaGAATCtc	AT3G46640
TFmatrixID_1644	Myb/SANT	113	-	0.92	caaacGTATCcggg	AT3G46640
TFmatrixID_1645	Myb/SANT	426	-	0.98	ccaGAATCtc	AT3G46640
TFmatrixID_1648	Myb/SANT	424	-	0.94	aaccaGAATCtcag	AT3G46640
TFmatrixID_1649	Myb/SANT	426	-	0.98	ccaGAATCtc	AT3G46640
TFmatrixID_1688	NAC	1240	+	0.96	aacaaGGAAAccc	AT2G27300
TFmatrixID_1689	NAC	1240	+	0.96	aacaAGGAAaccc	AT2G27300
TFmatrixID_1691	NAC	1241	-	0.94	acaaGGAAAcccc	AT2G27300
TFmatrixID_1692	NAC	1241	+	0.96	acaaGGAAAcccc	AT2G27300
TFmatrixID_1728	VOZ	1213	+	0.88	ccaGTCAAcaaaa	AT2G42400
TFmatrixID_1729	VOZ	1212	-	0.95	tccaGTCAAcaaa	AT2G42400
TFmatrixID_1731	VOZ	1212	-	0.96	tccaGTCAAcaaa	AT2G42400
TFmatrixID_1733	WRKY	1213	-	0.89	ccaGTCAAcaaaa	AT2G04880
TFmatrixID_1734	WRKY	1212	+	0.84	tccaGTCAAcaaa	AT2G04880
TFmatrixID_1735	WRKY	1212	+	0.88	tccaGTCAAcaaa	AT2G04880
TFmatrixID_1736	WRKY	1213	+	0.89	ccaGTCAAcaaaa	AT2G04880
TFmatrixID_1737	WRKY	1212	+	0.87	tccaGTCAAcaaa	AT2G04880
TFmatrixID_1738	WRKY	1212	-	0.9	tccaGTCAAcaaa	AT2G04880
TFmatrixID_1739	WRKY	1212	-	0.91	tccaGTCAAcaaa	AT2G04880
TFmatrixID_1740	WRKY	1212	+	0.9	tccaGTCAAcaaa	AT2G04880
TFmatrixID_1746	TBP	399	-	0.9	taatTGCATt	AT1G55520;AT3G13445
TF_motif_seq_0009	(Motif sequence only)	733	+	0.7	ACGTCgaaaa	LS7ATPR1
TF_motif_seq_0009	(Motif sequence only)	1148	-	0.7	tctccGACGA	LS7ATPR1
TF_motif_seq_0022	(Motif sequence only)	626	+	1	CCAATtttgg	CARGATCONSENSUS
TF_motif_seq_0022	(Motif sequence only)	626	-	1	ccaatTTTGG	CARGATCONSENSUS
TF_motif_seq_0022	(Motif sequence only)	723	+	1	CCATAaaagg	CARGATCONSENSUS
TF_motif_seq_0022	(Motif sequence only)	723	-	1	ccataAAAGG	CARGATCONSENSUS
TF_motif_seq_0027	(Motif sequence only)	538	+	1	CTAAAtatag	CARGCW8GAT
TF_motif_seq_0027	(Motif sequence only)	538	-	1	ctaaaTATAG	CARGCW8GAT
TF_motif_seq_0053	(Motif sequence only)	402	+	0.7	TTGCAttcat	SORLREP5AT
TF_motif_seq_0053	(Motif sequence only)	608	-	0.7	aaactTGCAA	SORLREP5AT
TF_motif_seq_0133	(Motif sequence only)	845	-	0.71	ctcatacttTAGTG	14BPATERD1
TF_motif_seq_0182	(Motif sequence only)	247	+	0.97	aaatCCAATaattgtaaa	AGL2ATCONSENSUS
TF_motif_seq_0182	(Motif sequence only)	622	+	0.88	caaaCCAATtttggttgt	AGL2ATCONSENSUS
TF_motif_seq_0182	(Motif sequence only)	622	-	0.88	caaaccaatTTTGGttgt	AGL2ATCONSENSUS
TF_motif_seq_0248	(Motif sequence only)	115	+	0.8	AACGT	MYBCOREATCYCB1
TF_motif_seq_0248	(Motif sequence only)	310	-	0.8	CCATT	MYBCOREATCYCB1
TF_motif_seq_0248	(Motif sequence only)	350	-	0.8	CCATT	MYBCOREATCYCB1
TF_motif_seq_0248	(Motif sequence only)	360	-	0.8	CCATT	MYBCOREATCYCB1
TF_motif_seq_0248	(Motif sequence only)	369	-	0.8	CCCTT	MYBCOREATCYCB1
TF_motif_seq_0248	(Motif sequence only)	370	-	0.8	CCTTT	MYBCOREATCYCB1
TF_motif_seq_0248	(Motif sequence only)	460	+	0.8	AACTG	MYBCOREATCYCB1
TF_motif_seq_0248	(Motif sequence only)	462	-	0.8	CTGTT	MYBCOREATCYCB1
TF_motif_seq_0248	(Motif sequence only)	728	+	0.8	AAAGG	MYBCOREATCYCB1
TF_motif_seq_0248	(Motif sequence only)	769	-	0.8	CAGTT	MYBCOREATCYCB1
TF_motif_seq_0248	(Motif sequence only)	790	+	0.8	AATGG	MYBCOREATCYCB1
TF_motif_seq_0248	(Motif sequence only)	826	+	0.8	AACGA	MYBCOREATCYCB1
TF_motif_seq_0248	(Motif sequence only)	831	+	0.8	AACGA	MYBCOREATCYCB1
TF_motif_seq_0248	(Motif sequence only)	1047	-	0.8	CCTTT	MYBCOREATCYCB1
TF_motif_seq_0248	(Motif sequence only)	1123	-	0.8	CCATT	MYBCOREATCYCB1
TF_motif_seq_0248	(Motif sequence only)	1251	-	0.8	CCCTT	MYBCOREATCYCB1
TF_motif_seq_0248	(Motif sequence only)	1299	-	0.8	TCGTT	MYBCOREATCYCB1
TF_motif_seq_0249	(Motif sequence only)	115	-	0.8	AACGT	ABRELATERD1
TF_motif_seq_0249	(Motif sequence only)	116	+	0.8	ACGTA	ABRELATERD1
TF_motif_seq_0249	(Motif sequence only)	138	+	0.8	ACGAG	ABRELATERD1
TF_motif_seq_0249	(Motif sequence only)	146	+	0.8	AAGTG	ABRELATERD1
TF_motif_seq_0249	(Motif sequence only)	208	-	0.8	CACGA	ABRELATERD1
TF_motif_seq_0249	(Motif sequence only)	297	-	0.8	CATGT	ABRELATERD1
TF_motif_seq_0249	(Motif sequence only)	338	+	0.8	ACATG	ABRELATERD1
TF_motif_seq_0249	(Motif sequence only)	339	-	0.8	CATGT	ABRELATERD1
TF_motif_seq_0249	(Motif sequence only)	340	+	0.8	ATGTG	ABRELATERD1
TF_motif_seq_0249	(Motif sequence only)	498	-	0.8	CACTT	ABRELATERD1
TF_motif_seq_0249	(Motif sequence only)	555	+	0.8	ATGTG	ABRELATERD1
TF_motif_seq_0249	(Motif sequence only)	610	+	0.8	ACTTG	ABRELATERD1
TF_motif_seq_0249	(Motif sequence only)	617	+	0.8	AAGTG	ABRELATERD1
TF_motif_seq_0249	(Motif sequence only)	653	-	0.8	CACAT	ABRELATERD1
TF_motif_seq_0249	(Motif sequence only)	692	+	0.8	TCGTG	ABRELATERD1
TF_motif_seq_0249	(Motif sequence only)	732	-	0.8	GACGT	ABRELATERD1
TF_motif_seq_0249	(Motif sequence only)	733	+	0.8	ACGTC	ABRELATERD1
TF_motif_seq_0249	(Motif sequence only)	949	+	0.8	ATGTG	ABRELATERD1
TF_motif_seq_0249	(Motif sequence only)	1078	-	0.8	CACTT	ABRELATERD1
TF_motif_seq_0249	(Motif sequence only)	1138	-	0.8	CTCGT	ABRELATERD1
TF_motif_seq_0249	(Motif sequence only)	1139	+	0.8	TCGTG	ABRELATERD1
TF_motif_seq_0249	(Motif sequence only)	1144	-	0.8	CACAT	ABRELATERD1
TF_motif_seq_0249	(Motif sequence only)	1176	-	0.8	CACTT	ABRELATERD1
TF_motif_seq_0249	(Motif sequence only)	1288	-	0.8	CACTT	ABRELATERD1
TF_motif_seq_0261	(Motif sequence only)	66	+	0.8	TAGAC	SURECOREATSULTR11
TF_motif_seq_0261	(Motif sequence only)	118	-	0.8	GTATC	SURECOREATSULTR11
TF_motif_seq_0261	(Motif sequence only)	140	+	0.8	GAGAT	SURECOREATSULTR11
TF_motif_seq_0261	(Motif sequence only)	155	+	0.8	AAGAC	SURECOREATSULTR11
TF_motif_seq_0261	(Motif sequence only)	162	+	0.8	AAGAC	SURECOREATSULTR11
TF_motif_seq_0261	(Motif sequence only)	293	-	1	GTCTC	SURECOREATSULTR11
TF_motif_seq_0261	(Motif sequence only)	306	-	1	GTCTC	SURECOREATSULTR11
TF_motif_seq_0261	(Motif sequence only)	322	-	1	GTCTC	SURECOREATSULTR11
TF_motif_seq_0261	(Motif sequence only)	342	+	0.8	GTGAC	SURECOREATSULTR11
TF_motif_seq_0261	(Motif sequence only)	355	-	0.8	GTCTA	SURECOREATSULTR11
TF_motif_seq_0261	(Motif sequence only)	375	-	0.8	GGCTC	SURECOREATSULTR11
TF_motif_seq_0261	(Motif sequence only)	431	-	0.8	ATCTC	SURECOREATSULTR11
TF_motif_seq_0261	(Motif sequence only)	475	+	0.8	TAGAC	SURECOREATSULTR11
TF_motif_seq_0261	(Motif sequence only)	504	+	0.8	GATAC	SURECOREATSULTR11
TF_motif_seq_0261	(Motif sequence only)	549	-	0.8	GTTTC	SURECOREATSULTR11
TF_motif_seq_0261	(Motif sequence only)	562	-	0.8	TTCTC	SURECOREATSULTR11
TF_motif_seq_0261	(Motif sequence only)	603	-	0.8	GTTTC	SURECOREATSULTR11
TF_motif_seq_0261	(Motif sequence only)	665	+	0.8	AAGAC	SURECOREATSULTR11
TF_motif_seq_0261	(Motif sequence only)	667	+	0.8	GACAC	SURECOREATSULTR11
TF_motif_seq_0261	(Motif sequence only)	714	-	0.8	GTCTA	SURECOREATSULTR11
TF_motif_seq_0261	(Motif sequence only)	765	-	0.8	GTGTC	SURECOREATSULTR11
TF_motif_seq_0261	(Motif sequence only)	801	-	0.8	GTTTC	SURECOREATSULTR11
TF_motif_seq_0261	(Motif sequence only)	829	+	0.8	GAAAC	SURECOREATSULTR11
TF_motif_seq_0261	(Motif sequence only)	843	-	0.8	GGCTC	SURECOREATSULTR11
TF_motif_seq_0261	(Motif sequence only)	862	+	0.8	GAGAA	SURECOREATSULTR11
TF_motif_seq_0261	(Motif sequence only)	886	+	0.8	GAGAT	SURECOREATSULTR11
TF_motif_seq_0261	(Motif sequence only)	891	+	0.8	GACAC	SURECOREATSULTR11
TF_motif_seq_0261	(Motif sequence only)	903	+	0.8	TAGAC	SURECOREATSULTR11
TF_motif_seq_0261	(Motif sequence only)	929	-	0.8	GTATC	SURECOREATSULTR11
TF_motif_seq_0261	(Motif sequence only)	1027	-	0.8	TTCTC	SURECOREATSULTR11
TF_motif_seq_0261	(Motif sequence only)	1029	-	0.8	CTCTC	SURECOREATSULTR11
TF_motif_seq_0261	(Motif sequence only)	1031	-	0.8	CTCTC	SURECOREATSULTR11
TF_motif_seq_0261	(Motif sequence only)	1067	+	0.8	AAGAC	SURECOREATSULTR11
TF_motif_seq_0261	(Motif sequence only)	1069	+	0.8	GACAC	SURECOREATSULTR11
TF_motif_seq_0261	(Motif sequence only)	1081	-	0.8	TTCTC	SURECOREATSULTR11
TF_motif_seq_0261	(Motif sequence only)	1147	-	0.8	ATCTC	SURECOREATSULTR11
TF_motif_seq_0261	(Motif sequence only)	1198	-	0.8	ATCTC	SURECOREATSULTR11
TF_motif_seq_0261	(Motif sequence only)	1246	+	0.8	GAAAC	SURECOREATSULTR11
TF_motif_seq_0261	(Motif sequence only)	1301	-	0.8	GTTTC	SURECOREATSULTR11
TF_motif_seq_0263	(Motif sequence only)	206	+	0.8	TCCAC	SORLIP1AT
TF_motif_seq_0263	(Motif sequence only)	300	-	0.8	GTTGC	SORLIP1AT
TF_motif_seq_0263	(Motif sequence only)	342	-	0.8	GTGAC	SORLIP1AT
TF_motif_seq_0263	(Motif sequence only)	373	-	0.8	TTGGC	SORLIP1AT
TF_motif_seq_0263	(Motif sequence only)	557	-	1	GTGGC	SORLIP1AT
TF_motif_seq_0263	(Motif sequence only)	649	+	0.8	ACCAC	SORLIP1AT
TF_motif_seq_0263	(Motif sequence only)	667	+	0.8	GACAC	SORLIP1AT
TF_motif_seq_0263	(Motif sequence only)	671	+	0.8	CCCAC	SORLIP1AT
TF_motif_seq_0263	(Motif sequence only)	765	-	0.8	GTGTC	SORLIP1AT
TF_motif_seq_0263	(Motif sequence only)	841	-	0.8	ATGGC	SORLIP1AT
TF_motif_seq_0263	(Motif sequence only)	891	+	0.8	GACAC	SORLIP1AT
TF_motif_seq_0263	(Motif sequence only)	1059	+	0.8	TCCAC	SORLIP1AT
TF_motif_seq_0263	(Motif sequence only)	1069	+	0.8	GACAC	SORLIP1AT
TF_motif_seq_0263	(Motif sequence only)	1113	+	0.8	TCCAC	SORLIP1AT
TF_motif_seq_0265	(Motif sequence only)	344	-	0.8	GACCC	SORLIP2AT
TF_motif_seq_0265	(Motif sequence only)	375	-	0.8	GGCTC	SORLIP2AT
TF_motif_seq_0265	(Motif sequence only)	785	+	0.8	GGGCA	SORLIP2AT
TF_motif_seq_0265	(Motif sequence only)	843	-	0.8	GGCTC	SORLIP2AT
TF_motif_seq_0265	(Motif sequence only)	994	-	0.8	TGCCC	SORLIP2AT
TF_motif_seq_0268	(Motif sequence only)	76	+	1	TGATT	ARR1AT
TF_motif_seq_0268	(Motif sequence only)	204	-	1	AATCC	ARR1AT
TF_motif_seq_0268	(Motif sequence only)	248	-	1	AATCC	ARR1AT
TF_motif_seq_0268	(Motif sequence only)	317	+	1	TGATT	ARR1AT
TF_motif_seq_0268	(Motif sequence only)	332	-	1	AATCC	ARR1AT
TF_motif_seq_0268	(Motif sequence only)	430	-	1	AATCT	ARR1AT
TF_motif_seq_0268	(Motif sequence only)	509	+	1	TGATT	ARR1AT
TF_motif_seq_0268	(Motif sequence only)	793	+	1	GGATT	ARR1AT
TF_motif_seq_0268	(Motif sequence only)	952	+	1	TGATT	ARR1AT
TF_motif_seq_0268	(Motif sequence only)	1057	-	1	AATCC	ARR1AT
TF_motif_seq_0268	(Motif sequence only)	1170	-	1	AATCA	ARR1AT
TF_motif_seq_0268	(Motif sequence only)	1186	-	1	AATCT	ARR1AT
TF_motif_seq_0268	(Motif sequence only)	1282	-	1	AATCA	ARR1AT
TF_motif_seq_0275	(Motif sequence only)	66	+	0.8	TAGAC	WBOXATNPR1
TF_motif_seq_0275	(Motif sequence only)	68	-	0.8	GACAA	WBOXATNPR1
TF_motif_seq_0275	(Motif sequence only)	75	+	0.8	TTGAT	WBOXATNPR1
TF_motif_seq_0275	(Motif sequence only)	86	+	0.8	TTGAG	WBOXATNPR1
TF_motif_seq_0275	(Motif sequence only)	97	+	0.8	TTGAA	WBOXATNPR1
TF_motif_seq_0275	(Motif sequence only)	231	+	0.8	TGGAC	WBOXATNPR1
TF_motif_seq_0275	(Motif sequence only)	244	+	0.8	TTGAA	WBOXATNPR1
TF_motif_seq_0275	(Motif sequence only)	260	-	0.8	GTAAA	WBOXATNPR1
TF_motif_seq_0275	(Motif sequence only)	316	+	0.8	TTGAT	WBOXATNPR1
TF_motif_seq_0275	(Motif sequence only)	320	+	0.8	TTGTC	WBOXATNPR1
TF_motif_seq_0275	(Motif sequence only)	342	+	0.8	GTGAC	WBOXATNPR1
TF_motif_seq_0275	(Motif sequence only)	353	+	0.8	TTGTC	WBOXATNPR1
TF_motif_seq_0275	(Motif sequence only)	355	-	0.8	GTCTA	WBOXATNPR1
TF_motif_seq_0275	(Motif sequence only)	363	+	0.8	TTCAC	WBOXATNPR1
TF_motif_seq_0275	(Motif sequence only)	373	+	0.8	TTGGC	WBOXATNPR1
TF_motif_seq_0275	(Motif sequence only)	392	+	0.8	TGGAC	WBOXATNPR1
TF_motif_seq_0275	(Motif sequence only)	453	+	0.8	TTGAG	WBOXATNPR1
TF_motif_seq_0275	(Motif sequence only)	457	-	0.8	GTAAA	WBOXATNPR1
TF_motif_seq_0275	(Motif sequence only)	475	+	0.8	TAGAC	WBOXATNPR1
TF_motif_seq_0275	(Motif sequence only)	502	+	0.8	TTGAT	WBOXATNPR1
TF_motif_seq_0275	(Motif sequence only)	567	-	0.8	CTCAA	WBOXATNPR1
TF_motif_seq_0275	(Motif sequence only)	574	-	1	GTCAA	WBOXATNPR1
TF_motif_seq_0275	(Motif sequence only)	599	+	0.8	TTGAG	WBOXATNPR1
TF_motif_seq_0275	(Motif sequence only)	605	-	0.8	TTCAA	WBOXATNPR1
TF_motif_seq_0275	(Motif sequence only)	705	+	0.8	TTTAC	WBOXATNPR1
TF_motif_seq_0275	(Motif sequence only)	714	-	0.8	GTCTA	WBOXATNPR1
TF_motif_seq_0275	(Motif sequence only)	735	-	0.8	GTCGA	WBOXATNPR1
TF_motif_seq_0275	(Motif sequence only)	767	-	0.8	GTCAG	WBOXATNPR1
TF_motif_seq_0275	(Motif sequence only)	786	-	0.8	GGCAA	WBOXATNPR1
TF_motif_seq_0275	(Motif sequence only)	889	+	0.8	ATGAC	WBOXATNPR1
TF_motif_seq_0275	(Motif sequence only)	903	+	0.8	TAGAC	WBOXATNPR1
TF_motif_seq_0275	(Motif sequence only)	957	-	0.8	GTAAA	WBOXATNPR1
TF_motif_seq_0275	(Motif sequence only)	963	+	0.8	TTGAT	WBOXATNPR1
TF_motif_seq_0275	(Motif sequence only)	970	+	0.8	TTGAG	WBOXATNPR1
TF_motif_seq_0275	(Motif sequence only)	974	-	0.8	GTGAA	WBOXATNPR1
TF_motif_seq_0275	(Motif sequence only)	1192	-	0.8	TTCAA	WBOXATNPR1
TF_motif_seq_0275	(Motif sequence only)	1203	-	0.8	TTCAA	WBOXATNPR1
TF_motif_seq_0275	(Motif sequence only)	1216	-	1	GTCAA	WBOXATNPR1
TF_motif_seq_0290	(Motif sequence only)	499	+	1	ACTTTg	TBOXATGAPB
TF_motif_seq_0290	(Motif sequence only)	615	-	1	cAAAGT	TBOXATGAPB
TF_motif_seq_0317	(Motif sequence only)	834	+	1	GATAAg	IBOX
TF_motif_seq_0321	(Motif sequence only)	142	+	1	GATAAa	GT1CONSENSUS
TF_motif_seq_0321	(Motif sequence only)	192	-	1	tTTTTC	GT1CONSENSUS
TF_motif_seq_0321	(Motif sequence only)	220	+	1	GAAAAa	GT1CONSENSUS
TF_motif_seq_0321	(Motif sequence only)	384	+	1	GATAAa	GT1CONSENSUS
TF_motif_seq_0321	(Motif sequence only)	738	+	1	GAAAAa	GT1CONSENSUS
TF_motif_seq_0321	(Motif sequence only)	776	-	1	tTTTTC	GT1CONSENSUS
TF_motif_seq_0321	(Motif sequence only)	1010	+	1	GAAAAa	GT1CONSENSUS
TF_motif_seq_0321	(Motif sequence only)	1038	+	1	GATAAt	GT1CONSENSUS
TF_motif_seq_0321	(Motif sequence only)	1109	-	1	tTTTTC	GT1CONSENSUS
TF_motif_seq_0321	(Motif sequence only)	1110	-	1	tTTTCC	GT1CONSENSUS
TF_motif_seq_0321	(Motif sequence only)	1125	-	1	aTTTCC	GT1CONSENSUS
TF_motif_seq_0323	(Motif sequence only)	1139	-	1	tCGTGC	RHERPATEXPA7
TF_motif_seq_0334	(Motif sequence only)	784	+	0.95	TGGGCa	SITEIIATCYTC
TF_motif_seq_0334	(Motif sequence only)	994	-	0.95	tGCCCA	SITEIIATCYTC
TF_motif_seq_0341	(Motif sequence only)	109	+	0.95	gAACCA	MYB1AT
TF_motif_seq_0341	(Motif sequence only)	423	+	0.95	gAACCA	MYB1AT
TF_motif_seq_0341	(Motif sequence only)	623	+	1	aAACCA	MYB1AT
TF_motif_seq_0341	(Motif sequence only)	633	-	0.95	TGGTTg	MYB1AT
TF_motif_seq_0341	(Motif sequence only)	647	+	1	aAACCA	MYB1AT
TF_motif_seq_0343	(Motif sequence only)	594	-	0.86	gtTGTTT	ANAERO1CONSENSUS
TF_motif_seq_0343	(Motif sequence only)	772	-	1	ttTGTTT	ANAERO1CONSENSUS
TF_motif_seq_0343	(Motif sequence only)	1239	+	0.86	AAACAag	ANAERO1CONSENSUS
TF_motif_seq_0363	(Motif sequence only)	626	+	0.86	CCAATtt	LEAFYATAG
TF_motif_seq_0363	(Motif sequence only)	751	-	0.86	atATTGG	LEAFYATAG
TF_motif_seq_0363	(Motif sequence only)	1184	+	0.86	CCAATct	LEAFYATAG
TF_motif_seq_0369	(Motif sequence only)	377	-	1	ctCACTC	SORLIP5AT
TF_motif_seq_0369	(Motif sequence only)	972	+	0.86	GAGTGaa	SORLIP5AT
TF_motif_seq_0377	(Motif sequence only)	464	-	0.96	gtTGTTA	GAREAT
TF_motif_seq_0377	(Motif sequence only)	635	-	0.96	gtTGTTA	GAREAT
TF_motif_seq_0377	(Motif sequence only)	1273	+	0.84	TAACAta	GAREAT
TF_motif_seq_0390	(Motif sequence only)	520	+	0.86	TCATCat	ANAERO3CONSENSUS
TF_motif_seq_0390	(Motif sequence only)	886	-	0.86	gaGATGA	ANAERO3CONSENSUS
TF_motif_seq_0390	(Motif sequence only)	1088	+	0.86	TCATCat	ANAERO3CONSENSUS
TF_motif_seq_0390	(Motif sequence only)	1172	+	1	TCATCac	ANAERO3CONSENSUS
TF_motif_seq_0390	(Motif sequence only)	1284	+	1	TCATCac	ANAERO3CONSENSUS
TF_motif_seq_0399	(Motif sequence only)	573	-	0.96	tgTCAAA	WBBOXPCWRKY1
TF_motif_seq_0399	(Motif sequence only)	598	+	0.84	TTTGAgt	WBBOXPCWRKY1
TF_motif_seq_0399	(Motif sequence only)	962	+	0.84	TTTGAtc	WBBOXPCWRKY1
TF_motif_seq_0402	(Motif sequence only)	275	+	0.88	AAACCcaa	UP2ATMSD
TF_motif_seq_0404	(Motif sequence only)	413	-	0.88	ttaTTTGT	XYLAT
TF_motif_seq_0404	(Motif sequence only)	444	-	0.88	ttaTTTGT	XYLAT
TF_motif_seq_0404	(Motif sequence only)	1220	+	0.88	ACAAAaaa	XYLAT
TF_motif_seq_0404	(Motif sequence only)	1291	-	0.88	tttTTTGT	XYLAT
TF_motif_seq_0416	(Motif sequence only)	594	-	0.88	gttGTTTG	PROXBBNNAPA
TF_motif_seq_0416	(Motif sequence only)	1074	+	0.88	CAAACact	PROXBBNNAPA
TF_motif_seq_0434	(Motif sequence only)	187	+	0.83	GGATAttt	P1BS
TF_motif_seq_0434	(Motif sequence only)	482	-	0.83	ggcTATTC	P1BS
TF_motif_seq_0434	(Motif sequence only)	493	+	0.83	GTATAcac	P1BS
TF_motif_seq_0434	(Motif sequence only)	877	-	0.83	ttaTATTC	P1BS
TF_motif_seq_0434	(Motif sequence only)	1207	-	0.83	aaaTATCC	P1BS
TF_motif_seq_0435	(Motif sequence only)	1171	-	0.75	atcATCAC	PIATGAPB
TF_motif_seq_0435	(Motif sequence only)	1283	-	0.75	atcATCAC	PIATGAPB
TF_motif_seq_0440	(Motif sequence only)	110	+	1	aACCAAac	MYBPLANT
TF_motif_seq_0440	(Motif sequence only)	1071	+	1	cACCAAac	MYBPLANT
TF_motif_seq_0445	(Motif sequence only)	261	+	0.86	TAAATata	L1BOXATPDF1
TF_motif_seq_0445	(Motif sequence only)	539	+	0.86	TAAATata	L1BOXATPDF1
TF_motif_seq_0450	(Motif sequence only)	731	+	0.75	GGACGtcg	PALINDROMICCBOXGM
TF_motif_seq_0450	(Motif sequence only)	731	-	0.75	ggaCGTCG	PALINDROMICCBOXGM
TF_motif_seq_0455	(Motif sequence only)	1111	+	0.75	TTTCCacc	E2FANTRNR
TF_motif_seq_0458	(Motif sequence only)	372	+	0.94	tTTGGCtc	E2FCONSENSUS
TF_motif_seq_0458	(Motif sequence only)	784	-	0.94	tgGGCAAa	E2FCONSENSUS
TF_motif_seq_0458	(Motif sequence only)	1302	+	1	tTTCGCcg	E2FCONSENSUS
TF_motif_seq_0475	(Motif sequence only)	252	+	1	CAATAattg	ATHB1ATCONSENSUS
TF_motif_seq_0475	(Motif sequence only)	252	-	1	caatAATTG	ATHB1ATCONSENSUS
