# Supplementary material for: Root branching under high salinity requires auxin-independent modulation of LATERAL ORGAN BOUNDARY DOMAIN 16 function
Source: Plant Cell. 2023 Dec 23;36(4):899–918. doi: 10.1093/plcell/koad317 (PMC10980347; doi:10.1093/plcell/koad317)
Supplement: koad317_Supplementary_Data [file koad317_supplementary_data.zip › TPC2023RA00421R2_Supplemental_Dataset_4.xlsx]

## Sheet: DEGs Mock lbd16-1 VS Col-0 
Supplemental Data Set S4. RNA-seq analysis of Col-0 and lbd16-1 mutant in response to 6 h salt treatment.
	baseMean	log2FoldChange	lfcSE	stat	pvalue	padj	GeneID
gene:AT1G01080	138.124	0.66504	0.152873	4.35027	1.35971e-05	0.00230152	AT1G01080
gene:AT1G01170	107.601	0.737259	0.211417	3.48723	0.000488057	0.0340008	AT1G01170
gene:AT1G01610	2425.63	-0.463608	0.122189	-3.79418	0.00014813	0.0148582	AT1G01610
gene:AT1G02920	2339.36	0.748176	0.14144	5.28969	1.22522e-07	5.7708e-05	AT1G02920
gene:AT1G03630	52.5791	0.991412	0.282378	3.51094	0.000446527	0.0318879	AT1G03630
gene:AT1G03680	243.192	0.454272	0.134632	3.37419	0.000740342	0.0441372	AT1G03680
gene:AT1G03790	67.7114	4.45637	1.11026	4.01382	5.97436e-05	0.00799016	AT1G03790
gene:AT1G04240	377.652	0.535999	0.146907	3.64855	0.000263727	0.0215825	AT1G04240
gene:AT1G05190	376.451	0.516382	0.133943	3.85524	0.000115617	0.012774	AT1G05190
gene:AT1G07610	8152.67	-0.366524	0.10839	-3.38152	0.00072087	0.043395	AT1G07610
gene:AT1G08380	100.431	1.25915	0.317584	3.96478	7.34627e-05	0.00952792	AT1G08380
gene:AT1G08650	1610.6	-0.325744	0.0938715	-3.4701	0.000520262	0.0353209	AT1G08650
gene:AT1G09310	839.581	1.64943	0.331055	4.98235	6.28183e-07	0.00021266	AT1G09310
gene:AT1G09340	153.048	0.777909	0.144763	5.37367	7.71496e-08	4.07688e-05	AT1G09340
gene:AT1G09560	9297.7	-0.590442	0.172318	-3.42646	0.000611493	0.0384528	AT1G09560
gene:AT1G11310	2429.75	-0.263457	0.0581973	-4.52697	5.9835e-06	0.00122321	AT1G11310
gene:AT1G11840	20272.6	0.222685	0.0550036	4.04854	5.15372e-05	0.00715773	AT1G11840
gene:AT1G12900	108.177	2.22248	0.304392	7.3014	2.84799e-13	7.71306e-10	AT1G12900
gene:AT1G14030	84.02	0.696035	0.20288	3.43077	0.000601861	0.0384379	AT1G14030
gene:AT1G14870	5114.7	-0.266783	0.0782569	-3.40907	0.000651843	0.0401216	AT1G14870
gene:AT1G17210	2056.34	-0.232608	0.0682562	-3.40787	0.000654712	0.0401841	AT1G17210
gene:AT1G17950	236.015	-0.65277	0.195159	-3.34481	0.000823401	0.0471952	AT1G17950
gene:AT1G18390	565.162	-0.33211	0.0881663	-3.76686	0.000165312	0.0160612	AT1G18390
gene:AT1G18860	293.535	-0.445349	0.112769	-3.94923	7.84035e-05	0.00987611	AT1G18860
gene:AT1G19020	368.243	-0.82396	0.217483	-3.78861	0.000151493	0.0149874	AT1G19020
gene:AT1G19570	10756.6	0.456303	0.0882833	5.16862	2.3583e-07	9.46201e-05	AT1G19570
gene:AT1G20020	142.159	1.45699	0.304048	4.79195	1.65166e-06	0.000490205	AT1G20020
gene:AT1G20340	422.855	0.864936	0.167929	5.1506	2.59656e-07	0.000102285	AT1G20340
gene:AT1G20620	6202.09	0.667109	0.145847	4.57403	4.78434e-06	0.00107563	AT1G20620
gene:AT1G21120	403.294	-0.533676	0.155458	-3.43292	0.000597113	0.0383889	AT1G21120
gene:AT1G21360	273.675	-0.809565	0.164145	-4.93202	8.13819e-07	0.000267154	AT1G21360
gene:AT1G23310	1110.09	0.358992	0.099015	3.62564	0.00028825	0.0231305	AT1G23310
gene:AT1G27730	299.094	-1.0094	0.240115	-4.20381	2.62463e-05	0.00412066	AT1G27730
gene:AT1G29910	11.1802	2.39036	0.657345	3.63639	0.000276486	0.0224239	AT1G29910
gene:AT1G29930	674.108	1.6674	0.315039	5.29267	1.20544e-07	5.7708e-05	AT1G29930
gene:AT1G31330	362.43	0.853902	0.139509	6.12079	9.31154e-10	9.17017e-07	AT1G31330
gene:AT1G31580	3.3275	5.6615	1.49051	3.79837	0.00014565	0.014746	AT1G31580
gene:AT1G31885	340.554	-0.431356	0.127012	-3.39619	0.000683306	0.0415857	AT1G31885
gene:AT1G32060	61.7369	3.32773	0.709184	4.69234	2.70093e-06	0.000722448	AT1G32060
gene:AT1G32080	16.3288	2.99668	0.595238	5.03442	4.79296e-07	0.000172458	AT1G32080
gene:AT1G32470	79.9885	1.12611	0.223227	5.04466	4.54325e-07	0.000169929	AT1G32470
gene:AT1G32560	23.8654	3.8985	0.99284	3.92661	8.61506e-05	0.0106033	AT1G32560
gene:AT1G34760	94.3848	-0.836165	0.246354	-3.39416	0.000688402	0.0417785	AT1G34760
gene:AT1G35290	13.84	5.33435	1.39534	3.82298	0.000131846	0.0138296	AT1G35290
gene:AT1G35310	38.0189	1.92436	0.53091	3.62464	0.000289363	0.0231341	AT1G35310
gene:AT1G35420	25.0616	1.44248	0.377066	3.82555	0.000130483	0.0137904	AT1G35420
gene:AT1G35680	526.586	0.322489	0.094125	3.42618	0.000612138	0.0384528	AT1G35680
gene:AT1G36060	1081	0.343385	0.0968663	3.54494	0.000392705	0.028806	AT1G36060
gene:AT1G42970	186.592	1.73422	0.267123	6.49223	8.45758e-11	1.01801e-07	AT1G42970
gene:AT1G43800	170.446	-0.969173	0.251944	-3.84678	0.000119682	0.0130961	AT1G43800
gene:AT1G44575	343.304	0.700394	0.183478	3.81732	0.000134908	0.0139541	AT1G44575
gene:AT1G45145	4834.43	-0.620866	0.125609	-4.94284	7.69924e-07	0.000256633	AT1G45145
gene:AT1G45191	9.85205	3.62241	1.00859	3.59158	0.000328683	0.0252526	AT1G45191
gene:AT1G48210	1026.74	-0.250556	0.0679889	-3.68524	0.000228485	0.0201234	AT1G48210
gene:AT1G49450	1550.31	-0.555244	0.126224	-4.39889	1.08805e-05	0.00193228	AT1G49450
gene:AT1G49900	29.3299	-1.41493	0.397166	-3.56258	0.000367232	0.0277228	AT1G49900
gene:AT1G51110	19.366	1.75396	0.455089	3.85411	0.000116149	0.012774	AT1G51110
gene:AT1G51420	2888.25	-0.209728	0.0564074	-3.71809	0.000200735	0.0185069	AT1G51420
gene:AT1G51890	597.889	-0.439831	0.0962937	-4.5676	4.93352e-06	0.00109071	AT1G51890
gene:AT1G52130	24.2637	-1.50413	0.427662	-3.5171	0.000436284	0.0314037	AT1G52130
gene:AT1G52200	1924.67	-0.375142	0.108503	-3.45745	0.000545315	0.0363774	AT1G52200
gene:AT1G52230	34.4704	1.53555	0.401077	3.82856	0.000128896	0.013757	AT1G52230
gene:AT1G52320	767.8	-0.243615	0.0730426	-3.33525	0.000852229	0.0482099	AT1G52320
gene:AT1G52410	192.864	1.24618	0.208243	5.98429	2.17332e-09	1.81104e-06	AT1G52410
gene:AT1G53480	386.646	-8.2044	0.55935	-14.6677	1.03738e-48	1.12379e-44	AT1G53480
gene:AT1G53490	131.053	-0.590876	0.16705	-3.53713	0.000404506	0.0294744	AT1G53490
gene:AT1G54575	1168.69	-0.535464	0.122193	-4.38213	1.17524e-05	0.00207014	AT1G54575
gene:AT1G54780	172.55	1.02571	0.215144	4.76758	1.86453e-06	0.000537336	AT1G54780
gene:AT1G55670	127.221	1.15901	0.237433	4.88141	1.05331e-06	0.000330738	AT1G55670
gene:AT1G56320	814.699	-0.406174	0.120206	-3.37899	0.000727526	0.0436637	AT1G56320
gene:AT1G56550	1298.9	-0.309437	0.0825988	-3.74627	0.000179486	0.0170513	AT1G56550
gene:AT1G56580	2939.7	-0.344631	0.0904557	-3.80994	0.000139	0.0142055	AT1G56580
gene:AT1G58848	195.931	1.03854	0.224705	4.62178	3.80461e-06	0.000926188	AT1G58848
gene:AT1G59124	183.102	1.18954	0.1639	7.25772	3.9366e-13	8.52903e-10	AT1G59124
gene:AT1G59740	941.021	0.565459	0.136767	4.13446	3.55797e-05	0.00527993	AT1G59740
gene:AT1G60420	2581.31	-0.306342	0.0910019	-3.36632	0.000761783	0.0447557	AT1G60420
gene:AT1G60750	523.611	-0.530558	0.134456	-3.94597	7.94766e-05	0.00995342	AT1G60750
gene:AT1G61520	300.201	0.967413	0.200904	4.81529	1.46986e-06	0.000442304	AT1G61520
gene:AT1G62300	1944	-0.4033	0.105072	-3.83833	0.000123874	0.0134192	AT1G62300
gene:AT1G62540	123.831	0.722355	0.194646	3.71111	0.000206351	0.0187849	AT1G62540
gene:AT1G62560	199.191	0.689204	0.187657	3.67268	0.000240021	0.0205545	AT1G62560
gene:AT1G62780	53.9144	0.896388	0.262908	3.40951	0.000650786	0.0401216	AT1G62780
gene:AT1G64000	214.97	-0.615324	0.168228	-3.65768	0.000254511	0.0209667	AT1G64000
gene:AT1G64680	14.0275	2.10823	0.575245	3.66493	0.000247411	0.0206966	AT1G64680
gene:AT1G66970	10.0842	3.06336	0.772907	3.96343	7.38803e-05	0.00952792	AT1G66970
gene:AT1G67090	697.981	2.6108	0.57455	4.54408	5.5175e-06	0.00117198	AT1G67090
gene:AT1G67740	264.766	0.797711	0.143561	5.55661	2.75058e-08	1.80588e-05	AT1G67740
gene:AT1G68010	67.6733	2.07215	0.344433	6.01611	1.78655e-09	1.54829e-06	AT1G68010
gene:AT1G68150	829.744	-0.318198	0.0831425	-3.82713	0.000129644	0.0137689	AT1G68150
gene:AT1G68450	170.077	-0.785635	0.198888	-3.95013	7.81072e-05	0.00987611	AT1G68450
gene:AT1G68520	8.03258	3.28588	0.887742	3.70139	0.000214423	0.0191181	AT1G68520
gene:AT1G68850	1624.65	-0.376552	0.104528	-3.60241	0.000315277	0.024668	AT1G68850
gene:AT1G69230	372.531	0.784617	0.205575	3.81669	0.000135252	0.0139541	AT1G69230
gene:AT1G69790	169.193	-0.572743	0.164776	-3.47588	0.000509172	0.0349105	AT1G69790
gene:AT1G69810	1208.22	-0.400768	0.0947148	-4.23131	2.3233e-05	0.00370122	AT1G69810
gene:AT1G70140	374.201	-0.41297	0.122683	-3.36615	0.000762247	0.0447557	AT1G70140
gene:AT1G70170	419.926	-0.451364	0.126551	-3.56666	0.000361563	0.0273903	AT1G70170
gene:AT1G70690	455.36	-0.328558	0.0979677	-3.35373	0.00079729	0.0463112	AT1G70690
gene:AT1G70820	4.54853	4.99441	1.46441	3.41053	0.000648368	0.0401216	AT1G70820
gene:AT1G70830	41.2743	4.168	1.17455	3.54858	0.000387313	0.02864	AT1G70830
gene:AT1G70890	396.575	0.905975	0.180045	5.03194	4.85551e-07	0.000172458	AT1G70890
gene:AT1G71530	245.874	-0.405701	0.114797	-3.53408	0.000409191	0.0296506	AT1G71530
gene:AT1G71695	331.73	-0.734708	0.140338	-5.23526	1.6475e-07	7.43639e-05	AT1G71695
gene:AT1G72416	384.501	0.536686	0.144571	3.71226	0.000205417	0.0187788	AT1G72416
gene:AT1G73600	293.745	0.692062	0.179308	3.85962	0.000113563	0.0126828	AT1G73600
gene:AT1G74460	3669.03	-0.402087	0.100591	-3.99723	6.40885e-05	0.00846672	AT1G74460
gene:AT1G75460	16.8609	2.32219	0.611996	3.79446	0.000147964	0.0148582	AT1G75460
gene:AT1G75600	30.6216	1.46525	0.383801	3.81775	0.000134674	0.0139541	AT1G75600
gene:AT1G75945	96.9657	8.21394	1.03074	7.96896	1.60014e-15	8.66718e-12	AT1G75945
gene:AT1G78340	3590.54	-0.385598	0.0991416	-3.88937	0.000100505	0.0116446	AT1G78340
gene:AT1G78450	9.47958	3.41905	0.822938	4.15469	3.25735e-05	0.00493522	AT1G78450
gene:AT1G78460	64.4344	1.05599	0.253218	4.17028	3.04232e-05	0.0046419	AT1G78460
gene:AT1G78490	46.3378	1.27401	0.365685	3.48391	0.000494153	0.0343151	AT1G78490
gene:AT1G78990	807.062	-0.551423	0.160183	-3.44245	0.000576478	0.0373951	AT1G78990
gene:AT2G01180	457.755	-0.570453	0.170483	-3.3461	0.000819575	0.0471952	AT2G01180
gene:AT2G01890	1599.03	-0.230721	0.0663955	-3.47496	0.000510938	0.0349211	AT2G01890
gene:AT2G02390	4736.78	-0.199515	0.0524895	-3.80106	0.000144081	0.0146556	AT2G02390
gene:AT2G05510	12837	-0.641879	0.140294	-4.57524	4.75675e-06	0.00107563	AT2G05510
gene:AT2G05520	1129.43	1.39612	0.223049	6.25924	3.86866e-10	4.19092e-07	AT2G05520
gene:AT2G05540	41.8685	2.79124	0.467895	5.96553	2.43849e-09	1.95675e-06	AT2G05540
gene:AT2G06520	412.227	0.595092	0.129443	4.59733	4.27939e-06	0.0010078	AT2G06520
gene:AT2G13540	1133.02	-0.313588	0.0671247	-4.67172	2.98683e-06	0.000789178	AT2G13540
gene:AT2G15050	8.31102	6.31003	1.51987	4.1517	3.30019e-05	0.00496542	AT2G15050
gene:AT2G15830	131.52	-0.659406	0.19385	-3.40162	0.000669868	0.0408827	AT2G15830
gene:AT2G16005	292.909	0.9462	0.231842	4.08123	4.47985e-05	0.0064707	AT2G16005
gene:AT2G18300	13.5212	2.55773	0.588781	4.34411	1.39844e-05	0.00234873	AT2G18300
gene:AT2G20960	1014.35	-0.398796	0.0981438	-4.06339	4.83653e-05	0.00676053	AT2G20960
gene:AT2G21100	1113.12	-0.572316	0.152282	-3.75828	0.000171089	0.0164018	AT2G21100
gene:AT2G21330	27.1455	2.57108	0.572352	4.49213	7.05148e-06	0.00135201	AT2G21330
gene:AT2G21840	661.183	-0.372618	0.0860802	-4.32873	1.49971e-05	0.00249945	AT2G21840
gene:AT2G23770	469.36	-0.426842	0.117407	-3.63556	0.000277375	0.0224239	AT2G23770
gene:AT2G24270	26.8544	1.80206	0.500889	3.59772	0.000321018	0.0248399	AT2G24270
gene:AT2G26290	642.201	-0.524236	0.151946	-3.45014	0.000560296	0.0364546	AT2G26290
gene:AT2G26330	41.2157	0.951376	0.273229	3.48198	0.000497725	0.0344528	AT2G26330
gene:AT2G26480	240.163	-0.479495	0.124966	-3.83702	0.000124536	0.0134239	AT2G26480
gene:AT2G26500	203.283	1.34524	0.165044	8.15078	3.61575e-16	2.61129e-12	AT2G26500
gene:AT2G26530	204.904	-1.17233	0.224643	-5.21864	1.80244e-07	7.65721e-05	AT2G26530
gene:AT2G27660	905.931	-0.644317	0.18105	-3.55879	0.00037257	0.0279312	AT2G27660
gene:AT2G29180	53.8441	0.966762	0.274723	3.51905	0.000433097	0.0312783	AT2G29180
gene:AT2G29340	146.221	0.757998	0.194486	3.89743	9.72175e-05	0.0113855	AT2G29340
gene:AT2G29630	256.482	0.748153	0.167835	4.45767	8.2856e-06	0.00156101	AT2G29630
gene:AT2G29995	676.362	-0.486122	0.144836	-3.35635	0.00078979	0.0461229	AT2G29995
gene:AT2G30040	356.147	-0.421853	0.120342	-3.50545	0.000455841	0.0321702	AT2G30040
gene:AT2G30570	188.219	1.40811	0.216239	6.51183	7.42419e-11	9.46191e-08	AT2G30570
gene:AT2G30660	112.103	-1.61166	0.290442	-5.54898	2.87345e-08	1.83106e-05	AT2G30660
gene:AT2G30670	63.5535	-1.25725	0.337723	-3.72274	0.000197075	0.0182471	AT2G30670
gene:AT2G32180	41.8416	1.27142	0.379314	3.35189	0.00080262	0.0464962	AT2G32180
gene:AT2G34420	323.969	0.800896	0.228957	3.49802	0.000468718	0.0327589	AT2G34420
gene:AT2G35300	34.9919	4.28314	0.943602	4.53913	5.64856e-06	0.00118817	AT2G35300
gene:AT2G35370	75.9197	1.57848	0.290984	5.42463	5.8076e-08	3.22635e-05	AT2G35370
gene:AT2G35410	217.752	0.559885	0.162027	3.4555	0.000549274	0.0363774	AT2G35410
gene:AT2G36295	307.417	-0.634268	0.13678	-4.63714	3.5327e-06	0.000879765	AT2G36295
gene:AT2G37660	455.976	0.36707	0.098185	3.73856	0.000185081	0.0174346	AT2G37660
gene:AT2G38000	348.509	-0.389707	0.109454	-3.56046	0.00037021	0.0278506	AT2G38000
gene:AT2G38470	1954.23	-0.871306	0.193172	-4.51051	6.46711e-06	0.00127379	AT2G38470
gene:AT2G39200	822.343	-0.5153	0.114413	-4.50387	6.6727e-06	0.00130244	AT2G39200
gene:AT2G39420	1416.33	-0.286073	0.0701957	-4.07536	4.59425e-05	0.00654862	AT2G39420
gene:AT2G39470	9.83806	2.71418	0.672106	4.03832	5.38363e-05	0.00738239	AT2G39470
gene:AT2G39730	671.936	1.09354	0.173005	6.32086	2.60118e-10	2.96616e-07	AT2G39730
gene:AT2G40140	2583.14	-0.56423	0.108842	-5.18392	2.17271e-07	8.88187e-05	AT2G40140
gene:AT2G40750	240.999	-0.557918	0.147619	-3.77945	0.000157174	0.0154088	AT2G40750
gene:AT2G42220	26.6511	1.27768	0.345125	3.70209	0.000213832	0.0191181	AT2G42220
gene:AT2G42350	591.043	-0.505577	0.11203	-4.51289	6.39508e-06	0.00127379	AT2G42350
gene:AT2G42430	102.945	-1.91548	0.27908	-6.86353	6.71792e-12	1.21292e-08	AT2G42430
gene:AT2G43390	237.93	-0.716078	0.190429	-3.76034	0.000169682	0.0163393	AT2G43390
gene:AT2G43530	12.5518	2.12019	0.554668	3.82245	0.00013213	0.0138296	AT2G43530
gene:AT2G43560	51.9499	1.10731	0.27451	4.03376	5.48919e-05	0.0074798	AT2G43560
gene:AT2G43820	3522.3	-0.392963	0.0892316	-4.40385	1.06345e-05	0.00190418	AT2G43820
gene:AT2G44370	540.746	-0.717905	0.190549	-3.76756	0.000164851	0.0160612	AT2G44370
gene:AT2G45740	103.896	1.11377	0.220994	5.03979	4.66034e-07	0.000171137	AT2G45740
gene:AT2G46740	1017.35	-0.395878	0.116818	-3.38883	0.000701911	0.0424794	AT2G46740
gene:AT2G46820	283.9	0.509339	0.134401	3.78971	0.000150826	0.0149874	AT2G46820
gene:AT2G47130	474.277	-0.546988	0.156171	-3.50249	0.000460938	0.0324243	AT2G47130
gene:AT2G48130	1718.67	-0.516253	0.131143	-3.93657	8.26552e-05	0.010292	AT2G48130
gene:AT2G48140	1832.69	-0.658305	0.154801	-4.25259	2.11308e-05	0.00339125	AT2G48140
gene:AT3G01420	50806.3	-0.346295	0.0950403	-3.64366	0.000268787	0.021893	AT3G01420
gene:AT3G01480	274.525	0.534019	0.136924	3.90011	9.61509e-05	0.0113218	AT3G01480
gene:AT3G01500	73.2478	7.30643	1.25955	5.80084	6.59828e-09	5.10566e-06	AT3G01500
gene:AT3G05200	607.743	-0.522016	0.12593	-4.1453	3.39368e-05	0.00507086	AT3G05200
gene:AT3G08860	202.372	0.995622	0.253199	3.93217	8.41821e-05	0.0104222	AT3G08860
gene:AT3G09220	3742.15	-0.41413	0.112607	-3.67764	0.000235399	0.0203455	AT3G09220
gene:AT3G09240	222.528	-0.457053	0.135566	-3.37144	0.000747759	0.0442649	AT3G09240
gene:AT3G09270	7889	-0.333194	0.0809202	-4.11757	3.82893e-05	0.00564338	AT3G09270
gene:AT3G09390	2236.47	0.876434	0.194784	4.49951	6.81108e-06	0.00131758	AT3G09390
gene:AT3G09925	784.968	-0.528376	0.1455	-3.63145	0.000281835	0.0226998	AT3G09925
gene:AT3G10450	120.156	1.27106	0.33938	3.74524	0.000180224	0.0170513	AT3G10450
gene:AT3G12780	1923.39	0.321686	0.0712651	4.51393	6.36358e-06	0.00127379	AT3G12780
gene:AT3G13750	2997.34	0.187826	0.051858	3.62192	0.00029242	0.0232925	AT3G13750
gene:AT3G14415	158.545	0.753332	0.218128	3.45362	0.00055312	0.0364252	AT3G14415
gene:AT3G14420	44.6263	3.97701	0.933684	4.25949	2.04896e-05	0.0033129	AT3G14420
gene:AT3G14440	926.479	-0.801648	0.21302	-3.76325	0.000167719	0.0162223	AT3G14440
gene:AT3G15210	879.122	-0.393211	0.11094	-3.54437	0.000393547	0.028806	AT3G15210
gene:AT3G15518	62.4384	-1.06384	0.287153	-3.70477	0.000211586	0.0190216	AT3G15518
gene:AT3G15670	301.402	2.47371	0.732695	3.37618	0.000735003	0.0439905	AT3G15670
gene:AT3G15840	24.5213	2.24313	0.550682	4.07337	4.63382e-05	0.00656186	AT3G15840
gene:AT3G16140	45.991	2.26165	0.372385	6.07343	1.25207e-09	1.1303e-06	AT3G16140
gene:AT3G16520	215.372	0.626623	0.141731	4.42122	9.81468e-06	0.00180207	AT3G16520
gene:AT3G17410	1472.71	-0.344391	0.0992143	-3.47119	0.000518164	0.0353036	AT3G17410
gene:AT3G19660	366.854	-0.419444	0.117492	-3.56998	0.000357015	0.0272362	AT3G19660
gene:AT3G19800	31.4944	1.43868	0.350896	4.10002	4.13123e-05	0.00604691	AT3G19800
gene:AT3G21055	82.8482	1.45861	0.255733	5.70363	1.17282e-08	7.94073e-06	AT3G21055
gene:AT3G21790	16.1109	3.08685	0.697258	4.42713	9.54962e-06	0.00176839	AT3G21790
gene:AT3G22240	2314.76	-0.275424	0.0754936	-3.6483	0.000263978	0.0215825	AT3G22240
gene:AT3G22380	4945.49	-0.180053	0.0526617	-3.41906	0.000628383	0.039269	AT3G22380
gene:AT3G22830	3074.57	-0.717237	0.155572	-4.61032	4.02051e-06	0.000957234	AT3G22830
gene:AT3G23175	857.018	-0.480528	0.12302	-3.90611	9.37954e-05	0.0111658	AT3G23175
gene:AT3G24020	1085.34	-0.482112	0.138962	-3.46937	0.000521679	0.0353209	AT3G24020
gene:AT3G25920	539.049	0.378236	0.0978924	3.8638	0.000111638	0.0125976	AT3G25920
gene:AT3G26060	340.591	0.661992	0.108906	6.07859	1.21245e-09	1.1303e-06	AT3G26060
gene:AT3G26070	179.815	0.703616	0.154798	4.54538	5.48365e-06	0.00117198	AT3G26070
gene:AT3G26570	340.11	0.44986	0.107328	4.19145	2.77172e-05	0.00428944	AT3G26570
gene:AT3G26650	396.75	1.37325	0.20349	6.74851	1.49376e-11	2.48952e-08	AT3G26650
gene:AT3G26740	129.967	2.38996	0.329051	7.26321	3.78014e-13	8.52903e-10	AT3G26740
gene:AT3G28345	5625.37	-0.358484	0.0979049	-3.66156	0.000250688	0.0208516	AT3G28345
gene:AT3G28510	453.246	-1.37562	0.206461	-6.66286	2.68554e-11	3.879e-08	AT3G28510
gene:AT3G30720	10.8638	2.44173	0.666073	3.66585	0.000246515	0.0206966	AT3G30720
gene:AT3G33528	26.5257	3.76071	0.495641	7.58757	3.25953e-14	1.00887e-10	AT3G33528
gene:AT3G44540	2170.63	-0.403792	0.0701375	-5.75716	8.55425e-09	6.39091e-06	AT3G44540
gene:AT3G45060	228.099	-5.63564	1.61909	-3.48075	0.00050002	0.0345014	AT3G45060
gene:AT3G46620	1177.22	-0.322241	0.0711831	-4.52694	5.98453e-06	0.00122321	AT3G46620
gene:AT3G46780	20.6533	2.7653	0.563142	4.91048	9.0854e-07	0.000293797	AT3G46780
gene:AT3G47070	59.3654	0.782035	0.226529	3.45225	0.000555939	0.0364546	AT3G47070
gene:AT3G47380	152.078	-0.612539	0.167313	-3.66104	0.000251189	0.0208516	AT3G47380
gene:AT3G47420	1091.46	-0.435216	0.126141	-3.45023	0.000560108	0.0364546	AT3G47420
gene:AT3G47470	432.426	0.593379	0.152119	3.90075	9.58969e-05	0.0113218	AT3G47470
gene:AT3G48420	23.837	1.24743	0.361066	3.45486	0.000550575	0.0363774	AT3G48420
gene:AT3G49845	395.998	-0.466774	0.121916	-3.82866	0.000128844	0.013757	AT3G49845
gene:AT3G50270	3.40226	5.34354	1.546	3.45636	0.00054753	0.0363774	AT3G50270
gene:AT3G50400	1250.51	-0.501786	0.130094	-3.85711	0.000114734	0.0127479	AT3G50400
gene:AT3G50820	111.874	1.30114	0.341462	3.81049	0.00013869	0.0142055	AT3G50820
gene:AT3G51420	14.9816	3.72353	0.781368	4.76539	1.88487e-06	0.000537336	AT3G51420
gene:AT3G52150	372.16	0.503275	0.117321	4.28974	1.78881e-05	0.00295849	AT3G52150
gene:AT3G52380	331.008	0.502333	0.139519	3.60046	0.000317657	0.024668	AT3G52380
gene:AT3G52450	608.069	-0.387617	0.112979	-3.43089	0.000601611	0.0384379	AT3G52450
gene:AT3G52840	133.871	0.696809	0.201523	3.45772	0.000544761	0.0363774	AT3G52840
gene:AT3G53040	33.2364	2.80316	0.614121	4.5645	5.00682e-06	0.00109574	AT3G53040
gene:AT3G53510	1108.29	-0.572043	0.147017	-3.89099	9.9837e-05	0.0116294	AT3G53510
gene:AT3G53960	138.147	0.868173	0.219724	3.95121	7.77578e-05	0.00987611	AT3G53960
gene:AT3G54050	39.1646	2.98022	0.628884	4.7389	2.14883e-06	0.000596879	AT3G54050
gene:AT3G54420	1172.35	-0.363096	0.108659	-3.34162	0.000832901	0.0476138	AT3G54420
gene:AT3G54890	196.2	0.909817	0.230363	3.94949	7.83187e-05	0.00987611	AT3G54890
gene:AT3G55800	104.906	1.67827	0.250658	6.69545	2.15005e-11	3.32735e-08	AT3G55800
gene:AT3G56210	1349.42	1.38067	0.0724246	19.0636	5.06958e-81	1.09837e-76	AT3G56210
gene:AT3G56940	492.297	0.649797	0.149215	4.35477	1.3321e-05	0.00227253	AT3G56940
gene:AT3G58810	250.024	-0.716213	0.193105	-3.70893	0.000208135	0.0187894	AT3G58810
gene:AT3G61410	204.233	-0.480379	0.144336	-3.3282	0.000874079	0.0493172	AT3G61410
gene:AT3G61470	157.479	1.82846	0.318006	5.74975	8.93779e-09	6.45487e-06	AT3G61470
gene:AT3G62030	752.377	0.389368	0.0851513	4.57266	4.81566e-06	0.00107563	AT3G62030
gene:AT3G62410	26.7783	2.0787	0.447596	4.64415	3.41485e-06	0.000879765	AT3G62410
gene:AT3G63140	41.5663	2.32957	0.422072	5.51936	3.40233e-08	2.04764e-05	AT3G63140
gene:AT3G63160	21.6733	2.36253	0.523697	4.51125	6.44472e-06	0.00127379	AT3G63160
gene:AT4G00360	2070.54	-0.427715	0.109237	-3.91549	9.02201e-05	0.0108595	AT4G00360
gene:AT4G00780	46.3751	0.853436	0.253402	3.36791	0.000757404	0.0447137	AT4G00780
gene:AT4G01050	369.203	0.485467	0.120062	4.04346	5.26678e-05	0.00726816	AT4G01050
gene:AT4G01150	497.16	0.409375	0.12202	3.35498	0.000793709	0.0462271	AT4G01150
gene:AT4G02290	1940.23	0.516981	0.107001	4.83154	1.35483e-06	0.000413432	AT4G02290
gene:AT4G02770	172.829	0.745115	0.210096	3.54655	0.000390315	0.0287639	AT4G02770
gene:AT4G03210	867.326	0.63331	0.148679	4.25958	2.0481e-05	0.0033129	AT4G03210
gene:AT4G03280	338.606	0.958619	0.14668	6.53545	6.34177e-11	8.58755e-08	AT4G03280
gene:AT4G04640	459.078	0.796308	0.162818	4.89079	1.0043e-06	0.000319989	AT4G04640
gene:AT4G05180	73.3821	1.35022	0.244924	5.51281	3.53157e-08	2.06798e-05	AT4G05180
gene:AT4G09010	29.5833	1.52815	0.384257	3.9769	6.98193e-05	0.00911269	AT4G09010
gene:AT4G09040	325.256	0.433501	0.114497	3.78613	0.000153013	0.015069	AT4G09040
gene:AT4G09650	439.871	0.372767	0.0959105	3.88661	0.000101652	0.0117149	AT4G09650
gene:AT4G10060	17.2844	1.67793	0.449443	3.73335	0.000188948	0.0177218	AT4G10060
gene:AT4G10340	412.59	0.906836	0.17977	5.04442	4.549e-07	0.000169929	AT4G10340
gene:AT4G10500	395.917	-0.64505	0.188052	-3.43017	0.000603198	0.0384379	AT4G10500
gene:AT4G12310	51.8723	1.5801	0.361385	4.37234	1.22922e-05	0.00214776	AT4G12310
gene:AT4G12800	110.929	1.6035	0.30147	5.31894	1.04375e-07	5.25903e-05	AT4G12800
gene:AT4G13250	395.386	0.668972	0.163224	4.09849	4.15854e-05	0.00604691	AT4G13250
gene:AT4G13290	1745.6	0.44621	0.120895	3.6909	0.000223462	0.0197613	AT4G13290
gene:AT4G13510	4893.37	-0.443216	0.110202	-4.02186	5.77403e-05	0.00777019	AT4G13510
gene:AT4G14390	153.509	-0.547921	0.163208	-3.35719	0.000787384	0.0461067	AT4G14390
gene:AT4G14440	958.16	-0.508026	0.147209	-3.45105	0.000558407	0.0364546	AT4G14440
gene:AT4G14890	119.068	0.732633	0.186644	3.92529	8.66237e-05	0.0106033	AT4G14890
gene:AT4G15400	257.875	-0.454557	0.129284	-3.51597	0.000438159	0.0314342	AT4G15400
gene:AT4G17215	1191.32	-0.458722	0.112823	-4.06586	4.78552e-05	0.00673267	AT4G17215
gene:AT4G18480	558.066	0.443509	0.108784	4.07698	4.56249e-05	0.00654641	AT4G18480
gene:AT4G18810	45.2502	1.44999	0.389367	3.72396	0.000196122	0.0182368	AT4G18810
gene:AT4G20110	2285.88	-0.335932	0.0982595	-3.41882	0.000628927	0.039269	AT4G20110
gene:AT4G21210	58.406	0.970212	0.269392	3.60149	0.000316398	0.024668	AT4G21210
gene:AT4G21280	178.747	0.751324	0.157886	4.75866	1.9488e-06	0.000548347	AT4G21280
gene:AT4G22070	427.503	-0.613117	0.132216	-4.63723	3.53104e-06	0.000879765	AT4G22070
gene:AT4G23260	32.1916	1.93678	0.419824	4.61331	3.96315e-06	0.000954062	AT4G23260
gene:AT4G23810	148.564	-0.940813	0.255797	-3.67797	0.000235096	0.0203455	AT4G23810
gene:AT4G23870	131.413	0.740162	0.201871	3.66651	0.000245883	0.0206966	AT4G23870
gene:AT4G25050	128.449	0.790528	0.174438	4.53186	5.84652e-06	0.00121799	AT4G25050
gene:AT4G26790	197.664	-0.477454	0.138808	-3.43967	0.000582434	0.0375566	AT4G26790
gene:AT4G27440	196.131	1.12716	0.21032	5.35929	8.35485e-08	4.30991e-05	AT4G27440
gene:AT4G28750	54.9089	1.65781	0.32363	5.12256	3.01413e-07	0.000116615	AT4G28750
gene:AT4G29080	688.61	0.361219	0.10787	3.34864	0.000812091	0.0469194	AT4G29080
gene:AT4G32040	1294.67	-0.314271	0.0931518	-3.37375	0.000741528	0.0441372	AT4G32040
gene:AT4G32260	568.907	0.508316	0.137392	3.69976	0.000215804	0.0191623	AT4G32260
gene:AT4G32780	181.762	-0.64235	0.140378	-4.57585	4.74289e-06	0.00107563	AT4G32780
gene:AT4G32950	542.476	-0.960358	0.173456	-5.53662	3.08372e-08	1.90891e-05	AT4G32950
gene:AT4G33420	1916.74	-0.46194	0.102926	-4.4881	7.18612e-06	0.00136574	AT4G33420
gene:AT4G33880	203.493	-0.700629	0.182412	-3.84091	0.00012258	0.0133458	AT4G33880
gene:AT4G34560	290.615	0.585351	0.134346	4.35705	1.3183e-05	0.00227253	AT4G34560
gene:AT4G35180	89.6049	-1.00937	0.228416	-4.41899	9.91631e-06	0.00180543	AT4G35180
gene:AT4G35420	543.757	-0.414758	0.107398	-3.86187	0.000112524	0.0126319	AT4G35420
gene:AT4G36500	432.541	-0.569248	0.16615	-3.4261	0.000612306	0.0384528	AT4G36500
gene:AT4G36670	142.13	0.967213	0.222073	4.35539	1.3283e-05	0.00227253	AT4G36670
gene:AT4G37300	933.977	0.248664	0.0696929	3.568	0.000359719	0.0273462	AT4G37300
gene:AT4G37925	2.36987	5.09014	1.49188	3.41191	0.000645094	0.0400476	AT4G37925
gene:AT4G38080	7208.73	-0.593248	0.138426	-4.28567	1.82186e-05	0.00299034	AT4G38080
gene:AT4G38540	1683.01	-0.341508	0.0881147	-3.87572	0.000106308	0.0121225	AT4G38540
gene:AT4G38550	1365.49	-0.525728	0.148656	-3.53654	0.000405398	0.0294744	AT4G38550
gene:AT4G38970	116.637	2.53798	0.669686	3.78981	0.00015076	0.0149874	AT4G38970
gene:AT4G39950	3986.38	0.338729	0.0988617	3.42629	0.000611881	0.0384528	AT4G39950
gene:AT5G01530	469.118	0.816463	0.170752	4.78158	1.73924e-06	0.000509222	AT5G01530
gene:AT5G02160	87.8343	1.38582	0.263326	5.26276	1.41906e-07	6.54158e-05	AT5G02160
gene:AT5G02780	455.503	-0.701873	0.190542	-3.68356	0.000229997	0.0201746	AT5G02780
gene:AT5G02790	751.771	0.37487	0.0818686	4.57892	4.67385e-06	0.00107563	AT5G02790
gene:AT5G04140	300.618	0.844344	0.234191	3.60537	0.000311709	0.0245581	AT5G04140
gene:AT5G04740	5414.87	-0.248714	0.0592011	-4.20117	2.65535e-05	0.00413891	AT5G04740
gene:AT5G06839	734.461	-0.367063	0.0938932	-3.90937	9.25378e-05	0.0110769	AT5G06839
gene:AT5G07130	1002.03	-0.544974	0.148905	-3.65988	0.000252332	0.0208665	AT5G07130
gene:AT5G07475	1357.51	-0.316327	0.0806777	-3.92087	8.82285e-05	0.0107391	AT5G07475
gene:AT5G09660	41.4611	2.03851	0.383789	5.31154	1.08704e-07	5.35269e-05	AT5G09660
gene:AT5G12420	2754.08	-0.382904	0.0989332	-3.87033	0.000108688	0.012329	AT5G12420
gene:AT5G13330	783.577	-0.299853	0.086677	-3.45943	0.000541317	0.0363774	AT5G13330
gene:AT5G13580	3239.35	-0.5334	0.120902	-4.41184	1.02497e-05	0.00185058	AT5G13580
gene:AT5G13900	514.233	-0.546006	0.151613	-3.60131	0.00031662	0.024668	AT5G13900
gene:AT5G13910	328.397	-0.624753	0.174979	-3.57045	0.00035637	0.0272362	AT5G13910
gene:AT5G14730	537.718	-0.504514	0.108586	-4.64622	3.38074e-06	0.000879765	AT5G14730
gene:AT5G14740	37.4431	4.65984	0.674695	6.90659	4.96446e-12	9.77817e-09	AT5G14740
gene:AT5G14910	221.245	0.427081	0.127872	3.33992	0.00083804	0.0477235	AT5G14910
gene:AT5G15130	496.093	-0.472958	0.128654	-3.67621	0.000236727	0.0203529	AT5G15130
gene:AT5G17170	36.6811	1.19865	0.321354	3.72999	0.000191488	0.0178827	AT5G17170
gene:AT5G20270	877.44	-0.466243	0.129233	-3.60777	0.000308845	0.0244213	AT5G20270
gene:AT5G22140	2441.04	-0.278607	0.0741942	-3.75511	0.000173267	0.0165375	AT5G22140
gene:AT5G22630	4419.53	-0.309729	0.0918556	-3.37191	0.000746494	0.0442649	AT5G22630
gene:AT5G23060	57.1174	1.37214	0.275152	4.98684	6.13755e-07	0.000211073	AT5G23060
gene:AT5G24150	6.80971	5.4806	1.47461	3.71664	0.000201889	0.0185345	AT5G24150
gene:AT5G24770	223.083	1.30499	0.249799	5.22415	1.7496e-07	7.60724e-05	AT5G24770
gene:AT5G24780	842.818	0.582863	0.170041	3.42777	0.000608553	0.0384528	AT5G24780
gene:AT5G26270	142.92	-0.896806	0.17941	-4.99864	5.77359e-07	0.000201759	AT5G26270
gene:AT5G28500	174.117	0.620457	0.172742	3.59181	0.000328387	0.0252526	AT5G28500
gene:AT5G35580	690.524	-0.440399	0.125871	-3.49882	0.000467318	0.0327589	AT5G35580
gene:AT5G35690	1369.99	-0.30411	0.0899348	-3.38145	0.000721047	0.043395	AT5G35690
gene:AT5G35790	142.257	1.0961	0.210627	5.20399	1.95053e-07	8.12694e-05	AT5G35790
gene:AT5G35940	279.699	-1.57237	0.201332	-7.80987	5.72454e-15	2.48056e-11	AT5G35940
gene:AT5G36700	19.1557	4.35928	0.943136	4.62211	3.79851e-06	0.000926188	AT5G36700
gene:AT5G38410	100.374	5.57541	1.67068	3.33721	0.000846248	0.0479969	AT5G38410
gene:AT5G38940	354.126	-0.550726	0.117027	-4.70596	2.52674e-06	0.000684303	AT5G38940
gene:AT5G38980	16.9138	2.7422	0.747355	3.66921	0.000243301	0.0206262	AT5G38980
gene:AT5G40690	1422.49	-0.643936	0.145442	-4.42743	9.53614e-06	0.00176839	AT5G40690
gene:AT5G40950	666.232	0.327735	0.0891235	3.67731	0.000235702	0.0203455	AT5G40950
gene:AT5G41280	88.2921	-1.13751	0.217767	-5.22352	1.75557e-07	7.60724e-05	AT5G41280
gene:AT5G41290	49.9846	-1.30108	0.274748	-4.73555	2.18458e-06	0.000599129	AT5G41290
gene:AT5G41570	334.735	-0.562578	0.160314	-3.50922	0.000449428	0.0319256	AT5G41570
gene:AT5G43470	50.646	1.0177	0.274378	3.70911	0.000207987	0.0187894	AT5G43470
gene:AT5G43520	253.703	-0.664723	0.169767	-3.9155	9.02179e-05	0.0108595	AT5G43520
gene:AT5G44400	873.711	0.72058	0.202579	3.55704	0.000375057	0.0280206	AT5G44400
gene:AT5G44572	53.5265	1.28493	0.282424	4.54963	5.37397e-06	0.00116432	AT5G44572
gene:AT5G44650	310.789	0.425857	0.10976	3.87988	0.000104507	0.0119802	AT5G44650
gene:AT5G45500	2045.81	-0.235465	0.0691791	-3.40371	0.000664784	0.0406871	AT5G45500
gene:AT5G46110	238.77	0.984036	0.171726	5.73026	1.00275e-08	7.00828e-06	AT5G46110
gene:AT5G47110	689.422	0.463698	0.0999586	4.6389	3.50265e-06	0.000879765	AT5G47110
gene:AT5G47190	353.248	0.401438	0.116698	3.43996	0.000581792	0.0375566	AT5G47190
gene:AT5G47230	447.905	-0.612203	0.126339	-4.84571	1.26157e-06	0.000390474	AT5G47230
gene:AT5G47740	355.388	-0.717863	0.206479	-3.47668	0.00050766	0.0349105	AT5G47740
gene:AT5G48620	425.9	0.422981	0.117172	3.6099	0.000306316	0.0243101	AT5G48620
gene:AT5G53490	43.3965	1.41069	0.384513	3.66878	0.000243713	0.0206262	AT5G53490
gene:AT5G54270	130.718	0.872058	0.208193	4.18871	2.80548e-05	0.00431088	AT5G54270
gene:AT5G54770	1304.03	1.21822	0.352205	3.45883	0.000542523	0.0363774	AT5G54770
gene:AT5G57740	762.48	-0.259542	0.077595	-3.34482	0.00082335	0.0471952	AT5G57740
gene:AT5G58010	389.768	-0.765873	0.181685	-4.21538	2.49359e-05	0.00394352	AT5G58010
gene:AT5G58250	250.57	0.480789	0.120464	3.99115	6.5754e-05	0.0086341	AT5G58250
gene:AT5G58330	521.988	0.698462	0.112959	6.18331	6.27727e-10	6.47635e-07	AT5G58330
gene:AT5G58350	1678.48	-0.285317	0.0712611	-4.00382	6.23284e-05	0.00828471	AT5G58350
gene:AT5G58860	4562.66	-0.465371	0.130867	-3.55607	0.000376442	0.0280275	AT5G58860
gene:AT5G59310	1025.45	1.8244	0.513417	3.55346	0.000380204	0.0282106	AT5G59310
gene:AT5G59550	416.52	-0.398269	0.116523	-3.41793	0.000630986	0.0392843	AT5G59550
gene:AT5G61290	42.4831	1.25704	0.363855	3.45479	0.000550715	0.0363774	AT5G61290
gene:AT5G61600	479.013	-0.513815	0.139986	-3.67047	0.000242104	0.0206262	AT5G61600
gene:AT5G62165	255.242	0.5922	0.177331	3.33952	0.000839225	0.0477235	AT5G62165
gene:AT5G63600	9928.85	-0.270313	0.0770752	-3.50713	0.000452967	0.0320718	AT5G63600
gene:AT5G63970	889.636	-0.308456	0.0766893	-4.02215	5.76701e-05	0.00777019	AT5G63970
gene:AT5G64040	121.874	0.897676	0.255719	3.5104	0.000447425	0.0318879	AT5G64040
gene:AT5G65210	5520.15	-0.216897	0.058948	-3.67946	0.000233731	0.0203455	AT5G65210
gene:AT5G66190	485.975	0.734772	0.136477	5.38385	7.29078e-08	3.94905e-05	AT5G66190
gene:AT5G66570	655.823	0.980482	0.180098	5.44416	5.2049e-08	2.96761e-05	AT5G66570
gene:AT5G67430	112.469	-1.41454	0.183663	-7.70183	1.34136e-14	4.84366e-11	AT5G67430

## Sheet: DEGs Salt lbd16-1 VS Col-0
	baseMean	log2FoldChange	lfcSE	stat	pvalue	padj	GeneID
gene:AT1G01320	759.499	0.308586	0.0997613	3.09324	0.00197983	0.0391832	AT1G01320
gene:AT1G01340	360.524	0.438678	0.14049	3.12249	0.00179331	0.0367255	AT1G01340
gene:AT1G01453	57.1593	-1.48309	0.298632	-4.96629	6.82452e-07	6.71472e-05	AT1G01453
gene:AT1G01750	582.619	-1.07489	0.12931	-8.31246	9.37398e-17	1.88656e-13	AT1G01750
gene:AT1G02570	49.7946	-1.85867	0.298236	-6.23221	4.5989e-10	1.1188e-07	AT1G02570
gene:AT1G02810	535.113	-0.41873	0.133593	-3.13437	0.00172225	0.0357595	AT1G02810
gene:AT1G02920	2339.36	0.446606	0.134322	3.32489	0.000884545	0.022303	AT1G02920
gene:AT1G03090	1112.16	0.507468	0.168322	3.01487	0.00257088	0.0466893	AT1G03090
gene:AT1G03230	1485.56	-0.434967	0.114711	-3.79186	0.000149522	0.00565834	AT1G03230
gene:AT1G03630	52.5791	0.918582	0.259414	3.54099	0.000398632	0.0121221	AT1G03630
gene:AT1G03780	528.822	-0.401799	0.10804	-3.71898	0.000200033	0.00709668	AT1G03780
gene:AT1G03870	2248.25	-0.449516	0.140136	-3.20772	0.00133793	0.029888	AT1G03870
gene:AT1G03905	466.811	0.290023	0.0892719	3.24876	0.00115907	0.0272395	AT1G03905
gene:AT1G03940	6.79158	3.14601	0.951996	3.30464	0.000950975	0.0235495	AT1G03940
gene:AT1G04040	4828.73	-0.65062	0.12936	-5.02952	4.91717e-07	5.03964e-05	AT1G04040
gene:AT1G04160	421.016	-0.442202	0.145205	-3.04538	0.0023239	0.0435618	AT1G04160
gene:AT1G04250	1523.72	-0.559638	0.133289	-4.19869	2.68467e-05	0.00143558	AT1G04250
gene:AT1G04310	373.422	0.521486	0.141655	3.68138	0.000231979	0.00787663	AT1G04310
gene:AT1G04430	3198.44	-0.226814	0.0587583	-3.86012	0.000113331	0.00457	AT1G04430
gene:AT1G04520	527.309	-0.527787	0.132922	-3.97064	7.16804e-05	0.00319288	AT1G04520
gene:AT1G04570	52.8416	0.865327	0.244939	3.53282	0.000411151	0.0124158	AT1G04570
gene:AT1G04620	123.856	0.732588	0.153453	4.77403	1.80579e-06	0.000159777	AT1G04620
gene:AT1G04700	177.054	-0.547158	0.145394	-3.76329	0.000167695	0.00617711	AT1G04700
gene:AT1G05170	470.716	-0.377036	0.104073	-3.6228	0.000291434	0.00942967	AT1G05170
gene:AT1G05210	215.011	-0.461336	0.149854	-3.07856	0.00208004	0.0403576	AT1G05210
gene:AT1G05250	2532.34	-1.65358	0.201255	-8.21631	2.09857e-16	3.8715e-13	AT1G05250
gene:AT1G05280	295.828	-0.684101	0.147122	-4.6499	3.32096e-06	0.000264459	AT1G05280
gene:AT1G05620	1103.17	-0.225231	0.0714647	-3.15163	0.0016236	0.0341991	AT1G05620
gene:AT1G05650	357.182	-0.757056	0.219283	-3.45242	0.00055559	0.0156484	AT1G05650
gene:AT1G05690	42.2798	1.12319	0.342035	3.28384	0.00102404	0.0248941	AT1G05690
gene:AT1G05990	33.3405	-1.48756	0.438497	-3.3924	0.000692842	0.0186823	AT1G05990
gene:AT1G06090	1303.95	-0.527744	0.146882	-3.59298	0.000326918	0.0103538	AT1G06090
gene:AT1G06120	180.359	-1.53167	0.308872	-4.9589	7.08917e-07	6.94425e-05	AT1G06120
gene:AT1G06130	387.27	0.320107	0.0872456	3.66904	0.000243464	0.00817878	AT1G06130
gene:AT1G06143	52.3709	-0.795228	0.252076	-3.15471	0.00160657	0.0339598	AT1G06143
gene:AT1G06460	156.511	0.926308	0.174589	5.30564	1.12279e-07	1.35827e-05	AT1G06460
gene:AT1G06640	5125.04	0.250826	0.0687752	3.64704	0.000265283	0.0087005	AT1G06640
gene:AT1G06923	65.8455	-1.70229	0.308361	-5.52044	3.38147e-08	4.73791e-06	AT1G06923
gene:AT1G06930	66.8037	-0.862936	0.288661	-2.98944	0.00279486	0.0494982	AT1G06930
gene:AT1G07710	38.7258	-1.04729	0.311217	-3.36515	0.000765027	0.0200428	AT1G07710
gene:AT1G07795	21.9665	-1.685	0.449564	-3.74808	0.000178195	0.00648827	AT1G07795
gene:AT1G08430	637.916	-0.409066	0.120638	-3.39086	0.000696736	0.0187644	AT1G08430
gene:AT1G08590	703.07	-0.616698	0.105233	-5.86033	4.61946e-09	7.92757e-07	AT1G08590
gene:AT1G08630	43.051	1.53991	0.354687	4.34162	1.41436e-05	0.000864945	AT1G08630
gene:AT1G09170	316.673	-0.610437	0.143773	-4.24583	2.17782e-05	0.00121137	AT1G09170
gene:AT1G09210	6778.3	-0.275755	0.0820018	-3.36279	0.000771594	0.0201356	AT1G09210
gene:AT1G09580	410.949	-0.380309	0.125963	-3.01922	0.00253425	0.0462516	AT1G09580
gene:AT1G09750	130.437	-1.07632	0.279512	-3.8507	0.00011778	0.00471081	AT1G09750
gene:AT1G10030	801.287	-0.339262	0.0994985	-3.40972	0.000650288	0.017839	AT1G10030
gene:AT1G10070	330.67	1.49353	0.261058	5.72106	1.05863e-08	1.72323e-06	AT1G10070
gene:AT1G10200	2286.41	0.246884	0.0773947	3.18994	0.00142304	0.0312409	AT1G10200
gene:AT1G10300	162.475	0.54772	0.178676	3.06544	0.00217349	0.0416235	AT1G10300
gene:AT1G10470	2182.62	-0.386097	0.0952532	-4.05337	5.04845e-05	0.00242962	AT1G10470
gene:AT1G10760	2830.38	0.311848	0.0570683	5.46447	4.64289e-08	6.26733e-06	AT1G10760
gene:AT1G11080	707.418	-0.861147	0.246369	-3.49536	0.000473432	0.013827	AT1G11080
gene:AT1G11180	85.9169	0.656893	0.20294	3.23688	0.00120845	0.0279974	AT1G11180
gene:AT1G11530	132.541	0.701854	0.192036	3.6548	0.000257384	0.0085299	AT1G11530
gene:AT1G11545	895.354	-0.587548	0.16709	-3.51635	0.000437522	0.0130839	AT1G11545
gene:AT1G11655	32.0183	-1.55493	0.496373	-3.13259	0.00173274	0.0358573	AT1G11655
gene:AT1G11840	20272.6	0.194852	0.0547439	3.55934	0.000371785	0.0114792	AT1G11840
gene:AT1G12040	914.521	-1.33915	0.299333	-4.47379	7.68439e-06	0.000526678	AT1G12040
gene:AT1G12080	1914.44	-0.610342	0.151156	-4.03783	5.39475e-05	0.0025519	AT1G12080
gene:AT1G12090	2401.98	-0.469334	0.123343	-3.80511	0.00014174	0.0054288	AT1G12090
gene:AT1G12150	72.0008	-1.09394	0.239889	-4.56018	5.11107e-06	0.000378424	AT1G12150
gene:AT1G12430	669.52	0.343093	0.0889771	3.85597	0.000115269	0.00463969	AT1G12430
gene:AT1G12560	699.525	-0.703559	0.125954	-5.58585	2.32556e-08	3.52625e-06	AT1G12560
gene:AT1G12750	500.761	0.273091	0.0855721	3.19136	0.00141607	0.0311416	AT1G12750
gene:AT1G12900	108.177	0.894497	0.284424	3.14494	0.00166121	0.0348191	AT1G12900
gene:AT1G12950	564.151	-0.500781	0.156776	-3.19425	0.00140194	0.0309322	AT1G12950
gene:AT1G13430	46.0983	-0.894484	0.29586	-3.02334	0.0025	0.0458914	AT1G13430
gene:AT1G13620	87.8789	-1.06532	0.23629	-4.50855	6.52726e-06	0.000461748	AT1G13620
gene:AT1G13790	18.8811	1.44478	0.374141	3.8616	0.000112646	0.00455966	AT1G13790
gene:AT1G13930	16783.8	0.398201	0.0614143	6.48384	8.94148e-11	2.78798e-08	AT1G13930
gene:AT1G14220	139.693	-0.996033	0.194467	-5.12186	3.02534e-07	3.2853e-05	AT1G14220
gene:AT1G14390	290.979	-0.719977	0.166969	-4.31203	1.61762e-05	0.000954957	AT1G14390
gene:AT1G14630	168.544	0.660813	0.20863	3.16739	0.00153816	0.0329321	AT1G14630
gene:AT1G14910	786.407	0.225052	0.0705988	3.18775	0.00143383	0.0313658	AT1G14910
gene:AT1G14980	3626.73	-0.457736	0.14098	-3.2468	0.00116709	0.0273408	AT1G14980
gene:AT1G15330	78.6512	1.0793	0.330265	3.26799	0.00108313	0.0257278	AT1G15330
gene:AT1G15480	427.481	-0.305795	0.0985543	-3.10281	0.00191691	0.0382311	AT1G15480
gene:AT1G15670	820.764	0.445144	0.126492	3.51915	0.000432938	0.012987	AT1G15670
gene:AT1G16000	759.477	-0.597069	0.164623	-3.6269	0.000286847	0.00929753	AT1G16000
gene:AT1G16310	533.453	0.355327	0.103297	3.43987	0.000581984	0.0163295	AT1G16310
gene:AT1G16400	675.689	0.528484	0.136049	3.8845	0.00010254	0.00425098	AT1G16400
gene:AT1G16410	19.2446	7.79594	2.41979	3.22174	0.00127413	0.0290792	AT1G16410
gene:AT1G16440	105.821	-0.77564	0.202971	-3.82143	0.000132681	0.00517128	AT1G16440
gene:AT1G16850	1268.79	0.520242	0.116232	4.47588	7.60984e-06	0.000526458	AT1G16850
gene:AT1G17100	122.58	0.574902	0.145656	3.947	7.91376e-05	0.00346235	AT1G17100
gene:AT1G17190	1625.23	-0.334582	0.0904981	-3.69712	0.000218062	0.0075429	AT1G17190
gene:AT1G17840	389.925	-0.43418	0.136941	-3.17056	0.00152147	0.0326378	AT1G17840
gene:AT1G17860	5467.55	0.234381	0.0724126	3.23674	0.00120903	0.0279974	AT1G17860
gene:AT1G18140	725.915	0.616914	0.145765	4.23226	2.31354e-05	0.00127406	AT1G18140
gene:AT1G18420	247.852	-0.944646	0.155662	-6.06857	1.29054e-09	2.67009e-07	AT1G18420
gene:AT1G18590	770.61	0.470288	0.110116	4.27082	1.94751e-05	0.00110833	AT1G18590
gene:AT1G18630	480.796	-0.371897	0.0916964	-4.05575	4.99742e-05	0.00242411	AT1G18630
gene:AT1G19520	1510.66	-0.230953	0.070618	-3.27045	0.00107376	0.0256151	AT1G19520
gene:AT1G19570	10756.6	0.515973	0.0878795	5.87137	4.32203e-09	7.59375e-07	AT1G19570
gene:AT1G19840	109.22	-0.850887	0.221517	-3.84118	0.000122444	0.0048557	AT1G19840
gene:AT1G19900	377.01	-1.26197	0.224867	-5.61209	1.99892e-08	3.05187e-06	AT1G19900
gene:AT1G20020	142.159	0.986996	0.311454	3.16899	0.00152968	0.0327823	AT1G20020
gene:AT1G20070	416.195	-0.360999	0.119044	-3.03249	0.00242548	0.0449334	AT1G20070
gene:AT1G20190	616.506	-0.363466	0.101885	-3.5674	0.000360543	0.0111945	AT1G20190
gene:AT1G20610	626.837	-0.35813	0.110574	-3.23883	0.00120022	0.0279974	AT1G20610
gene:AT1G21400	299.281	1.01356	0.266451	3.80391	0.00014243	0.00543642	AT1G21400
gene:AT1G21520	100.174	0.626184	0.197955	3.16326	0.00156012	0.0332736	AT1G21520
gene:AT1G21600	491.251	0.282051	0.0852019	3.31038	0.0009317	0.0232274	AT1G21600
gene:AT1G22150	97.0979	1.76922	0.571997	3.09305	0.0019811	0.0391832	AT1G22150
gene:AT1G22330	142.282	-0.877874	0.256223	-3.42622	0.000612054	0.0169795	AT1G22330
gene:AT1G22440	3650.4	0.274415	0.0591974	4.6356	3.5591e-06	0.000281398	AT1G22440
gene:AT1G22880	317.241	-1.50467	0.199164	-7.5549	4.19177e-14	3.7119e-11	AT1G22880
gene:AT1G23030	861.164	-0.542239	0.0965576	-5.61571	1.95757e-08	3.00949e-06	AT1G23030
gene:AT1G23205	75.6938	-1.45618	0.393428	-3.70125	0.000214542	0.00747183	AT1G23205
gene:AT1G23410	1113.63	-0.40524	0.106318	-3.81157	0.000138086	0.00532568	AT1G23410
gene:AT1G23750	505.222	-0.443899	0.138136	-3.2135	0.0013113	0.0295616	AT1G23750
gene:AT1G23800	2395.67	0.29141	0.0952527	3.05934	0.00221827	0.0422392	AT1G23800
gene:AT1G24530	306.82	0.356614	0.113723	3.13581	0.00171382	0.0356584	AT1G24530
gene:AT1G24575	301.466	0.643273	0.162673	3.9544	7.67283e-05	0.00337696	AT1G24575
gene:AT1G25220	968.821	0.218221	0.0729394	2.99181	0.0027733	0.0492738	AT1G25220
gene:AT1G25240	9.82909	-2.31737	0.680507	-3.40536	0.000660781	0.017971	AT1G25240
gene:AT1G25450	217.705	-0.71305	0.165487	-4.30879	1.64152e-05	0.000955632	AT1G25450
gene:AT1G26460	2019.89	-0.31147	0.0886332	-3.51415	0.00044117	0.0131272	AT1G26460
gene:AT1G26730	462.772	0.487361	0.139334	3.49779	0.000469128	0.0137739	AT1G26730
gene:AT1G27020	422.153	0.679932	0.172186	3.94883	7.85348e-05	0.00344278	AT1G27020
gene:AT1G27110	187.904	-0.60637	0.14911	-4.06659	4.77064e-05	0.00233656	AT1G27110
gene:AT1G27390	1439.16	-0.27507	0.0791729	-3.47429	0.000512202	0.014688	AT1G27390
gene:AT1G27740	274.738	-0.604726	0.120139	-5.03356	4.81448e-07	4.96267e-05	AT1G27740
gene:AT1G28110	1647.45	0.318849	0.081568	3.909	9.26799e-05	0.00391555	AT1G28110
gene:AT1G28480	254.595	-0.665316	0.169568	-3.92359	8.72383e-05	0.00374279	AT1G28480
gene:AT1G29025	813.475	-1.30569	0.176628	-7.39229	1.44316e-13	1.06005e-10	AT1G29025
gene:AT1G29180	43.6912	1.07669	0.337909	3.18634	0.00144087	0.0314576	AT1G29180
gene:AT1G29418	1774.49	-0.339053	0.0726036	-4.66992	3.01318e-06	0.000244343	AT1G29418
gene:AT1G29470	6881.02	-0.216007	0.0579551	-3.72713	0.00019367	0.00694919	AT1G29470
gene:AT1G30110	805.028	0.449028	0.115619	3.88369	0.000102885	0.00425502	AT1G30110
gene:AT1G30690	2721.02	-0.288386	0.0903355	-3.19239	0.001411	0.0310812	AT1G30690
gene:AT1G30760	317.859	-0.718556	0.11818	-6.08019	1.20042e-09	2.53095e-07	AT1G30760
gene:AT1G30850	63.4473	-1.02989	0.220181	-4.67745	2.90465e-06	0.00023919	AT1G30850
gene:AT1G30870	1648.97	-0.817826	0.181722	-4.50042	6.78194e-06	0.000473623	AT1G30870
gene:AT1G30960	312.591	-0.333682	0.106794	-3.12455	0.0017808	0.0365708	AT1G30960
gene:AT1G30990	84.97	-1.08369	0.258911	-4.18556	2.84467e-05	0.0015102	AT1G30990
gene:AT1G31550	14.3948	1.62038	0.495031	3.27328	0.00106306	0.0255528	AT1G31550
gene:AT1G31770	1495.07	-0.483504	0.155393	-3.1115	0.0018614	0.0374615	AT1G31770
gene:AT1G32080	16.3288	2.21443	0.585076	3.78487	0.000153789	0.00576072	AT1G32080
gene:AT1G32470	79.9885	0.786078	0.237374	3.31156	0.000927775	0.0231557	AT1G32470
gene:AT1G32560	23.8654	3.20427	0.733386	4.36915	1.24732e-05	0.000777836	AT1G32560
gene:AT1G32860	325.455	-0.358067	0.111637	-3.20741	0.00133936	0.0298898	AT1G32860
gene:AT1G33170	832.936	0.364367	0.099617	3.65767	0.000254515	0.00846013	AT1G33170
gene:AT1G33240	1337.93	-0.2871	0.0748663	-3.83484	0.000125648	0.00494947	AT1G33240
gene:AT1G33520	1458.45	-0.241692	0.0782412	-3.08906	0.00200792	0.0394772	AT1G33520
gene:AT1G33750	680.636	-0.55535	0.112364	-4.94242	7.71581e-07	7.42664e-05	AT1G33750
gene:AT1G33800	1736.58	-0.272394	0.0734095	-3.71061	0.000206761	0.00727845	AT1G33800
gene:AT1G34110	480.792	-0.530887	0.100871	-5.26302	1.41706e-07	1.67759e-05	AT1G34110
gene:AT1G34490	14.6829	-4.05082	1.28577	-3.15051	0.00162986	0.0342984	AT1G34490
gene:AT1G34510	102.093	-2.28914	0.354998	-6.44831	1.13107e-10	3.16958e-08	AT1G34510
gene:AT1G34540	19.8259	-2.4992	0.527934	-4.73392	2.20223e-06	0.000187511	AT1G34540
gene:AT1G34760	94.3848	-1.21642	0.274692	-4.42832	9.49692e-06	0.00062202	AT1G34760
gene:AT1G35230	31.5712	0.918694	0.262439	3.50059	0.000464225	0.0136845	AT1G35230
gene:AT1G35240	55.2343	0.880807	0.245609	3.58621	0.000335514	0.0105806	AT1G35240
gene:AT1G35250	846.499	0.467575	0.0880951	5.30761	1.11069e-07	1.35102e-05	AT1G35250
gene:AT1G35290	13.84	5.62377	1.38704	4.05452	5.0237e-05	0.00242744	AT1G35290
gene:AT1G42970	186.592	1.09436	0.260183	4.20613	2.59778e-05	0.00140955	AT1G42970
gene:AT1G43020	154.306	-0.877716	0.190468	-4.60822	4.06132e-06	0.000311105	AT1G43020
gene:AT1G43670	584.89	0.413415	0.118364	3.49273	0.000478111	0.0139452	AT1G43670
gene:AT1G44180	59.2399	-0.829096	0.233952	-3.54388	0.000394291	0.0120066	AT1G44180
gene:AT1G44970	357.253	-0.428544	0.136324	-3.14357	0.00166903	0.0348983	AT1G44970
gene:AT1G45191	9.85205	2.67205	0.704218	3.79436	0.000148026	0.00561128	AT1G45191
gene:AT1G45474	82.6041	0.693652	0.222535	3.11704	0.00182676	0.0370337	AT1G45474
gene:AT1G45545	55.8555	-1.12513	0.323092	-3.48239	0.000496953	0.0144377	AT1G45545
gene:AT1G47600	2544.93	-0.495638	0.135361	-3.6616	0.000250643	0.00835653	AT1G47600
gene:AT1G47610	19.388	-1.22545	0.400929	-3.05652	0.00223919	0.0424411	AT1G47610
gene:AT1G47980	29.8484	1.14894	0.29518	3.89235	9.92769e-05	0.00414678	AT1G47980
gene:AT1G48130	8.85214	7.41384	2.36689	3.13231	0.00173438	0.0358573	AT1G48130
gene:AT1G48210	1026.74	0.241454	0.0655448	3.6838	0.000229786	0.00781412	AT1G48210
gene:AT1G48330	240.605	-0.648989	0.12253	-5.29656	1.18005e-07	1.41211e-05	AT1G48330
gene:AT1G48540	466.296	0.322415	0.105391	3.05924	0.002219	0.0422392	AT1G48540
gene:AT1G48930	919.447	-0.787783	0.133618	-5.89579	3.72904e-09	6.87946e-07	AT1G48930
gene:AT1G49410	1322.72	-0.393412	0.128972	-3.05038	0.00228556	0.0430252	AT1G49410
gene:AT1G49470	267.486	-0.525708	0.1727	-3.04406	0.00233409	0.0436789	AT1G49470
gene:AT1G49570	186.156	-1.38505	0.44625	-3.10375	0.00191086	0.0381721	AT1G49570
gene:AT1G49850	335.417	0.321029	0.107412	2.98876	0.00280108	0.0495686	AT1G49850
gene:AT1G49860	1106.4	0.765628	0.205685	3.72233	0.000197393	0.00702554	AT1G49860
gene:AT1G49970	1023.79	0.222264	0.0690946	3.21681	0.00129624	0.0293418	AT1G49970
gene:AT1G50050	37.4729	1.12075	0.285066	3.93153	8.44052e-05	0.00364954	AT1G50050
gene:AT1G50060	1076.44	-0.602631	0.157643	-3.82277	0.000131961	0.0051523	AT1G50060
gene:AT1G50490	1387.53	-0.294103	0.0942001	-3.12211	0.00179562	0.0367389	AT1G50490
gene:AT1G50930	71.3151	-1.1875	0.278834	-4.25879	2.05534e-05	0.00115193	AT1G50930
gene:AT1G51110	19.366	1.36167	0.412101	3.30422	0.000952396	0.0235495	AT1G51110
gene:AT1G51260	49.8117	-1.66488	0.512595	-3.24794	0.00116244	0.0272895	AT1G51260
gene:AT1G51700	151.605	0.582662	0.191586	3.04126	0.00235591	0.0439757	AT1G51700
gene:AT1G51820	68.6257	0.827648	0.244519	3.3848	0.000712302	0.0189987	AT1G51820
gene:AT1G52050	1738.8	-0.439058	0.140452	-3.12604	0.00177176	0.0364475	AT1G52050
gene:AT1G52060	2148.01	-0.962614	0.139213	-6.9147	4.68842e-12	2.20835e-09	AT1G52060
gene:AT1G52070	5295.98	-0.65834	0.118171	-5.57107	2.53172e-08	3.73649e-06	AT1G52070
gene:AT1G52190	84.8761	-0.756027	0.245495	-3.0796	0.00207276	0.0402752	AT1G52190
gene:AT1G52200	1924.67	0.481414	0.110798	4.34498	1.39288e-05	0.000856544	AT1G52200
gene:AT1G52410	192.864	0.687028	0.176021	3.90309	9.49714e-05	0.00398952	AT1G52410
gene:AT1G52660	146.968	-1.0711	0.216822	-4.94	7.81217e-07	7.48684e-05	AT1G52660
gene:AT1G52910	431.943	-0.561129	0.134973	-4.15734	3.21974e-05	0.0016732	AT1G52910
gene:AT1G53070	533.892	0.418838	0.0906239	4.62171	3.80588e-06	0.000294596	AT1G53070
gene:AT1G53130	234.676	-0.883458	0.232634	-3.79764	0.000146083	0.00556623	AT1G53130
gene:AT1G53480	386.646	-11.9583	1.18407	-10.0993	5.56109e-24	6.15558e-20	AT1G53480
gene:AT1G53680	245.054	-0.526761	0.136448	-3.86052	0.000113146	0.00457	AT1G53680
gene:AT1G53700	79.5318	-0.838721	0.218369	-3.84085	0.00012261	0.0048557	AT1G53700
gene:AT1G53830	805.302	-1.04454	0.158626	-6.58489	4.55212e-11	1.6254e-08	AT1G53830
gene:AT1G54000	6842.07	-0.610909	0.0925579	-6.60029	4.10353e-11	1.51407e-08	AT1G54000
gene:AT1G54010	1227.47	-0.838901	0.103526	-8.10333	5.3477e-16	8.07434e-13	AT1G54010
gene:AT1G54100	8600.75	0.229573	0.0747316	3.07196	0.00212656	0.0409016	AT1G54100
gene:AT1G54160	101.37	0.675416	0.204698	3.29956	0.000968352	0.0238193	AT1G54160
gene:AT1G54690	1152.1	-0.407155	0.104965	-3.87895	0.000104909	0.00430886	AT1G54690
gene:AT1G54860	2.84966	4.88592	1.58592	3.08081	0.00206441	0.0402306	AT1G54860
gene:AT1G54870	21.0742	2.667	0.474066	5.62579	1.84657e-08	2.85869e-06	AT1G54870
gene:AT1G54940	109.997	-1.40134	0.196552	-7.12963	1.00638e-12	5.86294e-10	AT1G54940
gene:AT1G54970	792.517	-1.55819	0.204657	-7.61368	2.66401e-14	2.45733e-11	AT1G54970
gene:AT1G55260	111.592	-0.89732	0.206581	-4.34366	1.40125e-05	0.000859305	AT1G55260
gene:AT1G55290	69.8194	-1.23564	0.241254	-5.12173	3.02738e-07	3.2853e-05	AT1G55290
gene:AT1G55740	1646.32	0.396355	0.107317	3.6933	0.000221364	0.00763325	AT1G55740
gene:AT1G55840	2300.13	0.235206	0.0690615	3.40575	0.000659828	0.0179671	AT1G55840
gene:AT1G55920	3061.9	0.24862	0.0779431	3.18976	0.00142389	0.0312409	AT1G55920
gene:AT1G55980	126.354	0.928089	0.180915	5.12998	2.89768e-07	3.20744e-05	AT1G55980
gene:AT1G56045	2537.01	-0.25817	0.0799368	-3.22967	0.00123933	0.0284905	AT1G56045
gene:AT1G56110	7252.05	-0.339914	0.10109	-3.36249	0.000772427	0.0201356	AT1G56110
gene:AT1G56660	2199	-0.627471	0.19716	-3.18255	0.00145983	0.0317152	AT1G56660
gene:AT1G56680	271.987	-1.04686	0.226436	-4.6232	3.77857e-06	0.000293974	AT1G56680
gene:AT1G57590	603.066	-1.03117	0.12576	-8.19953	2.41338e-16	4.1098e-13	AT1G57590
gene:AT1G58370	551.045	-0.437421	0.107544	-4.06735	4.75506e-05	0.00233409	AT1G58370
gene:AT1G58848	195.931	0.967654	0.221967	4.35944	1.30395e-05	0.000806334	AT1G58848
gene:AT1G59124	183.102	1.00919	0.153463	6.57613	4.82848e-11	1.69671e-08	AT1G59124
gene:AT1G59171	7.83416	-3.5117	1.08157	-3.24684	0.00116692	0.0273408	AT1G59171
gene:AT1G59725	63.7352	-1.05037	0.246194	-4.26642	1.98634e-05	0.00111973	AT1G59725
gene:AT1G59740	941.021	0.540314	0.119465	4.52277	6.1035e-06	0.000440128	AT1G59740
gene:AT1G59850	68.4104	-1.10816	0.253734	-4.3674	1.25734e-05	0.00078188	AT1G59850
gene:AT1G59940	213.88	-0.632149	0.165545	-3.81859	0.000134216	0.00522194	AT1G59940
gene:AT1G60390	957.483	0.404865	0.123724	3.27233	0.00106664	0.025594	AT1G60390
gene:AT1G60470	3497.07	0.470154	0.12452	3.77571	0.00015955	0.00593635	AT1G60470
gene:AT1G60810	1660.35	-0.300537	0.0745773	-4.02988	5.58051e-05	0.00262854	AT1G60810
gene:AT1G61190	52.079	0.919363	0.284811	3.22798	0.00124669	0.0286002	AT1G61190
gene:AT1G61480	77.3343	0.746368	0.248836	2.99944	0.00270475	0.0484055	AT1G61480
gene:AT1G61660	608.345	0.341742	0.106993	3.19407	0.00140283	0.0309322	AT1G61660
gene:AT1G61840	73.4268	-1.02288	0.247524	-4.13245	3.58909e-05	0.00183924	AT1G61840
gene:AT1G61950	30.2261	-2.63278	0.54574	-4.82424	1.40538e-06	0.000128563	AT1G61950
gene:AT1G62440	407.093	-1.10979	0.171953	-6.45405	1.08899e-10	3.13091e-08	AT1G62440
gene:AT1G62540	123.831	0.69566	0.158006	4.40275	1.06888e-05	0.000683899	AT1G62540
gene:AT1G62560	199.191	0.64757	0.161089	4.01995	5.82115e-05	0.00269298	AT1G62560
gene:AT1G62750	980.158	0.392292	0.115474	3.39724	0.000680692	0.0184445	AT1G62750
gene:AT1G62770	824.462	0.512504	0.101327	5.05794	4.23807e-07	4.44656e-05	AT1G62770
gene:AT1G62800	1213.23	0.235936	0.0732204	3.22227	0.0012718	0.0290557	AT1G62800
gene:AT1G62840	146.817	-0.500061	0.167274	-2.98948	0.00279453	0.0494982	AT1G62840
gene:AT1G62870	310.855	0.549655	0.181447	3.02929	0.00245133	0.045223	AT1G62870
gene:AT1G62980	492.611	-1.43178	0.207206	-6.90993	4.84893e-12	2.23637e-09	AT1G62980
gene:AT1G62990	685.32	0.353502	0.113801	3.10631	0.00189437	0.0379526	AT1G62990
gene:AT1G63050	603.152	-0.351452	0.0811367	-4.33161	1.48023e-05	0.00088998	AT1G63050
gene:AT1G63450	206.025	-0.994264	0.192756	-5.15814	2.49417e-07	2.81714e-05	AT1G63450
gene:AT1G63600	37.4971	-1.87035	0.371591	-5.03336	4.81965e-07	4.96267e-05	AT1G63600
gene:AT1G63650	211.585	-0.554765	0.138659	-4.00093	6.30932e-05	0.00288586	AT1G63650
gene:AT1G63880	30.5307	1.27461	0.321744	3.96158	7.44554e-05	0.00329659	AT1G63880
gene:AT1G63930	101.934	-0.918136	0.207451	-4.42579	9.60886e-06	0.000623815	AT1G63930
gene:AT1G64170	533.151	0.508332	0.160822	3.16084	0.00157315	0.0334254	AT1G64170
gene:AT1G64640	459.685	-0.694726	0.168813	-4.11535	3.86589e-05	0.00195842	AT1G64640
gene:AT1G64660	678.862	0.901652	0.199989	4.50851	6.52846e-06	0.000461748	AT1G64660
gene:AT1G64680	14.0275	1.71778	0.534386	3.21448	0.0013068	0.0295203	AT1G64680
gene:AT1G64710	10.3683	6.77422	2.23042	3.03719	0.00238795	0.0443946	AT1G64710
gene:AT1G64770	14.6222	1.62566	0.541374	3.00284	0.00267476	0.0481022	AT1G64770
gene:AT1G64880	3291.21	-0.343557	0.0800866	-4.28982	1.78817e-05	0.0010309	AT1G64880
gene:AT1G64930	143.023	-0.880122	0.21792	-4.03874	5.37398e-05	0.00254752	AT1G64930
gene:AT1G65310	619.227	-2.19185	0.278234	-7.87773	3.33382e-15	3.69021e-12	AT1G65310
gene:AT1G65470	432.933	-0.374339	0.122064	-3.06674	0.00216404	0.0415143	AT1G65470
gene:AT1G65500	113.284	-0.630703	0.189577	-3.3269	0.000878184	0.0221679	AT1G65500
gene:AT1G65570	491.144	-0.62731	0.140502	-4.46478	8.01506e-06	0.000542622	AT1G65570
gene:AT1G65680	105.499	-0.807189	0.21682	-3.72285	0.000196987	0.00702448	AT1G65680
gene:AT1G65845	282.198	0.592534	0.143103	4.14063	3.46354e-05	0.00177902	AT1G65845
gene:AT1G65860	16.627	1.91681	0.623727	3.07315	0.00211813	0.0408104	AT1G65860
gene:AT1G66150	1013.14	-0.318686	0.0757143	-4.20906	2.56434e-05	0.00139671	AT1G66150
gene:AT1G66270	5695.27	-0.585962	0.0951431	-6.15875	7.33222e-10	1.65633e-07	AT1G66270
gene:AT1G66950	87.5097	-0.989962	0.252528	-3.9202	8.84758e-05	0.00378797	AT1G66950
gene:AT1G66970	10.0842	3.03719	0.782286	3.88246	0.000103406	0.00425502	AT1G66970
gene:AT1G67090	697.981	1.8609	0.574911	3.23685	0.00120859	0.0279974	AT1G67090
gene:AT1G67340	479.119	0.324066	0.087856	3.68861	0.000225486	0.00769586	AT1G67340
gene:AT1G67480	3706.26	0.371701	0.12332	3.01412	0.00257728	0.046767	AT1G67480
gene:AT1G67650	133.025	0.503669	0.154138	3.26764	0.00108448	0.0257322	AT1G67650
gene:AT1G67900	528.233	0.381591	0.10496	3.63557	0.000277365	0.00908329	AT1G67900
gene:AT1G68010	67.6733	1.43294	0.330845	4.33113	1.48343e-05	0.00088998	AT1G68010
gene:AT1G68410	1050.6	-0.285834	0.0902861	-3.16587	0.00154618	0.0330719	AT1G68410
gene:AT1G68470	264.845	0.426661	0.136684	3.12152	0.00179922	0.0367784	AT1G68470
gene:AT1G68810	547.885	0.448938	0.139605	3.21578	0.00130093	0.0294176	AT1G68810
gene:AT1G69240	160.772	-1.07834	0.212311	-5.07904	3.79338e-07	4.04708e-05	AT1G69240
gene:AT1G69490	168.56	0.616531	0.200296	3.0781	0.00208328	0.0403851	AT1G69490
gene:AT1G69600	342.163	0.352641	0.115531	3.05234	0.00227062	0.0428533	AT1G69600
gene:AT1G69770	1180.07	-0.31379	0.104595	-3.00006	0.00269929	0.0483686	AT1G69770
gene:AT1G69830	1244.91	0.318577	0.0996737	3.1962	0.00139252	0.0307832	AT1G69830
gene:AT1G69840	399.024	0.605817	0.168403	3.59743	0.000321374	0.0102221	AT1G69840
gene:AT1G70440	88.4845	-0.832761	0.242237	-3.4378	0.000586456	0.0164134	AT1G70440
gene:AT1G70460	430.2	-0.66943	0.150049	-4.4614	8.14268e-06	0.000549581	AT1G70460
gene:AT1G70470	236.875	-0.60598	0.131424	-4.61089	4.00947e-06	0.0003082	AT1G70470
gene:AT1G70560	636.723	-0.689364	0.167577	-4.1137	3.89363e-05	0.00196349	AT1G70560
gene:AT1G70830	41.2743	4.22323	1.12519	3.75335	0.000174486	0.00638475	AT1G70830
gene:AT1G70850	16124.4	0.378078	0.0950568	3.9774	6.96739e-05	0.00312608	AT1G70850
gene:AT1G70890	396.575	0.854557	0.180894	4.72408	2.31159e-06	0.000195321	AT1G70890
gene:AT1G70940	1517.39	0.345568	0.0586365	5.89341	3.78316e-09	6.89197e-07	AT1G70940
gene:AT1G71330	95.5493	0.635732	0.207639	3.06172	0.0022007	0.0419992	AT1G71330
gene:AT1G71500	317.841	0.404742	0.105031	3.85355	0.000116415	0.00467732	AT1G71500
gene:AT1G71850	334.516	-0.388286	0.128498	-3.02173	0.00251332	0.0460511	AT1G71850
gene:AT1G71980	1190.24	0.236956	0.061308	3.86501	0.000111084	0.00451224	AT1G71980
gene:AT1G72120	189.481	0.436997	0.145878	2.99564	0.00273872	0.048895	AT1G72120
gene:AT1G72230	1458.08	0.483771	0.12482	3.87577	0.00010629	0.00434945	AT1G72230
gene:AT1G72430	459.122	-0.607715	0.117217	-5.18452	2.1657e-07	2.48416e-05	AT1G72430
gene:AT1G72970	370.271	-0.531085	0.143508	-3.70074	0.000214974	0.00747183	AT1G72970
gene:AT1G73040	124.44	0.43395	0.143453	3.02503	0.00248608	0.0457117	AT1G73040
gene:AT1G73330	7919.39	0.408279	0.0965278	4.22965	2.34058e-05	0.00128575	AT1G73330
gene:AT1G73580	162.329	-1.16335	0.225841	-5.15119	2.58837e-07	2.90869e-05	AT1G73580
gene:AT1G73620	890.375	-0.790243	0.142448	-5.54758	2.89649e-08	4.19101e-06	AT1G73620
gene:AT1G73860	184.095	-0.753495	0.143677	-5.24437	1.56818e-07	1.83685e-05	AT1G73860
gene:AT1G73885	194.467	0.640685	0.187732	3.41275	0.000643098	0.0176836	AT1G73885
gene:AT1G74100	3518.02	0.353999	0.0695541	5.08955	3.58923e-07	3.87601e-05	AT1G74100
gene:AT1G74380	2135.1	-0.222272	0.0711084	-3.12581	0.00177315	0.0364475	AT1G74380
gene:AT1G74430	8.72086	1.78028	0.587992	3.02773	0.00246399	0.0453808	AT1G74430
gene:AT1G74500	939.316	-0.852148	0.117309	-7.26413	3.75438e-13	2.3747e-10	AT1G74500
gene:AT1G74520	390.222	0.277788	0.0928111	2.99304	0.00276209	0.0491537	AT1G74520
gene:AT1G74830	70.0214	-1.34164	0.325421	-4.12279	3.74307e-05	0.00190492	AT1G74830
gene:AT1G75280	1735.79	0.436488	0.107059	4.07709	4.56035e-05	0.00225855	AT1G75280
gene:AT1G75640	298.291	-0.542967	0.152135	-3.56897	0.000358382	0.0111744	AT1G75640
gene:AT1G75780	1663.88	-0.969954	0.151001	-6.4235	1.33176e-10	3.63983e-08	AT1G75780
gene:AT1G75945	96.9657	10.217	1.18738	8.60465	7.65507e-18	2.42097e-14	AT1G75945
gene:AT1G76020	147.411	0.436327	0.145305	3.00284	0.00267472	0.0481022	AT1G76020
gene:AT1G76090	1514.2	-0.434111	0.0786302	-5.52093	3.37219e-08	4.73791e-06	AT1G76090
gene:AT1G76240	345.818	-1.30765	0.176983	-7.38855	1.48439e-13	1.06005e-10	AT1G76240
gene:AT1G76470	267.48	-0.56341	0.107848	-5.2241	1.75003e-07	2.03907e-05	AT1G76470
gene:AT1G76790	7421.47	0.330002	0.0955724	3.45291	0.000554583	0.0156399	AT1G76790
gene:AT1G77030	1768.2	-0.320048	0.104124	-3.07374	0.00211397	0.0407657	AT1G77030
gene:AT1G77200	26.6339	-1.56815	0.469491	-3.34011	0.000837441	0.0213095	AT1G77200
gene:AT1G77380	964.724	0.471023	0.0832189	5.66005	1.5133e-08	2.41017e-06	AT1G77380
gene:AT1G77530	243.123	0.58137	0.176868	3.28703	0.00101249	0.0247335	AT1G77530
gene:AT1G77990	241.641	0.851033	0.186871	4.55412	5.26061e-06	0.000388198	AT1G77990
gene:AT1G78020	292.94	0.689352	0.209734	3.2868	0.00101334	0.0247335	AT1G78020
gene:AT1G78260	500.54	-0.796362	0.146861	-5.42256	5.87522e-08	7.60617e-06	AT1G78260
gene:AT1G78460	64.4344	0.987403	0.243715	4.05146	5.08989e-05	0.00244425	AT1G78460
gene:AT1G78860	314.345	-0.952403	0.221862	-4.29277	1.76459e-05	0.00101996	AT1G78860
gene:AT1G79060	212.025	-0.439392	0.135821	-3.23509	0.00121606	0.0281013	AT1G79060
gene:AT1G79250	26.485	-1.49836	0.385416	-3.88763	0.000101228	0.00420449	AT1G79250
gene:AT1G79620	391.123	0.400579	0.127801	3.13439	0.00172209	0.0357595	AT1G79620
gene:AT1G79700	254.126	0.420687	0.126107	3.33597	0.000850039	0.0216052	AT1G79700
gene:AT1G79840	239.19	-0.756423	0.187964	-4.02429	5.71483e-05	0.00266347	AT1G79840
gene:AT1G79860	76.2873	-1.00723	0.321161	-3.13621	0.00171148	0.0356433	AT1G79860
gene:AT1G80240	1141.76	-1.56629	0.294777	-5.31346	1.07561e-07	1.31557e-05	AT1G80240
gene:AT1G80270	1096.16	-0.435395	0.100609	-4.32761	1.50734e-05	0.000897032	AT1G80270
gene:AT1G80300	1851.57	0.319486	0.0545119	5.86084	4.60523e-09	7.92757e-07	AT1G80300
gene:AT1G80830	2362.11	0.374427	0.0991918	3.77477	0.000160155	0.00594883	AT1G80830
gene:AT2G02120	6971.86	0.479736	0.15741	3.04767	0.00230619	0.0433033	AT2G02120
gene:AT2G02630	113.082	-0.775907	0.214647	-3.61481	0.000300573	0.00964361	AT2G02630
gene:AT2G02680	311.162	-0.633968	0.16868	-3.7584	0.000171005	0.00626773	AT2G02680
gene:AT2G02780	425.525	-0.513105	0.129014	-3.97711	6.97571e-05	0.00312608	AT2G02780
gene:AT2G02950	110.437	-0.735857	0.214987	-3.4228	0.000619795	0.0171513	AT2G02950
gene:AT2G03505	191.399	-0.717232	0.162712	-4.40799	1.04333e-05	0.000669487	AT2G03505
gene:AT2G03720	262.657	-1.42186	0.194272	-7.31892	2.49974e-13	1.67694e-10	AT2G03720
gene:AT2G04025	164.176	-0.884444	0.207331	-4.26586	1.99131e-05	0.00111973	AT2G04025
gene:AT2G04170	1192.38	-0.645131	0.0796403	-8.10055	5.47091e-16	8.07434e-13	AT2G04170
gene:AT2G04680	105.638	-0.941366	0.254374	-3.70071	0.000214995	0.00747183	AT2G04680
gene:AT2G05380	1526.55	1.87015	0.43402	4.30889	1.64074e-05	0.000955632	AT2G05380
gene:AT2G06200	56.6725	-1.23353	0.304667	-4.04877	5.14875e-05	0.00246717	AT2G06200
gene:AT2G06520	412.227	0.440467	0.125272	3.5161	0.000437941	0.0130839	AT2G06520
gene:AT2G06850	1480.02	-0.371141	0.101036	-3.67334	0.000239397	0.00806661	AT2G06850
gene:AT2G07706	8.9777	2.51882	0.833622	3.02154	0.00251494	0.0460511	AT2G07706
gene:AT2G07708	5.3244	3.29982	1.02797	3.21002	0.00132726	0.0297699	AT2G07708
gene:AT2G07734	3.90592	6.34607	1.62674	3.9011	9.57553e-05	0.00401483	AT2G07734
gene:AT2G11890	1173.78	-0.262576	0.0825282	-3.18165	0.00146437	0.0317623	AT2G11890
gene:AT2G13360	413.761	0.839985	0.261554	3.21151	0.00132038	0.0297059	AT2G13360
gene:AT2G13540	1133.02	-0.427254	0.0681229	-6.27181	3.56873e-10	8.87691e-08	AT2G13540
gene:AT2G14750	1531.27	0.305526	0.0735823	4.15217	3.29345e-05	0.00169954	AT2G14750
gene:AT2G14820	607.37	-0.346913	0.109973	-3.15452	0.00160764	0.0339598	AT2G14820
gene:AT2G14890	5876.23	-0.571626	0.129146	-4.42619	9.59142e-06	0.000623815	AT2G14890
gene:AT2G14900	318.352	-0.566912	0.153312	-3.69776	0.000217513	0.00753569	AT2G14900
gene:AT2G14920	29.8486	-1.66651	0.466456	-3.5727	0.000353318	0.0110477	AT2G14920
gene:AT2G15300	106.632	-1.0717	0.233514	-4.58945	4.44415e-06	0.000334642	AT2G15300
gene:AT2G15390	441.775	-0.39181	0.117885	-3.32366	0.000888444	0.0223758	AT2G15390
gene:AT2G15880	150.053	0.828189	0.253296	3.26964	0.00107684	0.0256609	AT2G15880
gene:AT2G16005	292.909	0.704064	0.227208	3.09876	0.0019433	0.0386335	AT2G16005
gene:AT2G16230	113.227	-1.29522	0.302732	-4.27845	1.882e-05	0.00107831	AT2G16230
gene:AT2G16365	863.582	0.356671	0.105262	3.38841	0.000703	0.0188258	AT2G16365
gene:AT2G16500	2687.04	-0.438782	0.0986445	-4.44812	8.66268e-06	0.000577634	AT2G16500
gene:AT2G16580	117.05	-0.889105	0.195341	-4.55156	5.32508e-06	0.00039165	AT2G16580
gene:AT2G16890	1596.09	0.290346	0.0902548	3.21696	0.00129556	0.0293418	AT2G16890
gene:AT2G16980	285.813	-0.413152	0.134292	-3.07652	0.00209433	0.0404975	AT2G16980
gene:AT2G17280	794.676	-0.331171	0.106928	-3.09714	0.001954	0.0387961	AT2G17280
gene:AT2G17630	1012.19	-0.407643	0.113946	-3.57751	0.000346879	0.0108771	AT2G17630
gene:AT2G18150	3630.42	0.457115	0.121433	3.76434	0.000166988	0.00616129	AT2G18150
gene:AT2G18400	809.329	-0.348329	0.0874596	-3.98275	6.81232e-05	0.00307151	AT2G18400
gene:AT2G18800	161.443	-1.61758	0.340657	-4.7484	2.05029e-06	0.000177	AT2G18800
gene:AT2G18950	405.067	0.454142	0.123654	3.67268	0.000240024	0.00807547	AT2G18950
gene:AT2G18980	2452.11	-0.427411	0.0951822	-4.49045	7.10727e-06	0.000493231	AT2G18980
gene:AT2G19680	828.855	-0.270195	0.0827838	-3.26387	0.00109903	0.0260496	AT2G19680
gene:AT2G19760	3940.29	-0.276092	0.0775617	-3.55965	0.00037135	0.0114792	AT2G19760
gene:AT2G20280	1824.25	-0.172621	0.0559475	-3.08542	0.00203268	0.0398544	AT2G20280
gene:AT2G20340	440.324	0.440515	0.125997	3.49622	0.000471891	0.013827	AT2G20340
gene:AT2G20450	3179.55	-0.372048	0.0919437	-4.04648	5.19937e-05	0.00247976	AT2G20450
gene:AT2G20520	155.696	-1.76692	0.249937	-7.06945	1.55549e-12	8.39889e-10	AT2G20520
gene:AT2G20750	493.829	-0.773681	0.176508	-4.38327	1.16909e-05	0.000737357	AT2G20750
gene:AT2G21330	27.1455	2.31935	0.575392	4.03091	5.55624e-05	0.00262269	AT2G21330
gene:AT2G21440	1396.54	-0.264891	0.076195	-3.47649	0.000508032	0.0146435	AT2G21440
gene:AT2G21510	45.2621	-0.849712	0.270042	-3.14659	0.00165189	0.0346887	AT2G21510
gene:AT2G21720	2.61762	5.27608	1.55724	3.3881	0.000703775	0.0188258	AT2G21720
gene:AT2G21880	141.207	-1.55669	0.237077	-6.56616	5.16281e-11	1.75838e-08	AT2G21880
gene:AT2G22190	114.853	0.877033	0.23762	3.6909	0.000223465	0.00765799	AT2G22190
gene:AT2G22290	33.9505	-1.27614	0.355613	-3.58856	0.000332506	0.0105157	AT2G22290
gene:AT2G22330	2144.06	0.736973	0.111792	6.59238	4.32829e-11	1.57081e-08	AT2G22330
gene:AT2G22795	3453.69	-0.443023	0.110574	-4.00657	6.16073e-05	0.00282373	AT2G22795
gene:AT2G22930	354.054	0.333511	0.110402	3.02086	0.00252055	0.0461156	AT2G22930
gene:AT2G22970	894.608	-0.572632	0.126749	-4.51784	6.24743e-06	0.000447591	AT2G22970
gene:AT2G23050	513.521	-0.490664	0.10697	-4.58691	4.49847e-06	0.000336925	AT2G23050
gene:AT2G23150	670.99	-0.647404	0.208307	-3.10793	0.001884	0.0378475	AT2G23150
gene:AT2G23400	42.8881	-1.2273	0.329466	-3.72511	0.000195232	0.00699361	AT2G23400
gene:AT2G23410	238.979	-1.5395	0.212941	-7.22969	4.841e-13	2.89649e-10	AT2G23410
gene:AT2G23630	804.379	-1.48755	0.169795	-8.76086	1.93765e-18	8.57914e-15	AT2G23630
gene:AT2G24170	961.224	-0.346483	0.0987997	-3.50693	0.000453315	0.0134524	AT2G24170
gene:AT2G24260	1162.7	0.322466	0.0873612	3.69118	0.000223212	0.00765799	AT2G24260
gene:AT2G24270	26.8544	2.75739	0.497865	5.53843	3.0519e-08	4.33587e-06	AT2G24270
gene:AT2G24610	612.376	-0.281259	0.0890003	-3.1602	0.00157659	0.0334316	AT2G24610
gene:AT2G24980	1838.72	-1.63526	0.379554	-4.30836	1.64466e-05	0.000955632	AT2G24980
gene:AT2G25160	927.365	-0.688508	0.139067	-4.9509	7.38703e-07	7.14122e-05	AT2G25160
gene:AT2G25240	133.269	-1.06782	0.228743	-4.66819	3.03865e-06	0.000245509	AT2G25240
gene:AT2G25810	1158.01	-0.77819	0.130252	-5.97449	2.30817e-09	4.60344e-07	AT2G25810
gene:AT2G26260	509.05	-0.290492	0.0949699	-3.05878	0.00222241	0.0422534	AT2G26260
gene:AT2G26420	201.61	-0.611963	0.167667	-3.64987	0.000262369	0.00864333	AT2G26420
gene:AT2G26500	203.283	0.75312	0.152011	4.95436	7.25672e-07	7.04602e-05	AT2G26500
gene:AT2G27385	3.90692	4.8392	1.61656	2.99352	0.00275783	0.0491537	AT2G27385
gene:AT2G27430	139.598	-0.5289	0.159356	-3.31898	0.000903454	0.0226508	AT2G27430
gene:AT2G27840	2405.99	-0.42466	0.128007	-3.31746	0.000908388	0.0227488	AT2G27840
gene:AT2G28490	4.64945	5.85926	1.79117	3.2712	0.00107094	0.0256151	AT2G28490
gene:AT2G28900	608.112	0.537954	0.093394	5.76005	8.40905e-09	1.4103e-06	AT2G28900
gene:AT2G29000	6.43779	-4.54343	1.31055	-3.46682	0.000526659	0.0150054	AT2G29000
gene:AT2G29380	614.816	0.498196	0.160365	3.10664	0.00189228	0.0379449	AT2G29380
gene:AT2G29530	1775.18	-0.266815	0.0815395	-3.27221	0.00106709	0.025594	AT2G29530
gene:AT2G29620	261.026	-0.663178	0.147158	-4.50658	6.58796e-06	0.000464472	AT2G29620
gene:AT2G29630	256.482	0.969467	0.16425	5.9024	3.5826e-09	6.66484e-07	AT2G29630
gene:AT2G29660	689.502	0.289817	0.0880038	3.29323	0.000990438	0.0243355	AT2G29660
gene:AT2G29670	144.066	0.619003	0.179063	3.45689	0.000546441	0.0154695	AT2G29670
gene:AT2G29750	1182.66	-0.37377	0.111615	-3.34873	0.000811824	0.0208566	AT2G29750
gene:AT2G30170	90.0726	0.609022	0.194318	3.13415	0.00172353	0.0357595	AT2G30170
gene:AT2G30220	24.5629	-1.74164	0.471169	-3.69642	0.000218657	0.0075517	AT2G30220
gene:AT2G30230	74.4364	-0.743783	0.230205	-3.23096	0.00123377	0.0284441	AT2G30230
gene:AT2G30570	188.219	0.778648	0.207995	3.74359	0.000181413	0.00657301	AT2G30570
gene:AT2G30575	216.327	-0.37262	0.121962	-3.0552	0.0022491	0.0425455	AT2G30575
gene:AT2G30660	112.103	-1.03174	0.277487	-3.71815	0.000200684	0.00710839	AT2G30660
gene:AT2G30670	63.5535	-1.4817	0.32991	-4.49122	7.08171e-06	0.000493003	AT2G30670
gene:AT2G31220	17.7683	-1.58958	0.509547	-3.11959	0.00181103	0.0368498	AT2G31220
gene:AT2G31280	861.316	0.279662	0.0760915	3.67534	0.000237531	0.00804047	AT2G31280
gene:AT2G31670	1302.54	-0.258949	0.0814372	-3.17974	0.00147406	0.031899	AT2G31670
gene:AT2G31790	538.926	0.551324	0.131796	4.18315	2.87501e-05	0.00151761	AT2G31790
gene:AT2G31810	1738.45	0.371205	0.100687	3.68674	0.000227148	0.00773632	AT2G31810
gene:AT2G31960	3876.77	0.188922	0.0616464	3.0646	0.00217959	0.0417042	AT2G31960
gene:AT2G32300	528.861	-0.630119	0.139441	-4.51888	6.21676e-06	0.00044684	AT2G32300
gene:AT2G32400	296.568	-0.386294	0.122774	-3.14637	0.00165311	0.0346887	AT2G32400
gene:AT2G32610	207.185	-0.457458	0.151934	-3.0109	0.00260473	0.0470723	AT2G32610
gene:AT2G32620	194.251	-1.1091	0.175957	-6.30327	2.91423e-10	7.41553e-08	AT2G32620
gene:AT2G33050	84.5895	0.752619	0.243454	3.09142	0.00199199	0.0393037	AT2G33050
gene:AT2G33210	2960.03	-0.394109	0.123496	-3.19126	0.00141655	0.0311416	AT2G33210
gene:AT2G33310	2072.25	0.38735	0.0898534	4.31091	1.62582e-05	0.000955632	AT2G33310
gene:AT2G33790	2378.66	-1.33608	0.179947	-7.42487	1.12892e-13	8.61792e-11	AT2G33790
gene:AT2G33880	6.7832	2.83886	0.691972	4.10256	4.08601e-05	0.00204652	AT2G33880
gene:AT2G34150	279.038	-0.488382	0.121394	-4.02313	5.74304e-05	0.002671	AT2G34150
gene:AT2G34250	10149.8	-0.13058	0.0412686	-3.16415	0.00155535	0.0332358	AT2G34250
gene:AT2G34300	3552.24	-0.311607	0.0770149	-4.04606	5.20864e-05	0.00247976	AT2G34300
gene:AT2G34490	222.12	0.938167	0.184917	5.07346	3.90646e-07	4.13786e-05	AT2G34490
gene:AT2G34590	2335.07	0.199696	0.0590488	3.38189	0.000719903	0.0191094	AT2G34590
gene:AT2G34850	203.168	0.785812	0.139341	5.6395	1.70541e-08	2.67762e-06	AT2G34850
gene:AT2G34920	205.272	-0.441393	0.137832	-3.20239	0.0013629	0.0302931	AT2G34920
gene:AT2G35210	89.4291	-0.893611	0.234603	-3.80904	0.000139506	0.00537108	AT2G35210
gene:AT2G35300	34.9919	1.51115	0.433694	3.48437	0.000493304	0.0143505	AT2G35300
gene:AT2G35340	168.932	0.501686	0.142255	3.52666	0.000420841	0.0126584	AT2G35340
gene:AT2G35830	5.61502	4.34408	1.34005	3.24174	0.00118804	0.0277568	AT2G35830
gene:AT2G35880	939.077	-0.351345	0.0927293	-3.78893	0.000151297	0.00569627	AT2G35880
gene:AT2G35890	66.553	-0.998313	0.292319	-3.41515	0.00063747	0.0175526	AT2G35890
gene:AT2G36690	290.006	1.11307	0.291575	3.81743	0.000134848	0.0052373	AT2G36690
gene:AT2G37230	1381.26	-0.292441	0.0968723	-3.01883	0.00253755	0.0462664	AT2G37230
gene:AT2G37390	86.651	-1.0281	0.258292	-3.98035	6.88128e-05	0.0030963	AT2G37390
gene:AT2G37540	284.487	-1.07551	0.197777	-5.43797	5.38916e-08	7.10151e-06	AT2G37540
gene:AT2G37700	156.736	-0.976619	0.205113	-4.76136	1.92293e-06	0.000167598	AT2G37700
gene:AT2G37870	3313.59	0.671516	0.138019	4.86539	1.14234e-06	0.000106405	AT2G37870
gene:AT2G37900	15.8202	2.05374	0.486853	4.2184	2.46038e-05	0.00134822	AT2G37900
gene:AT2G38160	175.538	-0.447521	0.14816	-3.02052	0.00252337	0.0461291	AT2G38160
gene:AT2G38170	885.241	0.437789	0.144538	3.0289	0.00245448	0.0452434	AT2G38170
gene:AT2G38230	223.575	0.635055	0.13544	4.68884	2.74755e-06	0.000228666	AT2G38230
gene:AT2G38650	1731.18	-0.230266	0.0678283	-3.39484	0.000686683	0.0185551	AT2G38650
gene:AT2G38870	827.521	0.299166	0.0889781	3.36224	0.000773118	0.0201356	AT2G38870
gene:AT2G39040	286.365	-1.39383	0.21279	-6.55027	5.74338e-11	1.89772e-08	AT2G39040
gene:AT2G39180	215.348	-0.503738	0.150047	-3.3572	0.000787354	0.0203865	AT2G39180
gene:AT2G39200	822.343	0.427424	0.113927	3.75173	0.000175619	0.0064156	AT2G39200
gene:AT2G39350	2133.77	0.314188	0.105003	2.99219	0.00276987	0.0492525	AT2G39350
gene:AT2G39380	554.825	0.544264	0.161319	3.37384	0.000741268	0.0195592	AT2G39380
gene:AT2G39400	111.263	1.17622	0.301684	3.89884	9.6655e-05	0.00404489	AT2G39400
gene:AT2G39530	655.582	-0.569354	0.159061	-3.57946	0.000344308	0.0108118	AT2G39530
gene:AT2G39690	68.3069	-0.684094	0.227958	-3.00097	0.00269124	0.0482809	AT2G39690
gene:AT2G40130	366.845	0.669028	0.138255	4.83908	1.3044e-06	0.00012032	AT2G40130
gene:AT2G40475	192.609	-0.606327	0.144975	-4.18228	2.88605e-05	0.00151761	AT2G40475
gene:AT2G40480	777.427	0.383736	0.122253	3.13887	0.00169603	0.0353879	AT2G40480
gene:AT2G41130	181.301	0.454367	0.131033	3.46759	0.000525153	0.0150011	AT2G41130
gene:AT2G41190	1022.72	0.414472	0.132887	3.11898	0.00181476	0.0368919	AT2G41190
gene:AT2G41210	95.4064	0.472825	0.153689	3.07651	0.00209441	0.0404975	AT2G41210
gene:AT2G41260	23.7898	9.2591	2.87674	3.21861	0.00128814	0.0292782	AT2G41260
gene:AT2G41660	4140.26	0.256205	0.0775405	3.30414	0.000952682	0.0235495	AT2G41660
gene:AT2G41800	2077.87	-0.48024	0.119716	-4.0115	6.0334e-05	0.00277687	AT2G41800
gene:AT2G41970	250.769	-0.839841	0.146985	-5.7138	1.10478e-08	1.78523e-06	AT2G41970
gene:AT2G42380	44.6153	-1.27381	0.385208	-3.30682	0.000943619	0.0234191	AT2G42380
gene:AT2G42430	102.945	-2.24674	0.249362	-9.00995	2.06143e-19	1.5212e-15	AT2G42430
gene:AT2G42560	19.6893	3.81767	1.26857	3.00943	0.00261736	0.047262	AT2G42560
gene:AT2G42570	2027.68	-0.211797	0.0665432	-3.18284	0.00145836	0.0317143	AT2G42570
gene:AT2G42600	965.155	0.336775	0.104241	3.23073	0.00123475	0.0284441	AT2G42600
gene:AT2G43040	533.229	-0.360256	0.0883896	-4.07578	4.58608e-05	0.00226622	AT2G43040
gene:AT2G43340	1333.94	-0.295052	0.0655197	-4.50325	6.69211e-06	0.000468829	AT2G43340
gene:AT2G43490	1112.67	-0.247726	0.0738863	-3.3528	0.000799999	0.0206415	AT2G43490
gene:AT2G43600	102.653	-0.798212	0.17309	-4.61154	3.99702e-06	0.0003082	AT2G43600
gene:AT2G43650	1871.38	-0.293374	0.0900337	-3.25849	0.00112006	0.0263786	AT2G43650
gene:AT2G43880	605.999	-0.3992	0.119008	-3.3544	0.000795382	0.0205463	AT2G43880
gene:AT2G44110	288.285	-1.23181	0.182505	-6.74944	1.48419e-11	6.19945e-09	AT2G44110
gene:AT2G44740	107.022	-0.691189	0.205654	-3.36093	0.000776794	0.0202076	AT2G44740
gene:AT2G45050	909.177	0.270643	0.0891111	3.03714	0.00238838	0.0443946	AT2G45050
gene:AT2G45180	250.004	-0.704583	0.228377	-3.08518	0.00203431	0.0398544	AT2G45180
gene:AT2G45310	256.03	-0.410249	0.135426	-3.02932	0.00245102	0.045223	AT2G45310
gene:AT2G45400	846.761	-0.490372	0.113126	-4.33476	1.4592e-05	0.000882027	AT2G45400
gene:AT2G45670	1887.33	0.175757	0.0585874	2.99992	0.0027005	0.0483686	AT2G45670
gene:AT2G45680	167.52	0.444091	0.138546	3.20537	0.00134887	0.0300719	AT2G45680
gene:AT2G45740	103.896	0.804655	0.19768	4.07049	4.69143e-05	0.00230798	AT2G45740
gene:AT2G45750	863.938	-0.462374	0.0910438	-5.07859	3.80248e-07	4.04708e-05	AT2G45750
gene:AT2G45860	484.366	-0.447498	0.11303	-3.95911	7.52288e-05	0.00331756	AT2G45860
gene:AT2G45890	257.959	-0.883724	0.158343	-5.58108	2.39031e-08	3.57545e-06	AT2G45890
gene:AT2G46140	1168.94	-0.656724	0.141749	-4.633	3.60405e-06	0.000283938	AT2G46140
gene:AT2G46590	873.628	0.399333	0.100138	3.98784	6.66776e-05	0.00303103	AT2G46590
gene:AT2G46860	171.567	-1.05676	0.174013	-6.07289	1.25627e-09	2.6237e-07	AT2G46860
gene:AT2G47160	1375.62	0.576284	0.0734625	7.84459	4.34353e-15	4.57891e-12	AT2G47160
gene:AT2G47360	393.627	-0.706808	0.131868	-5.35995	8.3244e-08	1.04708e-05	AT2G47360
gene:AT2G47400	588.658	0.481384	0.148319	3.24559	0.00117207	0.0274284	AT2G47400
gene:AT2G47450	204.536	0.858057	0.193808	4.42735	9.53961e-06	0.000622973	AT2G47450
gene:AT2G47530	98.8229	-1.16952	0.258183	-4.5298	5.90395e-06	0.00042853	AT2G47530
gene:AT2G47540	573.58	-0.715263	0.111268	-6.42826	1.29073e-10	3.57178e-08	AT2G47540
gene:AT2G47930	104.256	-0.62071	0.179484	-3.4583	0.000543595	0.0154086	AT2G47930
gene:AT3G01220	728.559	-0.475303	0.103665	-4.58499	4.54009e-06	0.000338412	AT3G01220
gene:AT3G01310	1211.77	0.258069	0.0643065	4.01311	5.99243e-05	0.00276376	AT3G01310
gene:AT3G01720	2674.2	-0.241448	0.0747586	-3.2297	0.00123919	0.0284905	AT3G01720
gene:AT3G01730	24.8791	-1.65244	0.423282	-3.90388	9.46635e-05	0.00398415	AT3G01730
gene:AT3G01850	252.651	0.464832	0.107879	4.30884	1.64112e-05	0.000955632	AT3G01850
gene:AT3G01860	405.563	0.337311	0.0990125	3.40675	0.000657415	0.0179456	AT3G01860
gene:AT3G01950	349.53	-0.460346	0.106689	-4.31483	1.59727e-05	0.00094706	AT3G01950
gene:AT3G02020	537.503	0.648183	0.1227	5.28268	1.27311e-07	1.51527e-05	AT3G02020
gene:AT3G02480	3088.56	0.681122	0.148502	4.58661	4.50492e-06	0.000336925	AT3G02480
gene:AT3G02730	104.088	0.695353	0.226795	3.066	0.00216942	0.0415815	AT3G02730
gene:AT3G03050	2818.22	-0.246177	0.0816888	-3.0136	0.00258171	0.0468092	AT3G03050
gene:AT3G03130	805.164	-0.438288	0.12953	-3.38368	0.000715203	0.0190532	AT3G03130
gene:AT3G04330	132.15	-0.759597	0.218532	-3.47591	0.00050912	0.0146435	AT3G04330
gene:AT3G04770	504.681	-0.48591	0.148341	-3.27562	0.00105429	0.0253949	AT3G04770
gene:AT3G05130	632.023	-0.399775	0.100374	-3.98286	6.80899e-05	0.00307151	AT3G05130
gene:AT3G05150	159.731	-0.951014	0.215473	-4.4136	1.01664e-05	0.000656161	AT3G05150
gene:AT3G05470	127.61	-0.803603	0.173527	-4.63101	3.63883e-06	0.000285661	AT3G05470
gene:AT3G05900	1508.81	-0.364288	0.0925477	-3.93622	8.27764e-05	0.00359314	AT3G05900
gene:AT3G06070	72.9591	-0.767925	0.223455	-3.4366	0.000589072	0.0164658	AT3G06070
gene:AT3G06370	484.038	0.622319	0.122405	5.08409	3.69387e-07	3.96966e-05	AT3G06370
gene:AT3G06460	318.608	-1.5691	0.266276	-5.89276	3.79809e-09	6.89197e-07	AT3G06460
gene:AT3G06850	778.287	0.714257	0.1603	4.45576	8.35947e-06	0.000560794	AT3G06850
gene:AT3G06868	212.684	-0.540836	0.133634	-4.04714	5.18469e-05	0.00247902	AT3G06868
gene:AT3G07000	114.942	-0.730223	0.221011	-3.30401	0.000953128	0.0235495	AT3G07000
gene:AT3G07010	686.317	-0.57772	0.148521	-3.88981	0.000100322	0.00417467	AT3G07010
gene:AT3G07070	216.516	-1.39214	0.211773	-6.57373	4.90712e-11	1.6974e-08	AT3G07070
gene:AT3G07490	41.4637	-2.81663	0.519405	-5.4228	5.86711e-08	7.60617e-06	AT3G07490
gene:AT3G07770	3264.8	-0.348474	0.0972159	-3.58454	0.000337674	0.0106336	AT3G07770
gene:AT3G07990	350.68	-0.409411	0.101679	-4.0265	5.66136e-05	0.00265532	AT3G07990
gene:AT3G08040	1413.1	-1.11496	0.333108	-3.34716	0.000816448	0.0208713	AT3G08040
gene:AT3G09390	2236.47	0.742386	0.191476	3.87717	0.00010568	0.0043325	AT3G09390
gene:AT3G09925	784.968	-0.811356	0.146501	-5.53823	3.05536e-08	4.33587e-06	AT3G09925
gene:AT3G10470	26.9754	-1.32344	0.433229	-3.05484	0.00225182	0.0425455	AT3G10470
gene:AT3G10520	238.583	-0.645227	0.153522	-4.20283	2.63593e-05	0.00142328	AT3G10520
gene:AT3G10525	234.141	-0.543546	0.155196	-3.50233	0.000461214	0.0136373	AT3G10525
gene:AT3G10660	795.928	-0.50165	0.0994036	-5.0466	4.49746e-07	4.6744e-05	AT3G10660
gene:AT3G10710	504.361	-1.22834	0.200856	-6.1155	9.62564e-10	2.08005e-07	AT3G10710
gene:AT3G12240	149.297	-0.934333	0.246119	-3.79627	0.000146892	0.00557787	AT3G12240
gene:AT3G12540	164.3	-1.10237	0.177357	-6.21555	5.11444e-10	1.2045e-07	AT3G12540
gene:AT3G12610	1256.67	-0.486366	0.0712211	-6.82896	8.55302e-12	3.78693e-09	AT3G12610
gene:AT3G12710	344.688	-0.367131	0.122302	-3.00184	0.00268355	0.048182	AT3G12710
gene:AT3G13090	264.99	-0.370199	0.110586	-3.34761	0.000815128	0.0208713	AT3G13090
gene:AT3G13470	2812.91	-0.45826	0.139474	-3.28563	0.00101754	0.0248087	AT3G13470
gene:AT3G13782	261.853	-0.498367	0.128832	-3.86834	0.000109577	0.00445922	AT3G13782
gene:AT3G13860	1621.06	-0.27451	0.0897632	-3.05816	0.00222701	0.0422825	AT3G13860
gene:AT3G14415	158.545	1.29049	0.234235	5.50938	3.60098e-08	4.95145e-06	AT3G14415
gene:AT3G14420	44.6263	3.7065	0.949346	3.90427	9.45111e-05	0.00398415	AT3G14420
gene:AT3G14530	196.174	-0.538747	0.160952	-3.34725	0.000816178	0.0208713	AT3G14530
gene:AT3G14540	166.742	-1.20725	0.193811	-6.229	4.69429e-10	1.12959e-07	AT3G14540
gene:AT3G14740	299.805	-0.525241	0.162195	-3.23833	0.00120233	0.0279974	AT3G14740
gene:AT3G14850	150.256	-0.697268	0.218799	-3.1868	0.00143856	0.0314382	AT3G14850
gene:AT3G15095	757.085	-0.325316	0.0995305	-3.26851	0.00108117	0.0257158	AT3G15095
gene:AT3G15115	130.801	-0.667845	0.207804	-3.21382	0.00130982	0.0295584	AT3G15115
gene:AT3G15240	866.635	-0.489751	0.12638	-3.87523	0.000106525	0.00435102	AT3G15240
gene:AT3G15357	599.067	-0.415141	0.10672	-3.88999	0.000100248	0.00417467	AT3G15357
gene:AT3G15700	84.6318	-1.33362	0.244518	-5.45409	4.92235e-08	6.56452e-06	AT3G15700
gene:AT3G15810	1673.62	-0.278197	0.088658	-3.13787	0.00170181	0.0354753	AT3G15810
gene:AT3G15840	24.5213	3.0314	0.586524	5.16842	2.36084e-07	2.68022e-05	AT3G15840
gene:AT3G16140	45.991	1.2139	0.331432	3.66259	0.00024968	0.00833699	AT3G16140
gene:AT3G16180	739.32	-0.363681	0.113349	-3.20851	0.00133425	0.029888	AT3G16180
gene:AT3G16240	872.594	-0.487658	0.1532	-3.18314	0.00145685	0.0317127	AT3G16240
gene:AT3G16370	629.909	-0.499821	0.160064	-3.12263	0.00179245	0.0367255	AT3G16370
gene:AT3G16410	962.774	-0.999464	0.169659	-5.89103	3.83801e-09	6.9078e-07	AT3G16410
gene:AT3G16440	1586.32	-0.734385	0.132134	-5.55787	2.7308e-08	4.0036e-06	AT3G16440
gene:AT3G16470	8349.13	0.380494	0.113132	3.36327	0.000770238	0.0201356	AT3G16470
gene:AT3G16780	4046.73	-0.384164	0.11726	-3.27618	0.00105221	0.0253858	AT3G16780
gene:AT3G17580	113.548	-0.738564	0.193998	-3.80707	0.000140621	0.00539525	AT3G17580
gene:AT3G17600	40.6807	-1.1042	0.297523	-3.7113	0.000206196	0.00727845	AT3G17600
gene:AT3G18200	523.171	-0.824784	0.169173	-4.8754	1.0859e-06	0.000101863	AT3G18200
gene:AT3G18760	701.839	-0.397666	0.123333	-3.22432	0.0012627	0.0289076	AT3G18760
gene:AT3G18900	389.162	0.619484	0.147014	4.21378	2.51134e-05	0.00137274	AT3G18900
gene:AT3G19320	21.4429	-1.99407	0.573724	-3.47567	0.000509587	0.0146435	AT3G19320
gene:AT3G19430	1304.1	-1.84917	0.347075	-5.32786	9.93771e-08	1.22906e-05	AT3G19430
gene:AT3G19800	31.4944	1.0956	0.296809	3.69128	0.000223127	0.00765799	AT3G19800
gene:AT3G20100	1130.91	0.308377	0.0978013	3.15309	0.0016155	0.0340933	AT3G20100
gene:AT3G20160	138.52	-0.912117	0.196603	-4.63938	3.49453e-06	0.000277283	AT3G20160
gene:AT3G20260	765.401	-0.349894	0.0811962	-4.30924	1.63816e-05	0.000955632	AT3G20260
gene:AT3G20430	515.795	-0.31688	0.0968507	-3.27184	0.00106851	0.0256004	AT3G20430
gene:AT3G20460	85.6408	-0.798059	0.267305	-2.98558	0.00283042	0.049968	AT3G20460
gene:AT3G20590	112.66	-0.920187	0.203085	-4.53105	5.86922e-06	0.000427411	AT3G20590
gene:AT3G20810	1002.15	0.287016	0.074981	3.82785	0.000129268	0.005065	AT3G20810
gene:AT3G20940	405.909	-0.336317	0.105633	-3.18383	0.00145343	0.0317005	AT3G20940
gene:AT3G21180	354.414	-0.984347	0.140411	-7.01049	2.37487e-12	1.22267e-09	AT3G21180
gene:AT3G21270	209.959	0.550217	0.15082	3.64817	0.000264111	0.00868585	AT3G21270
gene:AT3G21300	202.408	-0.503622	0.156879	-3.21026	0.00132613	0.0297699	AT3G21300
gene:AT3G21340	164.061	-1.78276	0.369943	-4.81902	1.44267e-06	0.000130893	AT3G21340
gene:AT3G21680	229.225	-0.600497	0.193718	-3.09985	0.00193616	0.0385456	AT3G21680
gene:AT3G21720	532.359	0.780827	0.216323	3.60954	0.000306739	0.00979882	AT3G21720
gene:AT3G21790	16.1109	1.32099	0.409942	3.22239	0.00127127	0.0290557	AT3G21790
gene:AT3G22310	2594.9	-0.318274	0.091041	-3.49594	0.000472402	0.013827	AT3G22310
gene:AT3G22640	3.86348	3.78607	1.24639	3.03762	0.00238451	0.0443946	AT3G22640
gene:AT3G22790	1298.25	-0.273912	0.0879715	-3.11364	0.00184794	0.0372563	AT3G22790
gene:AT3G23470	1092.38	-0.908831	0.11463	-7.92837	2.22039e-15	2.73084e-12	AT3G23470
gene:AT3G23730	180.091	-0.952097	0.24802	-3.83879	0.000123641	0.00488135	AT3G23730
gene:AT3G23750	1643.6	-0.296825	0.0706376	-4.20208	2.64468e-05	0.00142453	AT3G23750
gene:AT3G23800	190.556	-0.698318	0.178495	-3.91226	9.14369e-05	0.00387042	AT3G23800
gene:AT3G23830	2864.11	-0.392728	0.0966253	-4.06444	4.8147e-05	0.00235293	AT3G23830
gene:AT3G23890	1798.62	-0.387959	0.0807759	-4.8029	1.56385e-06	0.000140639	AT3G23890
gene:AT3G23990	7846.25	-0.380007	0.0925346	-4.10665	4.0144e-05	0.00201521	AT3G23990
gene:AT3G24080	2875.82	-0.490861	0.114738	-4.27809	1.88501e-05	0.00107831	AT3G24080
gene:AT3G24240	2442.59	-0.339084	0.0528509	-6.41586	1.40034e-10	3.78059e-08	AT3G24240
gene:AT3G25190	4702.2	-1.82146	0.444754	-4.09543	4.21378e-05	0.00210575	AT3G25190
gene:AT3G25230	6389.13	-0.362486	0.114757	-3.15874	0.00158453	0.0335678	AT3G25230
gene:AT3G25717	424.265	0.49751	0.130031	3.82608	0.000130198	0.00509243	AT3G25717
gene:AT3G26290	669.922	0.591293	0.145145	4.07382	4.62489e-05	0.00228031	AT3G26290
gene:AT3G26650	396.75	0.714681	0.201451	3.54767	0.000388653	0.0118676	AT3G26650
gene:AT3G26690	2004.45	0.281009	0.0791855	3.54875	0.000387071	0.0118438	AT3G26690
gene:AT3G26740	129.967	1.04556	0.287676	3.63451	0.000278514	0.00910745	AT3G26740
gene:AT3G26830	1088.48	0.417599	0.130569	3.19831	0.00138235	0.0306639	AT3G26830
gene:AT3G27150	606.121	0.463197	0.0993508	4.66223	3.12797e-06	0.000250895	AT3G27150
gene:AT3G28200	1033.16	-0.483631	0.119636	-4.04252	5.28788e-05	0.00251209	AT3G28200
gene:AT3G28290	38.7325	-1.4908	0.373955	-3.98657	6.70355e-05	0.00303483	AT3G28290
gene:AT3G28860	3614.72	-0.332631	0.0522856	-6.36181	1.99392e-10	5.19312e-08	AT3G28860
gene:AT3G29630	599.705	0.382151	0.121052	3.15693	0.0015944	0.0337446	AT3G29630
gene:AT3G30720	10.8638	3.36825	0.732708	4.59698	4.28655e-06	0.000324985	AT3G30720
gene:AT3G32030	104.878	-1.00271	0.234981	-4.2672	1.97938e-05	0.00111973	AT3G32030
gene:AT3G32040	49.0214	0.998452	0.319093	3.12903	0.00175385	0.0361515	AT3G32040
gene:AT3G33528	26.5257	3.95469	0.51627	7.66012	1.85759e-14	1.86924e-11	AT3G33528
gene:AT3G43810	3366.11	-0.318424	0.092898	-3.42767	0.000608781	0.0169311	AT3G43810
gene:AT3G43960	509.576	-0.873594	0.14038	-6.22306	4.87565e-10	1.16061e-07	AT3G43960
gene:AT3G44050	615.098	-0.395097	0.11699	-3.37719	0.000732298	0.0193687	AT3G44050
gene:AT3G44190	4459.88	-0.426806	0.0903786	-4.72243	2.33046e-06	0.000196166	AT3G44190
gene:AT3G44300	9554.04	0.615338	0.123488	4.98299	6.26077e-07	6.18754e-05	AT3G44300
gene:AT3G44750	3094.83	-0.324285	0.0969931	-3.34339	0.000827627	0.0211083	AT3G44750
gene:AT3G44770	50.0854	0.772948	0.249884	3.09323	0.00197992	0.0391832	AT3G44770
gene:AT3G44970	27.1451	8.03029	2.42826	3.30702	0.000942951	0.0234191	AT3G44970
gene:AT3G45130	97.0268	-1.14613	0.24504	-4.67733	2.90641e-06	0.00023919	AT3G45130
gene:AT3G45300	1570.97	0.508941	0.138528	3.67392	0.000238861	0.00806661	AT3G45300
gene:AT3G45530	74.1535	-0.720098	0.232025	-3.10354	0.00191223	0.0381721	AT3G45530
gene:AT3G45680	297.282	0.531974	0.143626	3.70389	0.000212316	0.00741364	AT3G45680
gene:AT3G45700	183.713	-1.33688	0.305241	-4.37974	1.18821e-05	0.000745175	AT3G45700
gene:AT3G45780	642.082	-0.313053	0.103714	-3.01842	0.00254097	0.0462664	AT3G45780
gene:AT3G45850	928.956	-0.204923	0.0664306	-3.08478	0.00203706	0.039873	AT3G45850
gene:AT3G46530	37.5719	1.10294	0.332698	3.31513	0.000916012	0.0229138	AT3G46530
gene:AT3G46780	20.6533	2.10208	0.53629	3.91967	8.86721e-05	0.00378797	AT3G46780
gene:AT3G47340	4564.72	0.80157	0.259168	3.09286	0.00198235	0.0391832	AT3G47340
gene:AT3G47420	1091.46	-0.478705	0.126295	-3.79039	0.000150414	0.00567267	AT3G47420
gene:AT3G47650	88.4867	0.958268	0.217168	4.41256	1.02156e-05	0.00065742	AT3G47650
gene:AT3G47710	61.6949	-1.10306	0.352161	-3.13225	0.00173472	0.0358573	AT3G47710
gene:AT3G47740	94.6869	-1.11406	0.297306	-3.74717	0.00017884	0.00650107	AT3G47740
gene:AT3G47770	35.0714	-1.30348	0.346619	-3.76055	0.000169538	0.00623461	AT3G47770
gene:AT3G47860	264.453	0.428539	0.115582	3.70767	0.000209173	0.00733863	AT3G47860
gene:AT3G48200	14.8946	4.00375	1.065	3.7594	0.000170324	0.00625312	AT3G48200
gene:AT3G48250	261.011	-0.499259	0.130911	-3.81373	0.000136887	0.00528867	AT3G48250
gene:AT3G48260	253.167	-0.501671	0.124514	-4.02903	5.60083e-05	0.00263251	AT3G48260
gene:AT3G48340	2487.94	-0.736565	0.109851	-6.70513	2.01226e-11	8.24951e-09	AT3G48340
gene:AT3G48550	64.5786	-1.18362	0.242398	-4.88297	1.04499e-06	9.84421e-05	AT3G48550
gene:AT3G49080	1739.18	-0.317668	0.0810713	-3.91838	8.91468e-05	0.00378797	AT3G49080
gene:AT3G49190	388.196	-1.37183	0.21518	-6.37528	1.82628e-10	4.8711e-08	AT3G49190
gene:AT3G49240	767.427	-0.396013	0.0952774	-4.15642	3.23276e-05	0.00167604	AT3G49240
gene:AT3G49720	1990.58	-0.337533	0.0805974	-4.18789	2.81564e-05	0.00149838	AT3G49720
gene:AT3G49940	1682.63	0.44815	0.139997	3.20115	0.00136879	0.0303935	AT3G49940
gene:AT3G49960	1166.2	-1.24553	0.175559	-7.09462	1.29706e-12	7.36266e-10	AT3G49960
gene:AT3G50130	96.4867	-0.879499	0.23242	-3.78409	0.000154271	0.005769	AT3G50130
gene:AT3G50640	351.716	-0.852939	0.140742	-6.06029	1.35873e-09	2.78515e-07	AT3G50640
gene:AT3G51280	674.106	-0.414705	0.134199	-3.09022	0.00200006	0.0393742	AT3G51280
gene:AT3G51290	142.766	-0.579643	0.166515	-3.48103	0.000499495	0.0144736	AT3G51290
gene:AT3G51460	2054.99	-0.210829	0.0632623	-3.33262	0.00086033	0.0218167	AT3G51460
gene:AT3G51470	116.633	-0.705469	0.204219	-3.45448	0.000551365	0.015569	AT3G51470
gene:AT3G52180	282.593	0.569494	0.167758	3.39474	0.00068695	0.0185551	AT3G52180
gene:AT3G52440	2.69748	-4.83051	1.39632	-3.45945	0.000541276	0.0153823	AT3G52440
gene:AT3G53040	33.2364	1.43853	0.477419	3.01314	0.00258561	0.0468299	AT3G53040
gene:AT3G53190	764.469	-0.365033	0.117237	-3.11362	0.00184807	0.0372563	AT3G53190
gene:AT3G53540	1676.32	0.291922	0.0888995	3.28373	0.00102442	0.0248941	AT3G53540
gene:AT3G53650	395.811	-0.567364	0.129067	-4.3959	1.10316e-05	0.000700493	AT3G53650
gene:AT3G53980	3145.5	0.355271	0.0863605	4.11381	3.8918e-05	0.00196349	AT3G53980
gene:AT3G54050	39.1646	2.21337	0.632216	3.50098	0.000463554	0.0136829	AT3G54050
gene:AT3G54400	1697.23	-0.480617	0.129137	-3.72177	0.000197833	0.00702988	AT3G54400
gene:AT3G54590	4897.34	-1.171	0.370515	-3.16046	0.00157522	0.0334316	AT3G54590
gene:AT3G54710	191.455	-0.503274	0.148257	-3.3946	0.000687288	0.0185551	AT3G54710
gene:AT3G54770	692.162	-0.692716	0.17678	-3.91853	8.90921e-05	0.00378797	AT3G54770
gene:AT3G54870	194.515	-0.794268	0.160237	-4.95683	7.1652e-07	6.98781e-05	AT3G54870
gene:AT3G54890	196.2	0.746564	0.228834	3.26248	0.00110444	0.0261218	AT3G54890
gene:AT3G54940	13.6974	3.48727	0.973748	3.58129	0.000341903	0.0107515	AT3G54940
gene:AT3G55130	4.23367	4.51229	1.46693	3.07602	0.00209782	0.040525	AT3G55130
gene:AT3G55290	132.515	0.849975	0.183818	4.62401	3.76383e-06	0.000293974	AT3G55290
gene:AT3G55630	66.4558	1.06407	0.349282	3.04645	0.00231563	0.0434435	AT3G55630
gene:AT3G55800	104.906	0.968556	0.238908	4.05409	5.03295e-05	0.00242744	AT3G55800
gene:AT3G56070	2265.25	-0.333063	0.0821275	-4.05543	5.00414e-05	0.00242411	AT3G56070
gene:AT3G56090	1998.59	-0.689156	0.15259	-4.5164	6.28986e-06	0.000449177	AT3G56090
gene:AT3G56100	282.838	-0.619641	0.150703	-4.11166	3.92817e-05	0.00197641	AT3G56100
gene:AT3G56210	1349.42	1.48441	0.0693581	21.4022	1.27578e-101	2.82431e-97	AT3G56210
gene:AT3G56230	134.793	-1.00865	0.231451	-4.35795	1.31287e-05	0.000809588	AT3G56230
gene:AT3G57150	6347.95	-0.333692	0.111691	-2.98763	0.00281153	0.0497138	AT3G57150
gene:AT3G57860	244.65	-0.424125	0.130838	-3.2416	0.00118861	0.0277568	AT3G57860
gene:AT3G58120	750.693	-0.344719	0.113257	-3.04367	0.00233709	0.043698	AT3G58120
gene:AT3G58840	1145.95	-0.326186	0.0957586	-3.40633	0.000658421	0.0179509	AT3G58840
gene:AT3G58990	447.578	0.697092	0.148971	4.67936	2.87765e-06	0.000238597	AT3G58990
gene:AT3G59140	1015.98	-0.363092	0.0956328	-3.79674	0.000146613	0.00557685	AT3G59140
gene:AT3G59370	463.478	-0.977261	0.193016	-5.06311	4.12482e-07	4.34835e-05	AT3G59370
gene:AT3G59710	59.3799	-1.30376	0.305638	-4.26569	1.99284e-05	0.00111973	AT3G59710
gene:AT3G60250	1376.61	0.214994	0.0686119	3.13348	0.00172746	0.0358077	AT3G60250
gene:AT3G60280	118.729	-1.54308	0.308461	-5.00253	5.65819e-07	5.66792e-05	AT3G60280
gene:AT3G60330	906.163	-0.9499	0.183626	-5.17301	2.30357e-07	2.62868e-05	AT3G60330
gene:AT3G61430	4189.12	-0.329324	0.10832	-3.04028	0.00236356	0.0440813	AT3G61430
gene:AT3G61470	157.479	1.02382	0.305818	3.3478	0.000814554	0.0208713	AT3G61470
gene:AT3G61490	246.218	-0.505662	0.152194	-3.32248	0.000892201	0.0224195	AT3G61490
gene:AT3G62550	13.3675	5.94523	1.88578	3.15267	0.00161784	0.0341101	AT3G62550
gene:AT3G62600	3473.97	-0.33781	0.108259	-3.12038	0.00180617	0.0368113	AT3G62600
gene:AT3G62650	1238.15	0.351488	0.0959234	3.66425	0.000248062	0.00829546	AT3G62650
gene:AT3G62680	1368.72	-1.8004	0.293365	-6.13707	8.40558e-10	1.86083e-07	AT3G62680
gene:AT3G62740	1622.15	0.551914	0.135068	4.0862	4.38505e-05	0.0021766	AT3G62740
gene:AT3G62750	55.5838	0.977974	0.259579	3.76754	0.000164865	0.00610268	AT3G62750
gene:AT3G62760	162.41	-0.80818	0.226153	-3.5736	0.000352107	0.0110254	AT3G62760
gene:AT3G62980	2060.16	0.38033	0.0877327	4.3351	1.45693e-05	0.000882027	AT3G62980
gene:AT3G63140	41.5663	1.76258	0.411808	4.28009	1.86815e-05	0.00107421	AT3G63140
gene:AT3G63430	188.958	-0.570935	0.148592	-3.84229	0.000121894	0.00484468	AT3G63430
gene:AT3G63440	272.89	0.47363	0.137048	3.45594	0.000548379	0.0155045	AT3G63440
gene:AT4G00080	593.437	-0.736717	0.17269	-4.26612	1.98897e-05	0.00111973	AT4G00080
gene:AT4G00460	239.326	-0.466269	0.116753	-3.99364	6.50656e-05	0.00296994	AT4G00460
gene:AT4G00680	385.783	-1.23799	0.170965	-7.2412	4.44721e-13	2.73478e-10	AT4G00680
gene:AT4G00770	109.272	-1.15965	0.260434	-4.45274	8.47829e-06	0.000567047	AT4G00770
gene:AT4G01050	369.203	0.367944	0.112219	3.27879	0.00104251	0.0252339	AT4G01050
gene:AT4G01430	329.967	-0.798285	0.210586	-3.79078	0.000150173	0.00567267	AT4G01430
gene:AT4G01480	2969.44	-0.365455	0.080701	-4.5285	5.94028e-06	0.000429758	AT4G01480
gene:AT4G01985	187.882	1.23541	0.231962	5.32591	1.00451e-07	1.23543e-05	AT4G01985
gene:AT4G02020	896.661	0.347785	0.0863959	4.02548	5.68591e-05	0.00265584	AT4G02020
gene:AT4G02110	382.411	-0.357618	0.105508	-3.38948	0.000700265	0.0188047	AT4G02110
gene:AT4G02270	951.086	-1.4004	0.187721	-7.45997	8.65415e-14	6.84234e-11	AT4G02270
gene:AT4G02280	3133	0.267323	0.0717822	3.72408	0.000196026	0.00701069	AT4G02280
gene:AT4G02360	158.037	0.719981	0.172344	4.17757	2.94642e-05	0.00153919	AT4G02360
gene:AT4G02390	235.608	-0.406476	0.128066	-3.17396	0.00150375	0.0323834	AT4G02390
gene:AT4G02700	41.8349	-1.03624	0.286322	-3.61916	0.000295563	0.00952426	AT4G02700
gene:AT4G02810	45.7019	-1.18553	0.342198	-3.46445	0.000531314	0.0151185	AT4G02810
gene:AT4G03110	499.282	-0.426342	0.141502	-3.01296	0.00258709	0.0468299	AT4G03110
gene:AT4G03280	338.606	0.624075	0.141975	4.39567	1.10431e-05	0.000700493	AT4G03280
gene:AT4G03330	83.7904	-0.977176	0.233618	-4.1828	2.87947e-05	0.00151761	AT4G03330
gene:AT4G04460	392.272	-0.645462	0.138214	-4.67001	3.01181e-06	0.000244343	AT4G04460
gene:AT4G05170	79.6287	-0.814203	0.220566	-3.69142	0.000223007	0.00765799	AT4G05170
gene:AT4G05180	73.3821	1.24126	0.25206	4.92444	8.46002e-07	8.03811e-05	AT4G05180
gene:AT4G06744	2482.66	0.231642	0.0527726	4.38943	1.13648e-05	0.000718837	AT4G06744
gene:AT4G07820	138.088	1.19367	0.203248	5.87298	4.28034e-09	7.58065e-07	AT4G07820
gene:AT4G07960	301.72	-0.951373	0.136287	-6.98068	2.93761e-12	1.47802e-09	AT4G07960
gene:AT4G08390	6690.12	-0.315418	0.0862484	-3.65709	0.000255096	0.00846673	AT4G08390
gene:AT4G08400	1040	-1.71827	0.392256	-4.38049	1.18414e-05	0.000744727	AT4G08400
gene:AT4G08410	1185.9	-1.90956	0.222968	-8.5643	1.08738e-17	3.00906e-14	AT4G08410
gene:AT4G08570	821.989	0.575869	0.152024	3.78801	0.000151859	0.00570327	AT4G08570
gene:AT4G08685	871.723	0.627366	0.154646	4.05679	4.9751e-05	0.00242063	AT4G08685
gene:AT4G08770	1694.29	-0.558276	0.186455	-2.99416	0.00275201	0.0490926	AT4G08770
gene:AT4G08780	349.09	-0.586376	0.173485	-3.37999	0.000724891	0.0191957	AT4G08780
gene:AT4G08850	1504.2	0.289471	0.0929223	3.11519	0.00183827	0.0372329	AT4G08850
gene:AT4G08980	1467.65	0.235994	0.0690055	3.41993	0.000626365	0.0172898	AT4G08980
gene:AT4G09020	1128.08	0.234222	0.0711956	3.28984	0.00100245	0.0245762	AT4G09020
gene:AT4G09420	124.26	0.844461	0.244181	3.45834	0.000543524	0.0154086	AT4G09420
gene:AT4G09620	539.515	0.313328	0.0895395	3.49933	0.000466436	0.0137242	AT4G09620
gene:AT4G09630	1115.75	-0.252028	0.0656549	-3.83868	0.000123699	0.00488135	AT4G09630
gene:AT4G09990	523.789	-0.790463	0.133715	-5.91154	3.38927e-09	6.5245e-07	AT4G09990
gene:AT4G10060	17.2844	2.05085	0.484076	4.23663	2.26904e-05	0.00125267	AT4G10060
gene:AT4G10370	123.916	-1.2389	0.224854	-5.50978	3.59279e-08	4.95145e-06	AT4G10370
gene:AT4G10500	395.917	-0.733015	0.187051	-3.91879	8.89947e-05	0.00378797	AT4G10500
gene:AT4G10610	1633.4	0.181532	0.0582888	3.11436	0.00184344	0.0372563	AT4G10610
gene:AT4G10640	129.977	-0.628355	0.167999	-3.74023	0.000183852	0.00665053	AT4G10640
gene:AT4G11080	723.971	-0.430974	0.124249	-3.46863	0.000523118	0.0149622	AT4G11080
gene:AT4G11210	398.811	-0.672035	0.222266	-3.02357	0.00249813	0.0458914	AT4G11210
gene:AT4G11290	1347.44	-0.894332	0.135453	-6.60253	4.04203e-11	1.51407e-08	AT4G11290
gene:AT4G11320	13057	0.292067	0.0656775	4.44699	8.70812e-06	0.00057892	AT4G11320
gene:AT4G11480	133.174	0.674733	0.219586	3.07275	0.00212097	0.0408295	AT4G11480
gene:AT4G11560	1208.03	-0.189267	0.0598793	-3.16082	0.00157328	0.0334254	AT4G11560
gene:AT4G11780	204.144	-1.34064	0.206139	-6.50359	7.84233e-11	2.51614e-08	AT4G11780
gene:AT4G11820	2532.08	-0.325812	0.0878066	-3.71056	0.0002068	0.00727845	AT4G11820
gene:AT4G12040	1661.96	0.329165	0.0971169	3.38937	0.000700534	0.0188047	AT4G12040
gene:AT4G12050	591.25	-0.356383	0.104882	-3.39793	0.000678985	0.0184208	AT4G12050
gene:AT4G12310	51.8723	1.30148	0.327834	3.96994	7.18911e-05	0.00319583	AT4G12310
gene:AT4G12330	352.644	-1.02965	0.232115	-4.43595	9.16682e-06	0.000602181	AT4G12330
gene:AT4G12420	4018.55	-0.283112	0.0883717	-3.20365	0.00135698	0.0301918	AT4G12420
gene:AT4G12510	1397.56	-2.67074	0.436778	-6.11464	9.67772e-10	2.08005e-07	AT4G12510
gene:AT4G12520	1681.47	-1.58649	0.224268	-7.07409	1.50427e-12	8.3254e-10	AT4G12520
gene:AT4G12550	1764.97	0.691503	0.086543	7.99028	1.3463e-15	1.75319e-12	AT4G12550
gene:AT4G12600	3193.63	-0.322214	0.0880539	-3.65928	0.000252924	0.0084199	AT4G12600
gene:AT4G12610	1319.45	-0.213497	0.0668006	-3.19604	0.00139329	0.0307832	AT4G12610
gene:AT4G12800	110.929	0.950287	0.280489	3.38797	0.000704119	0.0188258	AT4G12800
gene:AT4G12870	48.3444	-0.972521	0.305497	-3.1834	0.00145555	0.0317127	AT4G12870
gene:AT4G13390	1361.65	-1.97464	0.345008	-5.72348	1.04366e-08	1.71145e-06	AT4G13390
gene:AT4G13620	158.986	-0.917119	0.17816	-5.14772	2.63666e-07	2.948e-05	AT4G13620
gene:AT4G13850	4750.54	-0.299377	0.0811658	-3.68846	0.000225613	0.00769586	AT4G13850
gene:AT4G13890	324.052	-0.62572	0.186665	-3.35209	0.000802031	0.0206458	AT4G13890
gene:AT4G14040	466.644	0.623175	0.164522	3.78778	0.000151998	0.00570327	AT4G14040
gene:AT4G14130	581.158	-0.826608	0.171386	-4.82307	1.41365e-06	0.000128787	AT4G14130
gene:AT4G14280	14.6636	-1.49787	0.49681	-3.01498	0.00256995	0.0466893	AT4G14280
gene:AT4G14580	578.02	0.338589	0.112785	3.00208	0.00268137	0.048182	AT4G14580
gene:AT4G14630	642.948	-1.43725	0.363006	-3.95931	7.5168e-05	0.00331756	AT4G14630
gene:AT4G14650	145.021	-0.647395	0.196184	-3.29994	0.000967041	0.0238135	AT4G14650
gene:AT4G14750	296.29	-0.80669	0.135892	-5.93625	2.9161e-09	5.71298e-07	AT4G14750
gene:AT4G15100	6.73374	-2.53161	0.789167	-3.20795	0.00133685	0.029888	AT4G15100
gene:AT4G15160	2562.8	-0.537225	0.166983	-3.21724	0.00129431	0.0293418	AT4G15160
gene:AT4G15290	288.915	-2.46471	0.437394	-5.63499	1.75066e-08	2.7293e-06	AT4G15290
gene:AT4G15350	71.612	-0.859371	0.261658	-3.28434	0.00102223	0.0248941	AT4G15350
gene:AT4G15393	548.437	0.437453	0.143409	3.05039	0.00228546	0.0430252	AT4G15393
gene:AT4G15530	510.172	1.01709	0.177436	5.73213	9.91744e-09	1.63845e-06	AT4G15530
gene:AT4G15920	780.651	0.289679	0.0937442	3.0901	0.0020009	0.0393742	AT4G15920
gene:AT4G16140	373.441	-0.440475	0.133907	-3.28941	0.00100397	0.0245861	AT4G16140
gene:AT4G16230	38.0082	-1.08586	0.346817	-3.13092	0.00174258	0.0359527	AT4G16230
gene:AT4G16270	117.463	-1.24848	0.204832	-6.09516	1.09327e-09	2.32719e-07	AT4G16270
gene:AT4G16490	1103.2	0.286546	0.0769712	3.72277	0.000197046	0.00702448	AT4G16490
gene:AT4G16563	355.27	-1.02544	0.185827	-5.51821	3.4246e-08	4.76817e-06	AT4G16563
gene:AT4G16890	326.595	0.646509	0.153611	4.20876	2.56781e-05	0.00139671	AT4G16890
gene:AT4G16950	401.189	0.551292	0.157163	3.50778	0.000451859	0.0134272	AT4G16950
gene:AT4G17520	6378.36	-0.326321	0.105311	-3.09865	0.00194407	0.0386335	AT4G17520
gene:AT4G17970	162.41	-0.635269	0.134004	-4.74067	2.13011e-06	0.000182071	AT4G17970
gene:AT4G18030	3663.04	-0.239206	0.0608224	-3.93286	8.39418e-05	0.0036366	AT4G18030
gene:AT4G18430	332.676	-0.468216	0.129847	-3.60591	0.000311066	0.00992275	AT4G18430
gene:AT4G18440	851.123	-0.326477	0.102635	-3.18096	0.00146789	0.0317965	AT4G18440
gene:AT4G18550	266.169	-0.456548	0.123228	-3.7049	0.000211473	0.00740757	AT4G18550
gene:AT4G18760	342.219	-0.59615	0.12574	-4.74112	2.12535e-06	0.000182071	AT4G18760
gene:AT4G18810	45.2502	1.46672	0.345759	4.24204	2.21498e-05	0.00122588	AT4G18810
gene:AT4G19030	1390.39	-1.13469	0.160607	-7.06501	1.60603e-12	8.46529e-10	AT4G19030
gene:AT4G19680	123.638	-1.74463	0.268933	-6.48724	8.74208e-11	2.76475e-08	AT4G19680
gene:AT4G20160	26.355	-1.61198	0.409308	-3.93831	8.20584e-05	0.003576	AT4G20160
gene:AT4G20210	107.904	-0.601315	0.17957	-3.34864	0.000812107	0.0208566	AT4G20210
gene:AT4G20450	37.4305	-2.12913	0.6914	-3.07945	0.00207386	0.0402752	AT4G20450
gene:AT4G21020	12.1732	3.30796	0.970768	3.40757	0.000655438	0.0179137	AT4G21020
gene:AT4G21210	58.406	1.30128	0.236618	5.49951	3.80838e-08	5.20432e-06	AT4G21210
gene:AT4G21410	969.928	0.358814	0.111844	3.20817	0.0013358	0.029888	AT4G21410
gene:AT4G21750	145.289	-0.627062	0.180241	-3.47902	0.000503253	0.0145634	AT4G21750
gene:AT4G21830	573.676	-1.05364	0.124301	-8.47658	2.31904e-17	5.13389e-14	AT4G21830
gene:AT4G21850	1415.16	-0.80514	0.135312	-5.95027	2.67705e-09	5.29148e-07	AT4G21850
gene:AT4G21910	1708.34	0.300841	0.0946254	3.17928	0.00147642	0.0319189	AT4G21910
gene:AT4G22010	2131.7	-0.691681	0.101245	-6.83177	8.38725e-12	3.78693e-09	AT4G22010
gene:AT4G22080	214.964	-1.49084	0.253666	-5.87719	4.173e-09	7.45016e-07	AT4G22080
gene:AT4G22212	1530.74	0.592876	0.156962	3.77719	0.000158608	0.00591122	AT4G22212
gene:AT4G22235	235.615	-0.926996	0.2152	-4.30759	1.65041e-05	0.000956461	AT4G22235
gene:AT4G22460	157.698	-1.80345	0.415877	-4.33651	1.44762e-05	0.000880422	AT4G22460
gene:AT4G22666	645.447	-1.4715	0.193149	-7.61844	2.56754e-14	2.45733e-11	AT4G22666
gene:AT4G22756	372.041	-0.321108	0.105673	-3.03869	0.00237611	0.044278	AT4G22756
gene:AT4G23496	447.11	0.541558	0.15621	3.46685	0.000526595	0.0150054	AT4G23496
gene:AT4G23510	358.987	0.391416	0.128308	3.05058	0.00228396	0.0430252	AT4G23510
gene:AT4G23590	111.876	0.624543	0.198678	3.1435	0.00166941	0.0348983	AT4G23590
gene:AT4G23670	17869	0.556024	0.167334	3.32285	0.000891034	0.0224156	AT4G23670
gene:AT4G23800	2068.72	-0.285779	0.0787884	-3.62717	0.00028654	0.00929753	AT4G23800
gene:AT4G24190	14532.1	-0.278196	0.0795047	-3.49911	0.000466815	0.0137242	AT4G24190
gene:AT4G24275	306.684	-0.644883	0.115703	-5.57361	2.49515e-08	3.70722e-06	AT4G24275
gene:AT4G24580	272.643	-0.425129	0.12576	-3.38048	0.000723602	0.0191845	AT4G24580
gene:AT4G24830	2819.26	-0.273452	0.0817403	-3.34538	0.000821697	0.0209812	AT4G24830
gene:AT4G24920	2752.08	-0.23942	0.0750846	-3.18867	0.00142927	0.0313279	AT4G24920
gene:AT4G25050	128.449	0.507962	0.164688	3.08439	0.00203971	0.0398897	AT4G25050
gene:AT4G25190	40.619	-1.334	0.331392	-4.02546	5.68646e-05	0.00265584	AT4G25190
gene:AT4G25220	102.387	-2.23978	0.449144	-4.98679	6.13922e-07	6.09462e-05	AT4G25220
gene:AT4G25250	368.198	-1.06331	0.186694	-5.69545	1.23044e-08	1.97388e-06	AT4G25250
gene:AT4G25310	258.305	0.449384	0.126724	3.54617	0.000390871	0.0119189	AT4G25310
gene:AT4G25340	2774.42	-0.39993	0.0810097	-4.93681	7.94106e-07	7.57756e-05	AT4G25340
gene:AT4G25480	36.2034	0.841255	0.256789	3.27606	0.00105268	0.0253858	AT4G25480
gene:AT4G25620	260.915	0.370107	0.12214	3.03018	0.00244407	0.0451643	AT4G25620
gene:AT4G25790	160.197	-1.07938	0.280323	-3.85048	0.000117887	0.00471081	AT4G25790
gene:AT4G25820	1490.18	-1.10442	0.188304	-5.86512	4.48802e-09	7.82329e-07	AT4G25820
gene:AT4G26010	1393.46	-1.39005	0.215445	-6.452	1.1038e-10	3.13281e-08	AT4G26010
gene:AT4G26220	760.677	0.358876	0.0779491	4.60398	4.14485e-06	0.000316057	AT4G26220
gene:AT4G26320	319.359	-1.23157	0.225803	-5.45419	4.9196e-08	6.56452e-06	AT4G26320
gene:AT4G26480	1089.95	0.307254	0.0774272	3.96829	7.23903e-05	0.00321158	AT4G26480
gene:AT4G26510	653.457	-0.297675	0.0936995	-3.17691	0.00148852	0.0320866	AT4G26510
gene:AT4G26540	1204.37	-0.329754	0.0910391	-3.62212	0.000292201	0.00942967	AT4G26540
gene:AT4G26760	1206.71	-0.362092	0.0721869	-5.01603	5.27492e-07	5.38139e-05	AT4G26760
gene:AT4G26960	80.6877	-0.713219	0.201566	-3.53839	0.000402568	0.0121916	AT4G26960
gene:AT4G27290	91.1614	-0.978858	0.230259	-4.25112	2.12701e-05	0.00118908	AT4G27290
gene:AT4G27400	398.123	-0.705393	0.194425	-3.6281	0.000285511	0.00929507	AT4G27400
gene:AT4G27520	2156.72	0.507629	0.0914186	5.5528	2.81127e-08	4.09447e-06	AT4G27520
gene:AT4G27560	2698.44	0.538269	0.107786	4.99386	5.91838e-07	5.90185e-05	AT4G27560
gene:AT4G28040	498.196	0.48155	0.154413	3.11858	0.00181727	0.0369088	AT4G28040
gene:AT4G28050	396.416	-0.369339	0.109595	-3.37004	0.000751574	0.0197444	AT4G28050
gene:AT4G28140	21.1205	1.24503	0.336664	3.69812	0.000217201	0.00753569	AT4G28140
gene:AT4G28410	188.463	-0.423047	0.137785	-3.07035	0.00213809	0.041052	AT4G28410
gene:AT4G28490	214.388	0.451558	0.135999	3.3203	0.000899214	0.0225701	AT4G28490
gene:AT4G28640	347.199	0.362722	0.0962856	3.76715	0.000165124	0.00610268	AT4G28640
gene:AT4G28650	784.975	-0.26471	0.0870125	-3.0422	0.00234854	0.0438751	AT4G28650
gene:AT4G28850	123.273	-1.57045	0.367331	-4.2753	1.90881e-05	0.00108911	AT4G28850
gene:AT4G29180	333.455	-1.1628	0.188615	-6.16494	7.05086e-10	1.60919e-07	AT4G29180
gene:AT4G29270	1525.83	0.401913	0.126326	3.18155	0.00146487	0.0317623	AT4G29270
gene:AT4G29430	542.183	-0.318777	0.103049	-3.09344	0.00197851	0.0391832	AT4G29430
gene:AT4G29680	1861.88	-0.226831	0.0695667	-3.26062	0.00111167	0.0262369	AT4G29680
gene:AT4G29690	763.423	-0.383947	0.112779	-3.40442	0.000663052	0.0180106	AT4G29690
gene:AT4G29700	1298.58	0.326559	0.105831	3.08566	0.00203102	0.0398544	AT4G29700
gene:AT4G29740	309.901	-0.699092	0.228457	-3.06006	0.00221294	0.0421965	AT4G29740
gene:AT4G30170	5053.87	-0.50203	0.114833	-4.37182	1.23214e-05	0.000770541	AT4G30170
gene:AT4G30280	903.085	-1.02429	0.188739	-5.42705	5.72943e-08	7.50521e-06	AT4G30280
gene:AT4G30290	1317.39	-1.32574	0.175909	-7.53652	4.82679e-14	4.10982e-11	AT4G30290
gene:AT4G30320	131.42	-1.36001	0.243537	-5.58443	2.34471e-08	3.53111e-06	AT4G30320
gene:AT4G30560	395.179	-0.344266	0.110107	-3.12665	0.00176812	0.0364118	AT4G30560
gene:AT4G30610	234.759	-0.82498	0.150273	-5.48988	4.02209e-08	5.46264e-06	AT4G30610
gene:AT4G30800	534.696	-0.323954	0.101339	-3.19672	0.00139	0.0307717	AT4G30800
gene:AT4G31250	284.997	-0.576884	0.138895	-4.15338	3.27595e-05	0.00169446	AT4G31250
gene:AT4G31320	749.413	-0.691406	0.154543	-4.47387	7.68159e-06	0.000526678	AT4G31320
gene:AT4G31470	273.661	-0.971946	0.18131	-5.36069	8.29059e-08	1.04708e-05	AT4G31470
gene:AT4G31500	4843.79	0.539678	0.0940186	5.74012	9.46104e-09	1.5748e-06	AT4G31500
gene:AT4G31550	1254.31	0.467171	0.13275	3.51918	0.00043289	0.012987	AT4G31550
gene:AT4G31810	1180.59	-0.309709	0.0839525	-3.6891	0.000225051	0.00769586	AT4G31810
gene:AT4G31920	1306.3	-0.285709	0.0871518	-3.2783	0.00104436	0.0252401	AT4G31920
gene:AT4G32260	568.907	0.423876	0.134602	3.14911	0.00163768	0.0344301	AT4G32260
gene:AT4G32340	26.797	1.27867	0.356509	3.58665	0.000334954	0.0105781	AT4G32340
gene:AT4G32460	1133.5	-0.673307	0.152282	-4.42145	9.80401e-06	0.000634623	AT4G32460
gene:AT4G32780	181.762	-0.842228	0.144172	-5.84181	5.16362e-09	8.79325e-07	AT4G32780
gene:AT4G32810	126.573	0.796435	0.153545	5.18699	2.13719e-07	2.46422e-05	AT4G32810
gene:AT4G32880	1133.87	0.371521	0.0994829	3.73452	0.000188076	0.00678115	AT4G32880
gene:AT4G33220	254.335	-0.629626	0.160354	-3.92649	8.61949e-05	0.00371242	AT4G33220
gene:AT4G33270	1254.96	-0.440651	0.108545	-4.05963	4.91501e-05	0.00239666	AT4G33270
gene:AT4G33540	1528.13	0.271082	0.0852854	3.17853	0.00148025	0.0319704	AT4G33540
gene:AT4G33680	2157.67	-0.218647	0.0682196	-3.20505	0.00135037	0.030075	AT4G33680
gene:AT4G33790	238.378	-1.34698	0.198611	-6.78198	1.18537e-11	5.04651e-09	AT4G33790
gene:AT4G33905	272.199	0.602631	0.1931	3.12082	0.00180347	0.0368113	AT4G33905
gene:AT4G34120	756.901	0.252998	0.0766022	3.30275	0.000957433	0.0236032	AT4G34120
gene:AT4G34260	1389.3	-0.624806	0.0934796	-6.68387	2.3271e-11	9.3668e-09	AT4G34260
gene:AT4G34360	157.065	-0.488801	0.163312	-2.99306	0.00276197	0.0491537	AT4G34360
gene:AT4G34419	48.2965	-1.26316	0.385233	-3.27895	0.00104195	0.0252339	AT4G34419
gene:AT4G34555	959.291	-0.280608	0.0817634	-3.43195	0.000599249	0.016708	AT4G34555
gene:AT4G34580	532.846	-0.957764	0.199004	-4.8128	1.4883e-06	0.000134482	AT4G34580
gene:AT4G34650	102.605	0.845104	0.202301	4.17745	2.94795e-05	0.00153919	AT4G34650
gene:AT4G34720	3854.66	-0.178495	0.049424	-3.61151	0.000304424	0.00975302	AT4G34720
gene:AT4G34950	691.073	0.518514	0.145915	3.55354	0.00038009	0.011703	AT4G34950
gene:AT4G35200	65.9683	-0.862089	0.250572	-3.44049	0.000580667	0.0163132	AT4G35200
gene:AT4G35985	773.605	-0.43471	0.128997	-3.36994	0.000751855	0.0197444	AT4G35985
gene:AT4G36180	1172.84	-0.309894	0.0948142	-3.26843	0.00108146	0.0257158	AT4G36180
gene:AT4G36420	1358.3	-0.331798	0.089574	-3.70418	0.000212075	0.00741364	AT4G36420
gene:AT4G36600	10.6078	2.77224	0.796252	3.48161	0.000498404	0.0144609	AT4G36600
gene:AT4G36670	142.13	0.714476	0.224092	3.18831	0.00143105	0.0313359	AT4G36670
gene:AT4G36790	260.933	0.384118	0.126885	3.02729	0.00246761	0.0454097	AT4G36790
gene:AT4G36880	392.624	-0.464127	0.144168	-3.21934	0.00128486	0.0292336	AT4G36880
gene:AT4G37160	954.645	-1.38572	0.16023	-8.64834	5.22549e-18	1.92803e-14	AT4G37160
gene:AT4G37540	729.853	0.444775	0.123776	3.59338	0.00032642	0.0103529	AT4G37540
gene:AT4G37850	14.8306	-1.37886	0.441908	-3.12023	0.0018071	0.0368113	AT4G37850
gene:AT4G38410	504.319	-1.0603	0.173109	-6.12504	9.06617e-10	1.9872e-07	AT4G38410
gene:AT4G38420	65.7223	-1.17895	0.352889	-3.34086	0.000835194	0.0212768	AT4G38420
gene:AT4G38970	116.637	3.09438	0.692417	4.46895	7.86031e-06	0.00053542	AT4G38970
gene:AT4G39030	846.912	0.340283	0.0938191	3.62701	0.000286722	0.00929753	AT4G39030
gene:AT4G39210	826.16	0.988245	0.116175	8.50651	1.79244e-17	4.40901e-14	AT4G39210
gene:AT4G39230	284.205	0.340681	0.112329	3.03289	0.00242225	0.0449111	AT4G39230
gene:AT4G39300	518.744	-0.381461	0.120057	-3.17735	0.00148628	0.0320695	AT4G39300
gene:AT4G39390	921.85	-0.334828	0.0854845	-3.91682	8.97236e-05	0.00380517	AT4G39390
gene:AT4G39510	175.411	0.592448	0.18855	3.14212	0.00167728	0.0350298	AT4G39510
gene:AT4G39660	1893.38	0.465161	0.144889	3.21046	0.00132525	0.0297699	AT4G39660
gene:AT4G39840	1864.21	-0.30641	0.0871932	-3.51415	0.000441162	0.0131272	AT4G39840
gene:AT4G39940	1182.08	0.660616	0.150272	4.39613	1.10197e-05	0.000700493	AT4G39940
gene:AT4G39950	3986.38	0.718266	0.0980788	7.32336	2.41838e-13	1.67306e-10	AT4G39950
gene:AT4G40090	660.078	-1.43187	0.209934	-6.82058	9.06737e-12	3.93595e-09	AT4G40090
gene:AT5G01220	889.456	-0.360842	0.105871	-3.4083	0.000653687	0.0178879	AT5G01220
gene:AT5G01240	261.382	0.404625	0.114328	3.53917	0.000401388	0.0121725	AT5G01240
gene:AT5G01330	229.304	-1.11123	0.216824	-5.12503	2.9749e-07	3.26979e-05	AT5G01330
gene:AT5G01530	469.118	0.500015	0.164925	3.03178	0.00243116	0.0449633	AT5G01530
gene:AT5G01810	1607.27	0.253128	0.0844335	2.99796	0.00271797	0.048603	AT5G01810
gene:AT5G02020	418.746	0.964599	0.248405	3.88318	0.000103101	0.00425502	AT5G02020
gene:AT5G02050	1957.23	-0.317542	0.0960089	-3.30742	0.000941586	0.0234191	AT5G02050
gene:AT5G02350	268.54	-0.580026	0.140476	-4.12902	3.64318e-05	0.00186265	AT5G02350
gene:AT5G02630	89.7465	0.532399	0.173774	3.06374	0.00218588	0.0417884	AT5G02630
gene:AT5G02790	751.771	0.505368	0.0781406	6.46741	9.96954e-11	3.02337e-08	AT5G02790
gene:AT5G03170	355.855	0.481783	0.125101	3.85116	0.000117559	0.00471081	AT5G03170
gene:AT5G03180	191.09	0.528703	0.149668	3.5325	0.000411655	0.0124158	AT5G03180
gene:AT5G03190	791.399	0.297432	0.0852717	3.48806	0.000486543	0.0141725	AT5G03190
gene:AT5G03630	8373.52	-0.344436	0.0811546	-4.2442	2.19375e-05	0.00121717	AT5G03630
gene:AT5G03640	110.688	-0.981109	0.221018	-4.43905	9.03586e-06	0.000595345	AT5G03640
gene:AT5G03960	204.289	-0.854235	0.166175	-5.14059	2.73884e-07	3.04686e-05	AT5G03960
gene:AT5G04160	582.817	-0.385982	0.106754	-3.61561	0.00029964	0.00962763	AT5G04160
gene:AT5G04430	3181.65	-0.223656	0.0633589	-3.52998	0.000415596	0.0125176	AT5G04430
gene:AT5G04720	1470	0.250769	0.0652469	3.84339	0.000121345	0.00483152	AT5G04720
gene:AT5G04960	1027.06	-1.32645	0.165577	-8.01108	1.13709e-15	1.57331e-12	AT5G04960
gene:AT5G04970	725.329	-1.00038	0.177341	-5.641	1.69067e-08	2.67344e-06	AT5G04970
gene:AT5G05365	80.8762	0.596481	0.19564	3.04888	0.00229697	0.0431667	AT5G05365
gene:AT5G05500	726.712	-0.947992	0.171066	-5.54169	2.99567e-08	4.30638e-06	AT5G05500
gene:AT5G05840	60.0468	-0.872114	0.25981	-3.35675	0.000788657	0.0203964	AT5G05840
gene:AT5G05890	364.776	-0.619192	0.130412	-4.74796	2.05479e-06	0.000177	AT5G05890
gene:AT5G05900	106.471	-0.648215	0.21467	-3.01959	0.00253118	0.0462337	AT5G05900
gene:AT5G06510	144.232	0.897104	0.186822	4.80192	1.57153e-06	0.000140639	AT5G06510
gene:AT5G06630	1219.05	-1.83583	0.385654	-4.76031	1.93299e-06	0.000167814	AT5G06630
gene:AT5G06640	1558.67	-1.75915	0.351426	-5.00573	5.56499e-07	5.62546e-05	AT5G06640
gene:AT5G06990	86.5756	-1.63414	0.2662	-6.13876	8.31684e-10	1.85978e-07	AT5G06990
gene:AT5G07000	210.995	0.425295	0.123856	3.43379	0.000595212	0.0166164	AT5G07000
gene:AT5G07190	185.418	-0.880157	0.20991	-4.19302	2.75261e-05	0.00146837	AT5G07190
gene:AT5G07310	31.4038	0.931462	0.282018	3.30284	0.00095711	0.0236032	AT5G07310
gene:AT5G07690	4.15176	6.00457	1.75011	3.43096	0.00060144	0.016748	AT5G07690
gene:AT5G08260	548.381	0.303578	0.088962	3.41245	0.000643825	0.0176836	AT5G08260
gene:AT5G08540	508.023	0.263575	0.0845329	3.11801	0.00182075	0.0369456	AT5G08540
gene:AT5G08580	653.046	-0.257118	0.0834954	-3.07943	0.00207398	0.0402752	AT5G08580
gene:AT5G08600	96.459	-0.630282	0.187716	-3.35763	0.000786138	0.0203788	AT5G08600
gene:AT5G08610	927.436	-0.294819	0.0912536	-3.23077	0.00123459	0.0284441	AT5G08610
gene:AT5G09660	41.4611	1.42377	0.389639	3.65408	0.000258105	0.008541	AT5G09660
gene:AT5G09890	1933.71	-0.241921	0.0791946	-3.05476	0.00225239	0.0425455	AT5G09890
gene:AT5G10130	1545.93	-1.15031	0.192212	-5.98459	2.16931e-09	4.36584e-07	AT5G10130
gene:AT5G10260	241.45	-0.625336	0.159158	-3.92903	8.52884e-05	0.00368054	AT5G10260
gene:AT5G10430	1214.44	-0.626702	0.136469	-4.59228	4.3843e-06	0.000331262	AT5G10430
gene:AT5G10605	31.1034	1.23168	0.40216	3.06267	0.00219375	0.0419026	AT5G10605
gene:AT5G10625	411.71	0.311456	0.0997441	3.12255	0.00179289	0.0367255	AT5G10625
gene:AT5G11440	98.1304	-0.907977	0.194164	-4.67634	2.92045e-06	0.000239455	AT5G11440
gene:AT5G11930	39.3875	1.02096	0.327926	3.11339	0.00184952	0.0372563	AT5G11930
gene:AT5G12940	905.578	-0.681792	0.127196	-5.36019	8.31335e-08	1.04708e-05	AT5G12940
gene:AT5G13100	963.143	-0.321057	0.0899537	-3.56913	0.000358162	0.0111744	AT5G13100
gene:AT5G13150	223.019	-0.484774	0.141768	-3.41948	0.000627399	0.0172968	AT5G13150
gene:AT5G13170	1142.43	0.487668	0.158798	3.071	0.00213342	0.0409979	AT5G13170
gene:AT5G13650	1463.63	0.213969	0.0660919	3.23745	0.00120603	0.0279974	AT5G13650
gene:AT5G13870	501.829	-1.17079	0.181328	-6.45675	1.06977e-10	3.11613e-08	AT5G13870
gene:AT5G13910	328.397	-0.604604	0.166919	-3.62214	0.000292173	0.00942967	AT5G13910
gene:AT5G13990	358.585	-0.671693	0.148084	-4.5359	5.73593e-06	0.000419083	AT5G13990
gene:AT5G14020	290.586	-0.606916	0.179384	-3.38334	0.000716109	0.0190544	AT5G14020
gene:AT5G14150	273.524	-0.468356	0.15446	-3.03221	0.00242771	0.0449369	AT5G14150
gene:AT5G14170	825.673	0.273337	0.0821134	3.32878	0.00087228	0.0220692	AT5G14170
gene:AT5G14200	2291.79	0.399352	0.0898827	4.44303	8.86997e-06	0.00058616	AT5G14200
gene:AT5G14330	737.376	-1.13982	0.243789	-4.67545	2.93311e-06	0.000239606	AT5G14330
gene:AT5G14340	80.6724	-1.062	0.303236	-3.50222	0.000461394	0.0136373	AT5G14340
gene:AT5G14580	659.568	-0.383852	0.11735	-3.27101	0.00107166	0.0256151	AT5G14580
gene:AT5G14650	582.884	-0.782416	0.232907	-3.35935	0.000781252	0.0202759	AT5G14650
gene:AT5G14750	353.746	-0.665831	0.146789	-4.53598	5.73364e-06	0.000419083	AT5G14750
gene:AT5G15150	385.896	-0.352242	0.114495	-3.07648	0.00209457	0.0404975	AT5G15150
gene:AT5G15350	1818.7	-0.446292	0.111828	-3.99086	6.58334e-05	0.0029988	AT5G15350
gene:AT5G15390	202.768	0.393256	0.130538	3.01257	0.00259046	0.0468526	AT5G15390
gene:AT5G15510	370.805	-0.420844	0.121079	-3.47577	0.00050939	0.0146435	AT5G15510
gene:AT5G15580	893.904	-0.326072	0.0993851	-3.28089	0.0010348	0.0251188	AT5G15580
gene:AT5G15600	128.601	-1.15049	0.213193	-5.39645	6.79705e-08	8.69786e-06	AT5G15600
gene:AT5G15890	235.198	-0.706661	0.145251	-4.86511	1.14393e-06	0.000106405	AT5G15890
gene:AT5G15940	80.9418	-1.38601	0.292901	-4.732	2.22314e-06	0.000188566	AT5G15940
gene:AT5G15980	1151.69	-0.380569	0.108536	-3.50637	0.000454258	0.0134623	AT5G15980
gene:AT5G16590	957.405	-0.472355	0.108294	-4.36179	1.29001e-05	0.000799953	AT5G16590
gene:AT5G16970	1844.07	0.361761	0.0991709	3.64785	0.000264444	0.00868585	AT5G16970
gene:AT5G17160	1652.13	-0.365223	0.113531	-3.21695	0.00129563	0.0293418	AT5G17160
gene:AT5G17170	36.6811	1.05822	0.313553	3.37493	0.000738345	0.0195054	AT5G17170
gene:AT5G17380	4025.68	-0.189009	0.0608144	-3.10796	0.00188381	0.0378475	AT5G17380
gene:AT5G17390	217.764	-0.759894	0.145717	-5.21488	1.83941e-07	2.13198e-05	AT5G17390
gene:AT5G17820	4521.46	-0.761874	0.139919	-5.44513	5.17676e-08	6.86246e-06	AT5G17820
gene:AT5G17990	1347.85	0.238302	0.0751228	3.17216	0.00151307	0.0325374	AT5G17990
gene:AT5G18910	16.5403	-2.00428	0.555242	-3.60974	0.000306499	0.00979882	AT5G18910
gene:AT5G19110	194.43	-1.08326	0.200218	-5.41041	6.28818e-08	8.09347e-06	AT5G19110
gene:AT5G19250	1362.4	-0.376859	0.100938	-3.73355	0.000188798	0.00679612	AT5G19250
gene:AT5G19500	23.8812	1.0819	0.36166	2.99149	0.00277623	0.0492865	AT5G19500
gene:AT5G19560	73.9951	-1.67287	0.258893	-6.46164	1.03573e-10	3.05718e-08	AT5G19560
gene:AT5G19790	213.096	-1.15174	0.250188	-4.6035	4.15452e-06	0.000316057	AT5G19790
gene:AT5G19800	79.7023	-1.1544	0.30261	-3.81481	0.000136287	0.00528013	AT5G19800
gene:AT5G19890	33.4436	-1.69931	0.478358	-3.55237	0.000381775	0.0117349	AT5G19890
gene:AT5G19900	1542.64	-0.232981	0.0751218	-3.10138	0.00192621	0.038382	AT5G19900
gene:AT5G20080	3134.49	-0.276036	0.0740615	-3.72712	0.000193678	0.00694919	AT5G20080
gene:AT5G20710	74.6182	1.35047	0.312	4.32842	1.50183e-05	0.000896159	AT5G20710
gene:AT5G20980	316.576	-0.401324	0.112475	-3.56813	0.000359543	0.0111945	AT5G20980
gene:AT5G21080	84.3548	-0.733882	0.216531	-3.38927	0.000700781	0.0188047	AT5G21080
gene:AT5G21120	33.8	-1.18005	0.31293	-3.77097	0.000162617	0.00603019	AT5G21120
gene:AT5G21170	497.598	0.542772	0.152804	3.55209	0.000382187	0.0117349	AT5G21170
gene:AT5G22310	184.758	-0.576358	0.143383	-4.01972	5.8268e-05	0.00269298	AT5G22310
gene:AT5G22410	388.113	-1.55931	0.197517	-7.89458	2.91301e-15	3.39412e-12	AT5G22410
gene:AT5G22580	61.5361	-0.799991	0.262735	-3.04486	0.00232786	0.0435991	AT5G22580
gene:AT5G22790	842.132	-0.271035	0.0828663	-3.27075	0.00107263	0.0256151	AT5G22790
gene:AT5G22940	365.054	-0.465928	0.11734	-3.97076	7.16446e-05	0.00319288	AT5G22940
gene:AT5G23030	101.227	-2.15925	0.287247	-7.51707	5.60176e-14	4.59303e-11	AT5G23030
gene:AT5G23210	501.752	-0.817967	0.128991	-6.34127	2.27877e-10	5.86598e-08	AT5G23210
gene:AT5G23300	676.576	-0.40178	0.094563	-4.2488	2.14915e-05	0.00119844	AT5G23300
gene:AT5G24070	222.014	-0.516793	0.158381	-3.26298	0.00110248	0.0261034	AT5G24070
gene:AT5G24100	237.094	-1.18039	0.195632	-6.03369	1.60254e-09	3.25477e-07	AT5G24100
gene:AT5G24105	55.1665	-1.10953	0.303678	-3.65365	0.000258541	0.00854265	AT5G24105
gene:AT5G24313	66.5963	-1.41579	0.282784	-5.00661	5.53962e-07	5.62546e-05	AT5G24313
gene:AT5G24330	114.914	-0.721717	0.202831	-3.55823	0.000373366	0.0115119	AT5G24330
gene:AT5G24380	2279.45	0.258108	0.0797749	3.23545	0.00121452	0.028095	AT5G24380
gene:AT5G24780	842.818	1.03044	0.166951	6.17212	6.73799e-10	1.57017e-07	AT5G24780
gene:AT5G24880	153.938	-1.11382	0.188665	-5.9037	3.55442e-09	6.66484e-07	AT5G24880
gene:AT5G24960	111.39	-0.591064	0.181375	-3.2588	0.00111883	0.0263776	AT5G24960
gene:AT5G25190	75.6867	-0.633476	0.187932	-3.37077	0.000749583	0.0197316	AT5G25190
gene:AT5G26080	19.8481	-3.77963	1.10451	-3.42199	0.000621653	0.0171812	AT5G26080
gene:AT5G26230	91.2575	-0.719085	0.203134	-3.53995	0.000400202	0.0121532	AT5G26230
gene:AT5G26270	142.92	-0.969724	0.202351	-4.79229	1.64892e-06	0.000146601	AT5G26270
gene:AT5G26780	2526.31	-0.208112	0.0599345	-3.47232	0.000515982	0.0147772	AT5G26780
gene:AT5G27330	2035.05	-0.509183	0.10084	-5.0494	4.43204e-07	4.62814e-05	AT5G27330
gene:AT5G27395	792.001	-0.371578	0.10177	-3.65116	0.000261059	0.00861299	AT5G27395
gene:AT5G27670	1376.35	-0.301016	0.098505	-3.05584	0.00224429	0.0425013	AT5G27670
gene:AT5G28080	359.199	0.556885	0.1043	5.33927	9.3321e-08	1.1672e-05	AT5G28080
gene:AT5G35190	2101.15	-1.83766	0.397514	-4.62288	3.78457e-06	0.000293974	AT5G35190
gene:AT5G35740	235.205	-0.70765	0.22029	-3.21235	0.00131652	0.0296491	AT5G35740
gene:AT5G35900	5.17098	6.79309	1.35747	5.00424	5.60818e-07	5.64336e-05	AT5G35900
gene:AT5G35940	279.699	-1.19891	0.202933	-5.90788	3.46531e-09	6.61336e-07	AT5G35940
gene:AT5G36260	91.9098	-0.917323	0.211317	-4.34098	1.41848e-05	0.000865078	AT5G36260
gene:AT5G36700	19.1557	2.92886	0.904877	3.23674	0.00120903	0.0279974	AT5G36700
gene:AT5G36910	2.60741	5.03063	1.65662	3.03669	0.00239189	0.0444225	AT5G36910
gene:AT5G38430	69.6344	8.82221	2.0978	4.20545	2.6056e-05	0.00141034	AT5G38430
gene:AT5G38510	73.3958	0.594914	0.193099	3.08088	0.00206391	0.0402306	AT5G38510
gene:AT5G38700	193.081	-0.897597	0.198897	-4.51288	6.39544e-06	0.000455249	AT5G38700
gene:AT5G38790	45.9803	-1.29683	0.317261	-4.08759	4.35878e-05	0.00217295	AT5G38790
gene:AT5G38940	354.126	0.609718	0.164442	3.7078	0.000209064	0.00733863	AT5G38940
gene:AT5G38970	75.7298	-1.10032	0.328234	-3.35224	0.000801609	0.0206458	AT5G38970
gene:AT5G38980	16.9138	2.9122	0.777395	3.7461	0.000179607	0.00651825	AT5G38980
gene:AT5G39240	127.418	-0.618148	0.186655	-3.31171	0.000927275	0.0231557	AT5G39240
gene:AT5G39840	362.232	-0.384061	0.111288	-3.45104	0.000558425	0.0157083	AT5G39840
gene:AT5G40010	236.908	-0.58201	0.155696	-3.73811	0.000185406	0.0066958	AT5G40010
gene:AT5G40030	180.754	-0.483521	0.158545	-3.04975	0.00229035	0.0430788	AT5G40030
gene:AT5G40340	1644.54	-0.260068	0.0820228	-3.17068	0.00152082	0.0326378	AT5G40340
gene:AT5G40730	1889.29	-0.653564	0.145111	-4.50388	6.67228e-06	0.000468829	AT5G40730
gene:AT5G40740	555.582	0.261518	0.0835097	3.13159	0.0017386	0.0359041	AT5G40740
gene:AT5G40780	1915.55	0.255718	0.0813166	3.14472	0.00166247	0.0348191	AT5G40780
gene:AT5G40860	106.835	-0.978356	0.225724	-4.33431	1.46221e-05	0.000882027	AT5G40860
gene:AT5G41460	253.023	0.387459	0.120329	3.22	0.00128193	0.0292269	AT5G41460
gene:AT5G41730	42.6246	-1.14358	0.302479	-3.7807	0.000156388	0.00583832	AT5G41730
gene:AT5G42700	131.611	-0.631414	0.164197	-3.84548	0.000120318	0.00479928	AT5G42700
gene:AT5G42800	10.2608	4.05477	1.02776	3.94526	7.97138e-05	0.00348068	AT5G42800
gene:AT5G42880	596	-0.434075	0.0933372	-4.65062	3.30946e-06	0.000264459	AT5G42880
gene:AT5G43020	267.172	-0.499293	0.119723	-4.17041	3.04051e-05	0.00158378	AT5G43020
gene:AT5G43040	141.268	-0.721282	0.233908	-3.08361	0.00204507	0.0399592	AT5G43040
gene:AT5G43230	81.4982	-1.04859	0.234807	-4.46575	7.97906e-06	0.000541842	AT5G43230
gene:AT5G43470	50.646	0.984277	0.250759	3.92518	8.66638e-05	0.00372537	AT5G43470
gene:AT5G44020	3497.82	-0.486893	0.137818	-3.53287	0.000411073	0.0124158	AT5G44020
gene:AT5G44110	3376.56	-0.364039	0.0908026	-4.00913	6.09439e-05	0.00279912	AT5G44110
gene:AT5G44310	4.47614	6.86397	1.72712	3.97424	7.06051e-05	0.00315769	AT5G44310
gene:AT5G44870	62.4731	0.668076	0.210616	3.17202	0.00151385	0.0325374	AT5G44870
gene:AT5G44910	498.977	0.661352	0.194015	3.40878	0.000652549	0.0178789	AT5G44910
gene:AT5G45210	201.104	-0.516224	0.128331	-4.02259	5.75606e-05	0.00267144	AT5G45210
gene:AT5G45280	1981.29	-0.590466	0.149384	-3.95268	7.72815e-05	0.00339456	AT5G45280
gene:AT5G45380	687.275	0.401519	0.110621	3.62969	0.00028376	0.00926531	AT5G45380
gene:AT5G45500	2045.81	0.213826	0.0708414	3.01838	0.00254133	0.0462664	AT5G45500
gene:AT5G45580	220.76	-0.643984	0.134124	-4.80141	1.57551e-06	0.000140639	AT5G45580
gene:AT5G45720	261.1	-0.546648	0.130673	-4.18332	2.87282e-05	0.00151761	AT5G45720
gene:AT5G46110	238.77	1.00909	0.173052	5.83113	5.50534e-09	9.30361e-07	AT5G46110
gene:AT5G46230	396.673	-0.405561	0.125296	-3.23682	0.00120869	0.0279974	AT5G46230
gene:AT5G46270	35.4555	1.04194	0.336956	3.09222	0.00198668	0.0392338	AT5G46270
gene:AT5G46450	122.576	0.651071	0.167691	3.88257	0.000103356	0.00425502	AT5G46450
gene:AT5G46870	107.711	-0.897595	0.170854	-5.25359	1.49163e-07	1.75647e-05	AT5G46870
gene:AT5G46890	480.631	-3.32776	0.76874	-4.32886	1.49885e-05	0.000896159	AT5G46890
gene:AT5G46900	701.046	-4.08381	0.622396	-6.56144	5.32923e-11	1.78755e-08	AT5G46900
gene:AT5G47110	689.422	0.344328	0.0979557	3.51514	0.000439524	0.0131135	AT5G47110
gene:AT5G47370	776.772	0.294604	0.0819217	3.59617	0.000322943	0.0102573	AT5G47370
gene:AT5G47490	918.697	-0.275617	0.0752012	-3.66506	0.000247277	0.00828172	AT5G47490
gene:AT5G47600	22.2484	-1.31548	0.407834	-3.22553	0.00125741	0.0288162	AT5G47600
gene:AT5G47640	616.507	0.445479	0.121432	3.66853	0.000243947	0.00818256	AT5G47640
gene:AT5G47770	3180.85	-0.193337	0.0433479	-4.46011	8.1916e-06	0.000551203	AT5G47770
gene:AT5G47800	210.386	0.615787	0.127533	4.82846	1.37594e-06	0.000126393	AT5G47800
gene:AT5G48070	839.672	0.441769	0.110813	3.98663	6.70186e-05	0.00303483	AT5G48070
gene:AT5G48230	3771.48	-0.211929	0.0651471	-3.25309	0.00114157	0.0268567	AT5G48230
gene:AT5G48360	418.305	-0.351539	0.11434	-3.07451	0.00210849	0.0406954	AT5G48360
gene:AT5G48480	939.794	0.275246	0.0886299	3.10557	0.00189915	0.0380139	AT5G48480
gene:AT5G48580	2391.57	-0.307427	0.0805932	-3.81456	0.000136428	0.00528013	AT5G48580
gene:AT5G48850	77.7134	0.861399	0.260447	3.30739	0.000941693	0.0234191	AT5G48850
gene:AT5G49170	28.5447	-1.28465	0.30581	-4.20083	2.65943e-05	0.00142899	AT5G49170
gene:AT5G49270	434.854	-0.933804	0.128518	-7.26595	3.70425e-13	2.3747e-10	AT5G49270
gene:AT5G49360	714.538	1.31021	0.202382	6.47391	9.54975e-11	2.93628e-08	AT5G49360
gene:AT5G50130	193.458	0.90327	0.186609	4.84043	1.29558e-06	0.000120006	AT5G50130
gene:AT5G50300	191.324	-0.701939	0.181776	-3.86157	0.000112663	0.00455966	AT5G50300
gene:AT5G50400	858.756	0.237203	0.0692308	3.42627	0.000611931	0.0169795	AT5G50400
gene:AT5G50740	349.187	-0.765383	0.160344	-4.77339	1.81154e-06	0.000159777	AT5G50740
gene:AT5G51270	88.347	-0.911057	0.255789	-3.56175	0.000368393	0.0114063	AT5G51270
gene:AT5G51380	270.923	-0.485971	0.126838	-3.83145	0.000127392	0.00500924	AT5G51380
gene:AT5G51490	119.572	-0.762638	0.225434	-3.38297	0.000717059	0.0190567	AT5G51490
gene:AT5G51810	36.8809	-1.20264	0.320799	-3.7489	0.000177614	0.00647779	AT5G51810
gene:AT5G51840	557.515	-0.396807	0.0957416	-4.14456	3.40467e-05	0.00175285	AT5G51840
gene:AT5G52180	801.668	-0.321703	0.0925207	-3.47709	0.000506891	0.0146435	AT5G52180
gene:AT5G52390	234.126	0.572292	0.188613	3.03421	0.00241168	0.0447526	AT5G52390
gene:AT5G53250	729.098	-1.3346	0.209752	-6.36274	1.98191e-10	5.19312e-08	AT5G53250
gene:AT5G53400	1560.02	-0.242631	0.0698127	-3.47545	0.00050999	0.0146435	AT5G53400
gene:AT5G53450	1017.53	0.284887	0.0931825	3.0573	0.00223344	0.0423684	AT5G53450
gene:AT5G53490	43.3965	1.13089	0.363083	3.11468	0.00184146	0.0372563	AT5G53490
gene:AT5G53750	141.325	-0.476965	0.158523	-3.00881	0.00262272	0.0473201	AT5G53750
gene:AT5G54370	4964.58	-0.905933	0.152842	-5.92723	3.08078e-09	5.98266e-07	AT5G54370
gene:AT5G54380	958.842	-0.392243	0.116429	-3.36895	0.000754543	0.0197915	AT5G54380
gene:AT5G54500	4087.94	0.312041	0.0755989	4.12759	3.66588e-05	0.00186994	AT5G54500
gene:AT5G54770	1304.03	1.1542	0.352392	3.27534	0.00105535	0.0253949	AT5G54770
gene:AT5G54790	40.6794	-1.31718	0.400524	-3.28863	0.00100675	0.0246271	AT5G54790
gene:AT5G54920	463.97	-0.255901	0.083013	-3.08267	0.00205154	0.0400503	AT5G54920
gene:AT5G55050	284.877	-0.839331	0.133337	-6.29483	3.07743e-10	7.74184e-08	AT5G55050
gene:AT5G55110	340.153	-0.988926	0.18555	-5.3297	9.83756e-08	1.2235e-05	AT5G55110
gene:AT5G55400	544.297	-0.466169	0.0977332	-4.76981	1.84396e-06	0.00016199	AT5G55400
gene:AT5G55650	30.9052	-1.19132	0.354605	-3.35956	0.000780669	0.0202759	AT5G55650
gene:AT5G55670	1409.17	-0.259353	0.0757068	-3.42575	0.000613098	0.0169872	AT5G55670
gene:AT5G55730	1035.37	-0.392252	0.122659	-3.1979	0.00138431	0.0306765	AT5G55730
gene:AT5G56140	1317.05	0.254494	0.072807	3.49546	0.000473247	0.013827	AT5G56140
gene:AT5G56320	639.7	-0.775763	0.125795	-6.16688	6.96526e-10	1.60622e-07	AT5G56320
gene:AT5G56540	1494.71	-1.22467	0.189425	-6.46519	1.01173e-10	3.02671e-08	AT5G56540
gene:AT5G57090	2999.27	-0.345527	0.0940605	-3.67346	0.000239292	0.00806661	AT5G57090
gene:AT5G57120	2169.71	-0.335554	0.0904173	-3.71117	0.000206305	0.00727845	AT5G57120
gene:AT5G57500	126.813	-0.833864	0.178683	-4.66674	3.06022e-06	0.000246353	AT5G57500
gene:AT5G57530	404.341	-1.90991	0.217842	-8.76743	1.82792e-18	8.57914e-15	AT5G57530
gene:AT5G57540	286.898	-1.51432	0.226938	-6.67286	2.50872e-11	9.91752e-09	AT5G57540
gene:AT5G57620	319.012	-0.416798	0.13488	-3.09014	0.00200061	0.0393742	AT5G57620
gene:AT5G57625	867.67	-1.39883	0.312581	-4.4751	7.63743e-06	0.000526678	AT5G57625
gene:AT5G57980	176.018	-0.848807	0.185351	-4.57945	4.66191e-06	0.000346327	AT5G57980
gene:AT5G58010	389.768	-0.736986	0.18032	-4.08711	4.36789e-05	0.00217295	AT5G58010
gene:AT5G58330	521.988	0.439308	0.104609	4.19953	2.67466e-05	0.00143369	AT5G58330
gene:AT5G58370	475.566	-0.329312	0.106051	-3.10521	0.00190143	0.0380252	AT5G58370
gene:AT5G58580	35.0216	-0.935806	0.295831	-3.16332	0.00155983	0.0332736	AT5G58580
gene:AT5G58660	127.226	0.518861	0.154298	3.36273	0.000771755	0.0201356	AT5G58660
gene:AT5G58670	570.862	0.414065	0.0926393	4.46964	7.835e-06	0.000535343	AT5G58670
gene:AT5G58784	111.951	-1.7016	0.272867	-6.23602	4.48853e-10	1.10408e-07	AT5G58784
gene:AT5G59613	4324.61	-0.224614	0.0710356	-3.162	0.00156691	0.033354	AT5G59613
gene:AT5G60210	727.852	-0.350796	0.112429	-3.12017	0.00180747	0.0368113	AT5G60210
gene:AT5G60520	483.873	-0.944307	0.178059	-5.30333	1.13712e-07	1.36813e-05	AT5G60520
gene:AT5G60530	3892.29	-1.18149	0.17784	-6.64359	3.06142e-11	1.18901e-08	AT5G60530
gene:AT5G60660	504.306	-0.588861	0.176946	-3.32792	0.00087496	0.0221117	AT5G60660
gene:AT5G61000	618.79	-0.389754	0.102365	-3.8075	0.00014038	0.00539525	AT5G61000
gene:AT5G61030	1873.75	-0.466843	0.122725	-3.80397	0.000142396	0.00543642	AT5G61030
gene:AT5G61350	222.571	-0.899719	0.137535	-6.54176	6.07989e-11	1.97936e-08	AT5G61350
gene:AT5G61420	379.524	0.48264	0.135279	3.56775	0.000360063	0.0111945	AT5G61420
gene:AT5G61550	195.402	-0.703753	0.208757	-3.37115	0.000748544	0.0197277	AT5G61550
gene:AT5G62280	274.15	-0.582882	0.158387	-3.68013	0.000233119	0.00790321	AT5G62280
gene:AT5G62310	228.789	-0.739258	0.156802	-4.7146	2.42182e-06	0.000202318	AT5G62310
gene:AT5G62330	43.809	-2.62979	0.534531	-4.91981	8.66274e-07	8.19554e-05	AT5G62330
gene:AT5G62340	737.82	-1.43469	0.205886	-6.96839	3.20581e-12	1.57712e-09	AT5G62340
gene:AT5G62500	573.255	-0.325553	0.084098	-3.87111	0.000108339	0.00441697	AT5G62500
gene:AT5G62670	1173.36	0.252165	0.0836043	3.01618	0.00255983	0.0465649	AT5G62670
gene:AT5G63270	98.5996	-1.4887	0.252199	-5.90289	3.57183e-09	6.66484e-07	AT5G63270
gene:AT5G63530	342.369	-0.432337	0.132571	-3.26118	0.00110949	0.0262134	AT5G63530
gene:AT5G63710	786.938	0.25418	0.084497	3.00816	0.00262839	0.0473837	AT5G63710
gene:AT5G63800	1161.84	-0.533594	0.076711	-6.9559	3.5032e-12	1.68595e-09	AT5G63800
gene:AT5G63980	1403.47	0.313593	0.0750184	4.18022	2.91233e-05	0.0015278	AT5G63980
gene:AT5G65090	184.24	-0.448276	0.150103	-2.98646	0.00282224	0.0498633	AT5G65090
gene:AT5G65220	531.323	0.312061	0.102027	3.05862	0.00222356	0.0422534	AT5G65220
gene:AT5G65310	3237.13	0.282127	0.0891987	3.1629	0.00156204	0.0332824	AT5G65310
gene:AT5G65390	1037.02	-0.380912	0.117991	-3.22832	0.00124519	0.0285954	AT5G65390
gene:AT5G65590	78.9022	0.821343	0.214489	3.82931	0.000128504	0.005044	AT5G65590
gene:AT5G65670	12354.3	0.264067	0.0594013	4.44549	8.76937e-06	0.000581246	AT5G65670
gene:AT5G65810	1090.72	-0.38873	0.0900994	-4.31446	1.59997e-05	0.00094706	AT5G65810
gene:AT5G65880	216.679	-0.392624	0.127496	-3.0795	0.00207347	0.0402752	AT5G65880
gene:AT5G66040	1898.4	0.336086	0.0932669	3.60348	0.000313981	0.0100013	AT5G66040
gene:AT5G66080	97.0173	-0.759662	0.224341	-3.38619	0.000708698	0.0189254	AT5G66080
gene:AT5G66170	1883.76	0.358326	0.104224	3.43805	0.000585913	0.0164134	AT5G66170
gene:AT5G66190	485.975	0.461268	0.131147	3.51719	0.00043614	0.0130653	AT5G66190
gene:AT5G66230	710.541	-0.337296	0.101194	-3.33316	0.000858645	0.021799	AT5G66230
gene:AT5G66280	1428.66	-0.844399	0.164777	-5.12448	2.98354e-07	3.26979e-05	AT5G66280
gene:AT5G66290	346.945	0.28441	0.0951019	2.99058	0.00278452	0.0493939	AT5G66290
gene:AT5G66310	757.788	-0.271752	0.0748896	-3.6287	0.00028485	0.0092872	AT5G66310
gene:AT5G66540	1343.59	-0.328218	0.108573	-3.02301	0.00250275	0.0459039	AT5G66540
gene:AT5G66590	352.244	-0.932115	0.195569	-4.76617	1.87761e-06	0.000164295	AT5G66590
gene:AT5G67370	139.873	0.421888	0.135482	3.11398	0.00184583	0.0372563	AT5G67370
gene:AT5G67400	1457.35	-1.27334	0.192225	-6.62425	3.49016e-11	1.33216e-08	AT5G67400
gene:AT5G67620	203.276	-0.521256	0.132384	-3.93745	8.23526e-05	0.00358177	AT5G67620
gene:ATCG00020	16.9567	2.5506	0.850976	2.99727	0.00272412	0.0486737	ATCG00020
gene:ATCG00120	8.37635	2.38772	0.768473	3.10709	0.00188938	0.0379212	ATCG00120
gene:ATCG00280	6.53992	2.72888	0.884081	3.08669	0.00202401	0.0397583	ATCG00280
gene:ATCG00350	10.9941	2.14676	0.71474	3.00356	0.0026684	0.0480659	ATCG00350
gene:ATCG00740	7.28502	2.86278	0.806743	3.54856	0.000387339	0.0118438	ATCG00740
gene:ATCG00770	6.13046	3.06418	0.920047	3.33046	0.000867032	0.0219615	ATCG00770
gene:ATCG00790	9.787	2.93574	0.827042	3.54968	0.000385694	0.0118262	ATCG00790
gene:ATCG00800	9.26967	3.72492	1.15695	3.2196	0.0012837	0.0292336	ATCG00800
gene:ATCG00900	7.81249	3.89924	0.947156	4.11679	3.84194e-05	0.00195075	ATCG00900
gene:ATCG01130	22.0976	3.05844	0.648639	4.71516	2.41524e-06	0.000202318	ATCG01130
gene:ATCG01310	15.2071	2.79703	0.773192	3.61751	0.000297455	0.00957131	ATCG01310
gene:ATMG00080	10.3048	3.02491	0.849061	3.56265	0.000367125	0.0113829	ATMG00080
gene:ATMG00090	20.808	2.40182	0.732559	3.27867	0.00104296	0.0252339	ATMG00090
gene:ATMG01190	62.5177	1.43037	0.434623	3.29106	0.000998113	0.0244969	ATMG01190

## Sheet: GO salt-secific upreulated DEGs
	query	significant	p_value	term_size	query_size	intersection_size	precision	recall	term_id	source	term_name	effective_domain_size	source_order	parents	evidence_codes	intersection
1	query_1	TRUE	7.12714e-11	48	339	13	0.0383481	0.270833	GO:0016144	GO:BP	S-glycoside biosynthetic process	23052	5735	c("GO:0016143", "GO:0044272", "GO:1901659")	IMP IBA,IMP IBA,IDA,IMP,IDA,IMP,TAS,IMP,IDA,IMP,IMP,IGI,IMP	AT1G16400,AT1G16410,AT1G18590,AT1G65860,AT1G74100,AT1G76790,AT2G22330,AT3G58990,AT4G31500,AT5G07690,AT5G14200,AT5G48850,AT5G61420
2	query_1	TRUE	7.12714e-11	48	339	13	0.0383481	0.270833	GO:0019758	GO:BP	glycosinolate biosynthetic process	23052	6964	c("GO:0019757", "GO:0044272", "GO:0044550")	IMP IBA,IMP IBA,IDA,IMP,IDA,IMP,TAS,IMP,IDA,IMP,IMP,IGI,IMP	AT1G16400,AT1G16410,AT1G18590,AT1G65860,AT1G74100,AT1G76790,AT2G22330,AT3G58990,AT4G31500,AT5G07690,AT5G14200,AT5G48850,AT5G61420
3	query_1	TRUE	7.12714e-11	48	339	13	0.0383481	0.270833	GO:0019761	GO:BP	glucosinolate biosynthetic process	23052	6967	c("GO:0016144", "GO:0019758", "GO:0019760", "GO:1901566")	IMP IBA,IMP IBA,IDA,IMP,IDA,IMP,TAS,IMP,IDA,IMP,IMP,IGI,IMP	AT1G16400,AT1G16410,AT1G18590,AT1G65860,AT1G74100,AT1G76790,AT2G22330,AT3G58990,AT4G31500,AT5G07690,AT5G14200,AT5G48850,AT5G61420
4	query_1	TRUE	3.42512e-09	65	339	13	0.0383481	0.2	GO:1901659	GO:BP	glycosyl compound biosynthetic process	23052	24938	c("GO:1901137", "GO:1901657")	IMP IBA,IMP IBA,IDA,IMP,IDA,IMP,TAS,IMP,IDA,IMP,IMP,IGI,IMP	AT1G16400,AT1G16410,AT1G18590,AT1G65860,AT1G74100,AT1G76790,AT2G22330,AT3G58990,AT4G31500,AT5G07690,AT5G14200,AT5G48850,AT5G61420
5	query_1	TRUE	3.42512e-09	173	339	19	0.0560472	0.109827	GO:0044272	GO:BP	sulfur compound biosynthetic process	23052	12719	c("GO:0006790", "GO:0044249")	IMP IBA,IMP IBA,IDA,IEA,IBA,IMP,IDA,IMP,IEA,TAS,IBA IEA,IDA IMP,IMP,IDA,IEA,IMP,IMP,IGI,IMP	AT1G16400,AT1G16410,AT1G18590,AT1G55920,AT1G64660,AT1G65860,AT1G74100,AT1G76790,AT2G14750,AT2G22330,AT2G34590,AT3G26830,AT3G58990,AT4G31500,AT4G39940,AT5G07690,AT5G14200,AT5G48850,AT5G61420
6	query_1	TRUE	9.30764e-09	1251	339	51	0.150442	0.0407674	GO:0006082	GO:BP	organic acid metabolic process	23052	2114	c("GO:0044237", "GO:0044281", "GO:0071704")	IDA IEA,IEA,IMP IBA IEA,IEA,IEA,IMP IBA,IMP IBA,IDA,IBA,IMP IBA IEA,IEA,IMP,ISS IEA,IBA TAS IEA,IMP,IEA,IDA,IMP,IMP IGI,IBA,IEA,IMP,IDA IEA,IDA IMP TAS,IMP IGI IBA IEA,IBA IEA,IDA IMP,IBA,IDA,IMP,IBA IEA,IEA,TAS IEA,TAS,IDA IMP IBA IEA,IEA,IGI IBA TAS IEA,IMP,IMP IEA,IEA,IEA,IDA IMP,IDA IMP,IEA,IMP,IDA IMP IBA IEA,IMP IBA IEA,IEA,IGI,IMP,IMP	AT1G03090,AT1G06130,AT1G08630,AT1G10070,AT1G13930,AT1G16400,AT1G16410,AT1G18590,AT1G21400,AT1G25220,AT1G55920,AT1G61660,AT1G62800,AT1G64660,AT1G65860,AT1G71500,AT1G74100,AT1G76790,AT1G79700,AT2G13360,AT2G14750,AT2G18950,AT2G20340,AT2G22330,AT2G31810,AT2G34590,AT2G36690,AT2G38230,AT2G45670,AT2G46590,AT3G02020,AT3G06850,AT3G21720,AT3G44300,AT3G45300,AT3G45680,AT3G47340,AT3G47860,AT3G58990,AT4G15530…
7	query_1	TRUE	6.76922e-08	1205	339	48	0.141593	0.039834	GO:0043436	GO:BP	oxoacid metabolic process	23052	12327	GO:0006082	IDA IEA,IEA,IMP IBA IEA,IEA,IEA,IMP IBA,IMP IBA,IDA,IBA,IMP IBA IEA,IEA,IMP,ISS IEA,IBA TAS IEA,IMP,IEA,IDA,IMP,IMP IGI,IBA,IEA,IMP,IDA IEA,IDA IMP TAS,IMP IGI IBA IEA,IBA IEA,IBA,IDA,IBA IEA,IEA,TAS IEA,TAS,IDA IMP IBA IEA,IEA,IGI IBA TAS IEA,IMP,IMP IEA,IEA,IEA,IDA IMP,IDA IMP,IEA,IMP,IDA IMP IBA IEA,IMP IBA IEA,IEA,IGI,IMP	AT1G03090,AT1G06130,AT1G08630,AT1G10070,AT1G13930,AT1G16400,AT1G16410,AT1G18590,AT1G21400,AT1G25220,AT1G55920,AT1G61660,AT1G62800,AT1G64660,AT1G65860,AT1G71500,AT1G74100,AT1G76790,AT1G79700,AT2G13360,AT2G14750,AT2G18950,AT2G20340,AT2G22330,AT2G31810,AT2G34590,AT2G38230,AT2G45670,AT3G02020,AT3G06850,AT3G21720,AT3G44300,AT3G45300,AT3G45680,AT3G47340,AT3G47860,AT3G58990,AT4G15530,AT4G23590,AT4G31500…
8	query_1	TRUE	6.76922e-08	1865	339	63	0.185841	0.0337802	GO:0044281	GO:BP	small molecule metabolic process	23052	12724	GO:0008152	IMP,IDA IEA,IEA,IMP IBA IEA,IEA,IEA,IMP IBA,IMP IBA,IDA,IBA,IBA,IMP IBA IEA,IDA IBA,IBA,IEA,ISS IEA,IMP,ISS IEA,IBA TAS IEA,IBA,IMP,IEA,IDA,IMP,IMP IGI,IBA,IEA,IMP IEA,IDA IEA,IDA IMP TAS,IMP IGI IBA IEA,IBA IEA,IDA IMP,IBA IEA,IDA,IMP,IMP IBA,IBA,IBA IEA,IEA,TAS IEA,TAS,IDA IMP IBA IEA,IEA,IGI IBA TAS IEA,IMP,IEA,IMP IEA,IEA,IEA,IDA IMP,IDA IMP,IEA,IMP,IDA IMP IBA IEA,IMP IBA IEA,IEA,IGI,IMP,IMP…	AT1G01320,AT1G03090,AT1G06130,AT1G08630,AT1G10070,AT1G13930,AT1G16400,AT1G16410,AT1G18590,AT1G21400,AT1G22440,AT1G25220,AT1G30110,AT1G43670,AT1G55920,AT1G60470,AT1G61660,AT1G62800,AT1G64660,AT1G64710,AT1G65860,AT1G71500,AT1G74100,AT1G76790,AT1G79700,AT2G13360,AT2G14750,AT2G18950,AT2G20340,AT2G22330,AT2G31810,AT2G34590,AT2G36690,AT2G38230,AT2G45670,AT2G46590,AT3G01310,AT3G01850,AT3G02020,AT3G06850…
9	query_1	TRUE	6.72087e-07	168	339	16	0.0471976	0.0952381	GO:0044550	GO:BP	secondary metabolite biosynthetic process	23052	12870	c("GO:0009058", "GO:0019748")	IMP IBA,IMP IBA,IDA,IMP,IDA,IMP,TAS,IDA IMP,IMP,IEA,IDA,IDA,IMP,IMP,IGI,IMP	AT1G16400,AT1G16410,AT1G18590,AT1G65860,AT1G74100,AT1G76790,AT2G22330,AT3G26830,AT3G58990,AT4G26220,AT4G31500,AT4G39230,AT5G07690,AT5G14200,AT5G48850,AT5G61420
10	query_1	TRUE	2.62724e-06	327	339	21	0.0619469	0.0642202	GO:1901605	GO:BP	alpha-amino acid metabolic process	23052	24889	GO:0006520	IDA IEA,IMP IBA,IEA,IMP IBA IEA,IEA,IMP,ISS,IBA TAS IEA,IBA,IEA,IDA,IDA,IMP IGI IBA IEA,IBA IEA,IDA IMP IBA IEA,IGI IBA IEA,IEA,IMP,IEA,IDA IMP IBA IEA,IMP IBA IEA	AT1G03090,AT1G08630,AT1G10070,AT1G25220,AT1G55920,AT1G61660,AT1G62800,AT1G64660,AT2G13360,AT2G14750,AT2G20340,AT2G22330,AT2G31810,AT3G02020,AT3G45300,AT3G47340,AT3G58990,AT4G31500,AT4G39940,AT5G14200,AT5G17990
11	query_1	TRUE	2.62724e-06	6679	339	146	0.430678	0.0218596	GO:0050896	GO:BP	response to stimulus	23052	15425	GO:0008150	TAS IEA,IEP IEA,IMP,IMP IEP,IMP IEP IEA,IMP IBA,IGI IEA,IMP,IEP,IMP,IMP IEA,IEP,IMP,IBA,IGI,IBA,IEA,IMP,IEP IBA,TAS IEA,TAS IEA,IEA,IEP,IEP,IEP,IMP IEA,IEP,IEP IEA,IEA,IBA,IEP,IMP IEA,IEP,IBA,IMP,IEA,IDA IMP IBA TAS IEA,IEP,IEP,IEP,IEP,IEP,IEP,IEA,ISS IEA,IGI IEP IEA,IEA,IMP,IEP,IMP IGI IEP,IEP,IMP,TAS IEA,IDA,IEA,IMP,IMP IEA,HEP,IMP,IMP,IMP IEA,IDA,IEP,IMP IEP,IDA IEP,IEP,IEP IEA,IMP IEA,IEP,IEP…	AT1G04310,AT1G05690,AT1G10300,AT1G10760,AT1G13930,AT1G15330,AT1G15670,AT1G16310,AT1G16410,AT1G16850,AT1G17860,AT1G21400,AT1G21520,AT1G22440,AT1G25220,AT1G26730,AT1G35240,AT1G43670,AT1G45474,AT1G48130,AT1G49860,AT1G50050,AT1G51700,AT1G53070,AT1G54100,AT1G54160,AT1G55920,AT1G60470,AT1G61190,AT1G61480,AT1G61660,AT1G63880,AT1G64660,AT1G64710,AT1G69600,AT1G70850,AT1G70940,AT1G73330,AT1G74100,AT1G74520…
12	query_1	TRUE	2.96462e-06	121	339	13	0.0383481	0.107438	GO:0019760	GO:BP	glucosinolate metabolic process	23052	6966	c("GO:0016143", "GO:0019757", "GO:1901564")	IMP IBA,IMP IBA,IDA,IMP,IDA,IMP,TAS,IMP,IDA,IMP,IMP,IGI,IMP	AT1G16400,AT1G16410,AT1G18590,AT1G65860,AT1G74100,AT1G76790,AT2G22330,AT3G58990,AT4G31500,AT5G07690,AT5G14200,AT5G48850,AT5G61420
13	query_1	TRUE	2.96462e-06	121	339	13	0.0383481	0.107438	GO:0016143	GO:BP	S-glycoside metabolic process	23052	5734	c("GO:0006790", "GO:1901657")	IMP IBA,IMP IBA,IDA,IMP,IDA,IMP,TAS,IMP,IDA,IMP,IMP,IGI,IMP	AT1G16400,AT1G16410,AT1G18590,AT1G65860,AT1G74100,AT1G76790,AT2G22330,AT3G58990,AT4G31500,AT5G07690,AT5G14200,AT5G48850,AT5G61420
14	query_1	TRUE	2.96462e-06	121	339	13	0.0383481	0.107438	GO:0019757	GO:BP	glycosinolate metabolic process	23052	6963	c("GO:0006790", "GO:0019748", "GO:0043436")	IMP IBA,IMP IBA,IDA,IMP,IDA,IMP,TAS,IMP,IDA,IMP,IMP,IGI,IMP	AT1G16400,AT1G16410,AT1G18590,AT1G65860,AT1G74100,AT1G76790,AT2G22330,AT3G58990,AT4G31500,AT5G07690,AT5G14200,AT5G48850,AT5G61420
15	query_1	TRUE	4.09876e-06	473	339	25	0.0737463	0.0528541	GO:0006520	GO:BP	cellular amino acid metabolic process	23052	2495	c("GO:0019752", "GO:0044238", "GO:1901564")	IDA IEA,IMP IBA IEA,IEA,IBA,IMP IBA IEA,IEA,IMP,ISS IEA,IBA TAS IEA,IMP,IBA,IEA,IDA IEA,IDA,IMP IGI IBA IEA,IBA,IBA IEA,IDA IMP IBA IEA,IGI IBA TAS IEA,IEA,IEA,IMP,IEA,IDA IMP IBA IEA,IMP IBA IEA	AT1G03090,AT1G08630,AT1G10070,AT1G21400,AT1G25220,AT1G55920,AT1G61660,AT1G62800,AT1G64660,AT1G65860,AT2G13360,AT2G14750,AT2G20340,AT2G22330,AT2G31810,AT2G38230,AT3G02020,AT3G45300,AT3G47340,AT3G58990,AT4G23590,AT4G31500,AT4G39940,AT5G14200,AT5G17990
16	query_1	TRUE	8.78342e-06	184	339	15	0.0442478	0.0815217	GO:0031669	GO:BP	cellular response to nutrient levels	23052	8441	c("GO:0031667", "GO:0031668")	IBA,IEP,IBA,IEP,IEP,IDA,IEP,IEP,IEP,IEP,TAS,IEP,IEP,IEP,TAS	AT1G15330,AT1G21400,AT1G26730,AT1G55920,AT1G64660,AT2G47160,AT3G06850,AT3G47340,AT3G62980,AT4G15920,AT5G07690,AT5G21170,AT5G45380,AT5G48850,AT5G61420
17	query_1	TRUE	8.78342e-06	238	339	17	0.0501475	0.0714286	GO:0031667	GO:BP	response to nutrient levels	23052	8439	GO:0009991	IBA,IEP,IBA,IEP,IEP,IEP,IDA,IEP,IEP,IEP,IEP,TAS,IEP,IEP,IEP,TAS,IMP IEP	AT1G15330,AT1G21400,AT1G26730,AT1G55920,AT1G64660,AT1G78020,AT2G47160,AT3G06850,AT3G47340,AT3G62980,AT4G15920,AT5G07690,AT5G21170,AT5G45380,AT5G48850,AT5G61420,AT5G67370
18	query_1	TRUE	1.56968e-05	279	339	18	0.0530973	0.0645161	GO:0009991	GO:BP	response to extracellular stimulus	23052	4279	GO:0009605	IBA,IEP,IBA,IEP,IEP,IEP,IEP,IDA,IEP,IEP,IEP,IEP,TAS,IEP,IEP,IEP,TAS,IMP IEP	AT1G15330,AT1G21400,AT1G26730,AT1G55920,AT1G61660,AT1G64660,AT1G78020,AT2G47160,AT3G06850,AT3G47340,AT3G62980,AT4G15920,AT5G07690,AT5G21170,AT5G45380,AT5G48850,AT5G61420,AT5G67370
19	query_1	TRUE	1.62328e-05	376	339	21	0.0619469	0.0558511	GO:0019748	GO:BP	secondary metabolic process	23052	6956	GO:0008152	IEA,IGI IEA,IMP IBA,IMP IBA,IEA,IDA,TAS IEA,IMP,IDA,IMP,TAS,IMP,IDA IMP,IMP,IEA,IDA,IDA,IMP,IMP,IGI,IMP	AT1G13930,AT1G15670,AT1G16400,AT1G16410,AT1G18140,AT1G18590,AT1G49860,AT1G65860,AT1G74100,AT1G76790,AT2G22330,AT2G46590,AT3G26830,AT3G58990,AT4G26220,AT4G31500,AT4G39230,AT5G07690,AT5G14200,AT5G48850,AT5G61420
20	query_1	TRUE	1.73499e-05	224	339	16	0.0471976	0.0714286	GO:0031668	GO:BP	cellular response to extracellular stimulus	23052	8440	c("GO:0007154", "GO:0009991", "GO:0051716", "GO:0071496")	IBA,IEP,IBA,IEP,IEP,IEP,IDA,IEP,IEP,IEP,IEP,TAS,IEP,IEP,IEP,TAS	AT1G15330,AT1G21400,AT1G26730,AT1G55920,AT1G61660,AT1G64660,AT2G47160,AT3G06850,AT3G47340,AT3G62980,AT4G15920,AT5G07690,AT5G21170,AT5G45380,AT5G48850,AT5G61420
21	query_1	TRUE	2.28854e-05	202	339	15	0.0442478	0.0742574	GO:1901607	GO:BP	alpha-amino acid biosynthetic process	23052	24891	c("GO:0008652", "GO:1901605")	IBA,IEA,IMP IBA IEA,IEA,IBA,IBA,IEA,IMP IGI IBA IEA,IBA IEA,IGI IBA IEA,IEA,IMP,IEA,IDA IMP IBA IEA,IMP IBA IEA	AT1G08630,AT1G10070,AT1G25220,AT1G55920,AT1G64660,AT2G13360,AT2G14750,AT2G31810,AT3G02020,AT3G47340,AT3G58990,AT4G31500,AT4G39940,AT5G14200,AT5G17990
22	query_1	TRUE	2.28854e-05	230	339	16	0.0471976	0.0695652	GO:0071496	GO:BP	cellular response to external stimulus	23052	19535	GO:0009605	IBA,IEP,IBA,IEP,IEP,IEP,IDA,IEP,IEP,IEP,IEP,TAS,IEP,IEP,IEP,TAS	AT1G15330,AT1G21400,AT1G26730,AT1G55920,AT1G61660,AT1G64660,AT2G47160,AT3G06850,AT3G47340,AT3G62980,AT4G15920,AT5G07690,AT5G21170,AT5G45380,AT5G48850,AT5G61420
23	query_1	TRUE	2.75189e-05	33	339	7	0.020649	0.212121	GO:0009625	GO:BP	response to insect	23052	3995	GO:0051707	IEP,IMP,IEP,IEP,IEP,IEP,IEP	AT1G16410,AT1G17860,AT2G22330,AT3G26830,AT4G31500,AT5G07690,AT5G61420
24	query_1	TRUE	3.05375e-05	208	339	15	0.0442478	0.0721154	GO:0042594	GO:BP	response to starvation	23052	11846	c("GO:0006950", "GO:0031667")	IBA,IEP,IBA,IEP,IEP,IEP,IEP,IEP,IEP,IEP,TAS,IEP,IEP,TAS,IMP IEP	AT1G15330,AT1G21400,AT1G26730,AT1G55920,AT1G64660,AT1G78020,AT3G06850,AT3G47340,AT3G62980,AT4G15920,AT5G07690,AT5G45380,AT5G48850,AT5G61420,AT5G67370
25	query_1	TRUE	3.37381e-05	1075	339	38	0.112094	0.0353488	GO:0019752	GO:BP	carboxylic acid metabolic process	23052	6960	GO:0043436	IDA IEA,IEA,IMP IBA IEA,IEA,IEA,IBA,IMP IBA IEA,IEA,IMP,ISS IEA,IBA TAS IEA,IMP,IMP IGI,IBA,IEA,IMP,IDA IEA,IDA IMP,IMP IGI IBA IEA,IBA IEA,IBA,IDA,IBA IEA,IEA,TAS IEA,TAS,IDA IMP IBA IEA,IGI IBA TAS IEA,IMP,IEA,IEA,IEA,IMP,IDA IMP,IEA,IDA IMP IBA IEA,IMP IBA IEA,IEA	AT1G03090,AT1G06130,AT1G08630,AT1G10070,AT1G13930,AT1G21400,AT1G25220,AT1G55920,AT1G61660,AT1G62800,AT1G64660,AT1G65860,AT1G79700,AT2G13360,AT2G14750,AT2G18950,AT2G20340,AT2G22330,AT2G31810,AT2G34590,AT2G38230,AT2G45670,AT3G02020,AT3G06850,AT3G21720,AT3G44300,AT3G45300,AT3G47340,AT3G47860,AT3G58990,AT4G15530,AT4G23590,AT4G31500,AT4G39030,AT4G39940,AT5G14200,AT5G17990,AT5G21170
26	query_1	TRUE	4.30608e-05	442	339	22	0.0648968	0.0497738	GO:0006790	GO:BP	sulfur compound metabolic process	23052	2748	GO:0044237	IMP IBA,IMP IBA,IDA IBA,IEA,IEA,IBA TAS IEA,IMP,IDA IBA,IMP,IBA IEA,TAS,IBA IEA,IDA IMP,IMP,IDA,IBA IEA,IBA,IMP,IMP,IGI,IMP,IBA IEA	AT1G16400,AT1G16410,AT1G18590,AT1G49860,AT1G55920,AT1G64660,AT1G65860,AT1G74100,AT1G76790,AT2G14750,AT2G22330,AT2G34590,AT3G26830,AT3G58990,AT4G31500,AT4G39940,AT5G07000,AT5G07690,AT5G14200,AT5G48850,AT5G61420,AT5G63980
27	query_1	TRUE	6.78506e-05	3280	339	81	0.238938	0.0246951	GO:0042221	GO:BP	response to chemical	23052	11633	GO:0050896	TAS IEA,IEP IEA,IEP IEA,IMP,IGI IEA,IMP,IEP,IBA,IGI,IEA,IMP,TAS IEA,TAS IEA,IEP,IEP,IMP IEA,IEP,IEP,IBA,IMP,IMP IBA IEA,IEP,IEP,IEP,IEP,IEA,IEA,IEP,TAS IEA,IDA,IMP,IEP,IDA IEP,IEP,IEP,IEP,IEP,IEP,IEP,IEP IBA,IMP,IEP,IEP,IMP IEA,IGI,IEP,IGI IBA,IMP,IEP,IEP,IMP IGI,IEP,IEA,IEP,IDA IMP,IEP IEA,TAS IEA,IDA IEP,IMP,IEP,IEP,IEP,IEP,IEP,IEA,IMP TAS,IEA,IDA IMP IEP,IMP IEP,IMP,IEP,IEP,IEP IBA,IMP IEP,IEP…	AT1G04310,AT1G05690,AT1G13930,AT1G15330,AT1G15670,AT1G16310,AT1G21400,AT1G22440,AT1G25220,AT1G35240,AT1G43670,AT1G48130,AT1G49860,AT1G51700,AT1G54100,AT1G54160,AT1G61660,AT1G64660,AT1G64710,AT1G69600,AT1G70940,AT1G73330,AT1G74100,AT1G74520,AT1G75280,AT1G79700,AT2G18150,AT2G28900,AT2G33310,AT2G36690,AT2G40130,AT2G46590,AT2G47160,AT2G47400,AT3G01860,AT3G02480,AT3G06850,AT3G16470,AT3G26830,AT3G44300…
28	query_1	TRUE	7.36915e-05	169	339	13	0.0383481	0.0769231	GO:0009267	GO:BP	cellular response to starvation	23052	3866	c("GO:0031669", "GO:0033554", "GO:0042594")	IBA,IEP,IBA,IEP,IEP,IEP,IEP,IEP,IEP,TAS,IEP,IEP,TAS	AT1G15330,AT1G21400,AT1G26730,AT1G55920,AT1G64660,AT3G06850,AT3G47340,AT3G62980,AT4G15920,AT5G07690,AT5G45380,AT5G48850,AT5G61420
29	query_1	TRUE	0.000100334	582	339	25	0.0737463	0.0429553	GO:0016053	GO:BP	organic acid biosynthetic process	23052	5658	c("GO:0006082", "GO:0044249", "GO:0044283", "GO:1901576")	IBA,IEA,IEA,IMP IBA IEA,IEA,IBA,IMP IGI,IBA,IEA,IMP,IMP,IMP IGI IBA IEA,IDA,IMP,IBA IEA,IEA,TAS,IGI IBA IEA,IEA,IMP,IDA IMP,IEA,IDA IMP IBA IEA,IMP IBA IEA,IEA	AT1G08630,AT1G10070,AT1G13930,AT1G25220,AT1G55920,AT1G64660,AT1G79700,AT2G13360,AT2G14750,AT2G18950,AT2G22330,AT2G31810,AT2G36690,AT2G46590,AT3G02020,AT3G06850,AT3G44300,AT3G47340,AT3G58990,AT4G31500,AT4G39030,AT4G39940,AT5G14200,AT5G17990,AT5G21170
30	query_1	TRUE	0.000107518	234	339	15	0.0442478	0.0641026	GO:0008652	GO:BP	cellular amino acid biosynthetic process	23052	3652	c("GO:0006520", "GO:0046394", "GO:1901566")	IBA,IEA,IMP IBA IEA,IEA,IBA,IBA,IEA,IMP IGI IBA IEA,IBA IEA,IGI IBA IEA,IEA,IMP,IEA,IDA IMP IBA IEA,IMP IBA IEA	AT1G08630,AT1G10070,AT1G25220,AT1G55920,AT1G64660,AT2G13360,AT2G14750,AT2G31810,AT3G02020,AT3G47340,AT3G58990,AT4G31500,AT4G39940,AT5G14200,AT5G17990
31	query_1	TRUE	0.000193445	186	339	13	0.0383481	0.0698925	GO:1901657	GO:BP	glycosyl compound metabolic process	23052	24936	GO:1901135	IMP IBA,IMP IBA,IDA,IMP,IDA,IMP,TAS,IMP,IDA,IMP,IMP,IGI,IMP	AT1G16400,AT1G16410,AT1G18590,AT1G65860,AT1G74100,AT1G76790,AT2G22330,AT3G58990,AT4G31500,AT5G07690,AT5G14200,AT5G48850,AT5G61420
32	query_1	TRUE	0.000224877	18	339	5	0.0147493	0.277778	GO:0005983	GO:BP	starch catabolic process	23052	2017	c("GO:0005982", "GO:0009251", "GO:0044247")	IMP,IMP,TAS,IDA IMP IBA,IMP IEA	AT1G10760,AT1G43670,AT1G69830,AT3G52180,AT4G09020
33	query_1	TRUE	0.000283847	2126	339	57	0.168142	0.0268109	GO:0010033	GO:BP	response to organic substance	23052	4309	GO:0042221	TAS IEA,IEP IEA,IEA,IGI IEA,IMP,IEP,IBA,IGI,IEA,IMP,IEP,IEP,IMP IEA,IEP,IBA,IMP IBA IEA,IEP,IEP,IEA,IEP,TAS IEA,IDA,IMP,IEP,IEP,IEP,IEP,IEP,IEP,IMP IEA,IGI,IEP,IBA,IMP,IEP,IEP,IMP IGI,IEP,IEP IEA,TAS IEA,IDA IEP,IMP,IEP,IEP,IEA,IMP TAS,IEA,IMP,IEP,IEP,IMP IEP,IEP,IDA IEP,IMP TAS,IEA,IDA IMP TAS,TAS IEA	AT1G04310,AT1G05690,AT1G13930,AT1G15670,AT1G16310,AT1G21400,AT1G22440,AT1G25220,AT1G35240,AT1G43670,AT1G51700,AT1G54100,AT1G54160,AT1G61660,AT1G64710,AT1G70940,AT1G74100,AT1G74520,AT1G79700,AT2G28900,AT2G33310,AT2G36690,AT2G40130,AT2G47400,AT3G06850,AT3G16470,AT3G26830,AT3G47340,AT3G47860,AT3G62980,AT4G02020,AT4G02280,AT4G08850,AT4G08980,AT4G12550,AT4G15920,AT4G16890,AT4G21410,AT4G28140,AT4G28640…
34	query_1	TRUE	0.000304707	546	339	23	0.0678466	0.0421245	GO:0046394	GO:BP	carboxylic acid biosynthetic process	23052	14103	c("GO:0016053", "GO:0019752")	IBA,IEA,IEA,IMP IBA IEA,IEA,IBA,IMP IGI,IBA,IEA,IMP,IMP,IMP IGI IBA IEA,IBA IEA,IEA,TAS,IGI IBA IEA,IEA,IMP,IDA IMP,IEA,IDA IMP IBA IEA,IMP IBA IEA,IEA	AT1G08630,AT1G10070,AT1G13930,AT1G25220,AT1G55920,AT1G64660,AT1G79700,AT2G13360,AT2G14750,AT2G18950,AT2G22330,AT2G31810,AT3G02020,AT3G06850,AT3G44300,AT3G47340,AT3G58990,AT4G31500,AT4G39030,AT4G39940,AT5G14200,AT5G17990,AT5G21170
35	query_1	TRUE	0.000367715	759	339	28	0.0825959	0.0368906	GO:0044283	GO:BP	small molecule biosynthetic process	23052	12726	c("GO:0009058", "GO:0044281")	IBA,IEA,IEA,IMP IBA IEA,IBA,IEA,IBA,IMP IGI,IBA,IEA,IMP IEA,IMP,IMP IGI IBA IEA,IDA,IBA IEA,IMP,IMP IBA,IBA IEA,IEA,TAS,IGI IBA IEA,IEA,IMP,IDA IMP,IEA,IDA IMP IBA IEA,IMP IBA IEA,IEA	AT1G08630,AT1G10070,AT1G13930,AT1G25220,AT1G43670,AT1G55920,AT1G64660,AT1G79700,AT2G13360,AT2G14750,AT2G18950,AT2G22330,AT2G31810,AT2G36690,AT2G38230,AT2G46590,AT3G01310,AT3G02020,AT3G06850,AT3G44300,AT3G47340,AT3G58990,AT4G31500,AT4G39030,AT4G39940,AT5G14200,AT5G17990,AT5G21170
36	query_1	TRUE	0.000433295	52	339	7	0.020649	0.134615	GO:0009070	GO:BP	serine family amino acid biosynthetic process	23052	3675	c("GO:0009069", "GO:1901607")	IBA,IEA,IBA,IBA,IEA,IBA,IEA	AT1G08630,AT1G55920,AT1G64660,AT2G13360,AT2G14750,AT3G02020,AT4G39940
37	query_1	TRUE	0.000496214	4	339	3	0.00884956	0.75	GO:0043617	GO:BP	cellular response to sucrose starvation	23052	12457	GO:0009267	IEP,IEP,IEP	AT1G21400,AT3G06850,AT3G47340
38	query_1	TRUE	0.000592408	1627	339	46	0.135693	0.0282729	GO:0009725	GO:BP	response to hormone	23052	4075	c("GO:0009719", "GO:0010033")	TAS IEA,IEP IEA,IEA,IGI IEA,IMP,IGI,IEA,IMP,IEP,IMP IEA,IEP,IMP IBA IEA,IEP,IEP,IEA,IEP,TAS IEA,IDA,IEP,IEP,IEP,IMP IEA,IGI,IBA,IMP,IEP,IGI,IEP,IEA,TAS IEA,IDA,IMP,IEP,IEA,IMP TAS,IEA,IMP,IEP,IEP,IMP IEP,IEP,IDA IEP,IMP TAS,IEA,IDA IMP TAS,TAS IEA	AT1G04310,AT1G05690,AT1G13930,AT1G15670,AT1G16310,AT1G25220,AT1G35240,AT1G43670,AT1G54100,AT1G54160,AT1G61660,AT1G70940,AT1G74100,AT1G74520,AT1G79700,AT2G28900,AT2G33310,AT2G36690,AT3G16470,AT3G26830,AT3G47860,AT3G62980,AT4G02020,AT4G08850,AT4G08980,AT4G12550,AT4G16890,AT4G21410,AT4G28140,AT4G28640,AT4G31550,AT4G32810,AT4G32880,AT5G01240,AT5G01810,AT5G07310,AT5G07690,AT5G13170,AT5G14200,AT5G47370…
39	query_1	TRUE	0.000714482	127	339	10	0.0294985	0.0787402	GO:0062012	GO:BP	regulation of small molecule metabolic process	23052	18518	c("GO:0019222", "GO:0044281")	IMP,IEA,IMP,IMP IGI,IMP,IMP,IMP,IMP,IGI,IMP	AT1G01320,AT1G13930,AT1G61660,AT1G79700,AT2G46590,AT3G01310,AT3G47860,AT5G07690,AT5G48850,AT5G61420
40	query_1	TRUE	0.00072367	57	339	7	0.020649	0.122807	GO:0042435	GO:BP	indole-containing compound biosynthetic process	23052	11764	c("GO:0018130", "GO:0019438", "GO:0042430", "GO:0044271", "GO:1901362", "GO:1901566")	IMP IBA IEA,IMP,IMP TAS,IDA IMP,TAS,IDA IMP,IMP IBA IEA	AT1G25220,AT1G76790,AT2G22330,AT3G26830,AT3G44300,AT4G31500,AT5G17990
41	query_1	TRUE	0.000792892	58	339	7	0.020649	0.12069	GO:0009081	GO:BP	branched-chain amino acid metabolic process	23052	3686	GO:0006520	IDA IEA,IEA,IBA,IMP IGI IBA IEA,IDA IMP IBA IEA,IEA,IDA IMP IBA IEA	AT1G03090,AT1G10070,AT1G21400,AT2G31810,AT3G45300,AT3G58990,AT5G14200
42	query_1	TRUE	0.00093187	25	339	5	0.0147493	0.2	GO:0006551	GO:BP	leucine metabolic process	23052	2526	c("GO:0009081", "GO:1901605")	IDA IEA,IEA,IDA IMP IBA IEA,IEA,IDA IMP IBA IEA	AT1G03090,AT1G10070,AT3G45300,AT3G58990,AT5G14200
43	query_1	TRUE	0.00093187	255	339	14	0.0412979	0.054902	GO:0044282	GO:BP	small molecule catabolic process	23052	12725	c("GO:0009056", "GO:0044281")	IDA IEA,IEA,IMP IBA,IBA,IBA,TAS,IBA,IDA,IDA,IBA,IDA IMP IBA IEA,TAS,IMP,IEA	AT1G03090,AT1G06130,AT1G08630,AT1G21400,AT1G22440,AT1G64660,AT1G64710,AT2G20340,AT2G22330,AT3G01850,AT3G45300,AT3G47340,AT5G58660,AT5G63980
44	query_1	TRUE	0.00093187	1665	339	46	0.135693	0.0276276	GO:0009719	GO:BP	response to endogenous stimulus	23052	4069	GO:0050896	TAS IEA,IEP IEA,IEA,IGI IEA,IMP,IGI,IEA,IMP,IEP,IMP IEA,IEP,IMP IBA IEA,IEP,IEP,IEA,IEP,TAS IEA,IDA,IEP,IEP,IEP,IMP IEA,IGI,IBA,IMP,IEP,IGI,IEP,IEA,TAS IEA,IDA,IMP,IEP,IEA,IMP TAS,IEA,IMP,IEP,IEP,IMP IEP,IEP,IDA IEP,IMP TAS,IEA,IDA IMP TAS,TAS IEA	AT1G04310,AT1G05690,AT1G13930,AT1G15670,AT1G16310,AT1G25220,AT1G35240,AT1G43670,AT1G54100,AT1G54160,AT1G61660,AT1G70940,AT1G74100,AT1G74520,AT1G79700,AT2G28900,AT2G33310,AT2G36690,AT3G16470,AT3G26830,AT3G47860,AT3G62980,AT4G02020,AT4G08850,AT4G08980,AT4G12550,AT4G16890,AT4G21410,AT4G28140,AT4G28640,AT4G31550,AT4G32810,AT4G32880,AT5G01240,AT5G01810,AT5G07310,AT5G07690,AT5G13170,AT5G14200,AT5G47370…
45	query_1	TRUE	0.00101373	4030	339	89	0.262537	0.0220844	GO:0006950	GO:BP	response to stress	23052	2886	GO:0050896	IEP IEA,IMP,IMP,IMP IEA,IBA,IMP,IEA,IEP,IMP,IBA,IEP,TAS,IEP,IMP,IEP,IEP IEA,IEA,IBA,IEP,IMP IEA,IEP,IMP,IEA,IEP,IEP,IEP,IEP,IEP,IEP,ISS IEA,IEA,IMP,IEP,IMP IGI IEP,IEP,IEA,IMP,IMP IEA,IMP,IDA,IMP,IMP IEA,IEP,IMP,IEP,IEP TAS,IMP IEP IEA,IMP,IMP IEA,IEP,IMP IEP,IEA,IEP IEA,IGI,IEP,IEA,IBA,IEP,IMP IGI IEA,IMP TAS IEA,IEA,IEP IEA,IDA IMP IEP,IEP,IMP,IDA IMP IEP,IMP IEP IEA,IMP TAS IEA,IMP,IGI IEA,IGI…	AT1G05690,AT1G10300,AT1G10760,AT1G13930,AT1G15330,AT1G16850,AT1G17860,AT1G21400,AT1G21520,AT1G26730,AT1G45474,AT1G48130,AT1G54100,AT1G54160,AT1G55920,AT1G60470,AT1G61190,AT1G61480,AT1G61660,AT1G63880,AT1G64660,AT1G69600,AT1G70850,AT1G73330,AT1G74100,AT1G74520,AT1G75280,AT1G77380,AT1G78020,AT2G02120,AT2G18150,AT2G18950,AT2G20340,AT2G22330,AT2G28900,AT2G37870,AT2G38170,AT2G38870,AT2G41130,AT2G42560…
46	query_1	TRUE	0.00191885	1980	339	51	0.150442	0.0257576	GO:0009605	GO:BP	response to external stimulus	23052	3979	GO:0050896	IMP,IEP,IMP IBA,IEP,IMP,IEP,IBA,IEP,IBA,IEP,IMP,IEP,IMP TAS,IEP,IEP,IEA,IMP IGI IEP,IEA,IMP,HEP,IMP IEA,IDA,IMP,IEP,IDA IMP,IMP IEP,HEP,IMP IEA,IEP,IEA,IEP,IGI,IBA,IEP,IMP IGI,IMP,IEA,IEP,IMP,IDA IMP IEP,IMP IEP,IMP HEP IEA,IGI,IMP IGI IEP TAS,IEP,IMP,IEP,IEP,IMP IEP TAS,IMP IEP,IEP	AT1G10300,AT1G10760,AT1G15330,AT1G16410,AT1G17860,AT1G21400,AT1G26730,AT1G55920,AT1G61480,AT1G61660,AT1G63880,AT1G64660,AT1G70940,AT1G74100,AT1G78020,AT2G02120,AT2G22330,AT2G37870,AT2G38870,AT2G39350,AT2G41660,AT2G47160,AT3G01310,AT3G06850,AT3G22640,AT3G26830,AT3G45680,AT3G46530,AT3G47340,AT3G53980,AT3G62980,AT4G08850,AT4G11480,AT4G15920,AT4G16890,AT4G16950,AT4G22212,AT4G23670,AT4G28490,AT4G31500…
47	query_1	TRUE	0.0021975	508	339	20	0.0589971	0.0393701	GO:0044262	GO:BP	cellular carbohydrate metabolic process	23052	12712	c("GO:0005975", "GO:0044237")	IMP,IMP,IMP IBA,IEA,TAS,IBA IEA,IEA,IMP IBA,IBA,TAS IEA,IDA IMP IBA TAS IEA,IMP IEA,IMP IEA,TAS IEA,IMP,IEA,IGI,IBA IEA,IMP,IEA	AT1G01320,AT1G10760,AT1G43670,AT1G54870,AT1G69830,AT2G22190,AT2G31960,AT3G01310,AT3G01850,AT3G21720,AT3G52180,AT4G02280,AT4G09020,AT4G39210,AT5G07690,AT5G48070,AT5G48850,AT5G49360,AT5G61420,AT5G63980
48	query_1	TRUE	0.0021975	30	339	5	0.0147493	0.166667	GO:0009682	GO:BP	induced systemic resistance	23052	4037	c("GO:0042742", "GO:0045087")	IMP,IEP,IMP,IMP,IMP	AT2G22330,AT4G31500,AT4G31550,AT5G07690,AT5G61420
49	query_1	TRUE	0.0022751	70	339	7	0.020649	0.1	GO:0009069	GO:BP	serine family amino acid metabolic process	23052	3674	GO:1901605	IBA,IEA,IBA IEA,IBA,IEA,IBA,IEA	AT1G08630,AT1G55920,AT1G64660,AT2G13360,AT2G14750,AT3G02020,AT4G39940
50	query_1	TRUE	0.002373	95	339	8	0.0235988	0.0842105	GO:0009063	GO:BP	cellular amino acid catabolic process	23052	3668	c("GO:0006520", "GO:0046395", "GO:1901565")	IDA IEA,IMP IBA,IBA,TAS,IDA,IDA,IDA IMP IBA IEA,TAS	AT1G03090,AT1G08630,AT1G21400,AT1G64660,AT2G20340,AT2G22330,AT3G45300,AT3G47340
51	query_1	TRUE	0.00262622	1751	339	46	0.135693	0.0262707	GO:1901700	GO:BP	response to oxygen-containing compound	23052	24969	GO:0042221	IEP IEA,IEA,IMP,IEP,IBA,IMP,TAS,IEP,IEP,IMP IEA,IEP,IEP,IBA,IMP,IEP,IEP,IEP,IEP,IDA,IMP,IEP,IEP,IEP,IEP,IEP,IEP,IEP,IEP,IGI,IEP,IMP,IEP,IMP,IEP,IDA IMP,IEP,IDA IEP,IEP,IMP TAS,IDA IMP IEP,IEP,IMP,IEP,IMP IEP TAS,IEA,IDA IMP TAS	AT1G05690,AT1G13930,AT1G16310,AT1G21400,AT1G22440,AT1G43670,AT1G48130,AT1G51700,AT1G54100,AT1G54160,AT1G61660,AT1G64660,AT1G64710,AT1G69600,AT1G73330,AT1G74100,AT1G74520,AT2G28900,AT2G36690,AT2G40130,AT2G46590,AT2G47400,AT3G02480,AT3G06850,AT3G16470,AT3G26830,AT3G47340,AT3G47860,AT4G02020,AT4G02280,AT4G08980,AT4G15920,AT4G16890,AT4G21410,AT4G25480,AT4G28140,AT4G31550,AT4G39030,AT5G01810,AT5G07690…
52	query_1	TRUE	0.00298932	7	339	3	0.00884956	0.428571	GO:0010438	GO:BP	cellular response to sulfur starvation	23052	4624	GO:0009267	TAS,IEP,TAS	AT5G07690,AT5G48850,AT5G61420
53	query_1	TRUE	0.00355801	76	339	7	0.020649	0.0921053	GO:0005982	GO:BP	starch metabolic process	23052	2016	GO:0006073	IMP,IMP,TAS,IDA IMP IBA TAS IEA,IMP,IMP IEA,TAS IEA	AT1G10760,AT1G43670,AT1G69830,AT3G52180,AT4G02280,AT4G09020,AT4G39210
54	query_1	TRUE	0.0044596	79	339	7	0.020649	0.0886076	GO:0006109	GO:BP	regulation of carbohydrate metabolic process	23052	2137	c("GO:0005975", "GO:0080090")	IMP,IDA IBA,IDA,IMP,IGI,IMP,IMP	AT1G01320,AT2G47400,AT3G02730,AT5G07690,AT5G48850,AT5G61420,AT5G65590
55	query_1	TRUE	0.00512243	81	339	7	0.020649	0.0864198	GO:0042430	GO:BP	indole-containing compound metabolic process	23052	11760	c("GO:0006725", "GO:0034641", "GO:0046483", "GO:1901360", "GO:1901564")	IMP IBA IEA,IMP,IDA IMP TAS,IDA IMP,TAS,IDA IMP,IMP IBA IEA	AT1G25220,AT1G76790,AT2G22330,AT3G26830,AT3G44300,AT4G31500,AT5G17990
56	query_1	TRUE	0.00540839	58	339	6	0.0176991	0.103448	GO:0006081	GO:BP	cellular aldehyde metabolic process	23052	2113	c("GO:0044237", "GO:0071704")	IEA,IBA,ISS,IBA,IBA IEA,TAS IEA	AT1G06130,AT1G22440,AT1G54100,AT1G64710,AT2G38230,AT3G21720
57	query_1	TRUE	0.0074678	144	339	9	0.0265487	0.0625	GO:0009642	GO:BP	response to light intensity	23052	4012	GO:0009416	IEP,IEP,IEP,IGI,IEP,TAS,IMP IEP,IEP,IDA IMP	AT1G21400,AT1G45474,AT2G47450,AT3G02730,AT3G06850,AT3G47340,AT3G47860,AT4G15920,AT5G07690
58	query_1	TRUE	0.00883247	10	339	3	0.00884956	0.3	GO:0010439	GO:BP	regulation of glucosinolate biosynthetic process	23052	4625	c("GO:0010675", "GO:0019761", "GO:0031326", "GO:0042762", "GO:0043255", "GO:0051171", "GO:0062012", "GO:1900376")	IMP,IGI,IMP	AT5G07690,AT5G48850,AT5G61420
59	query_1	TRUE	0.00883247	64	339	6	0.0176991	0.09375	GO:0043455	GO:BP	regulation of secondary metabolic process	23052	12343	c("GO:0019222", "GO:0019748")	IEA,IGI IEA,IMP,IMP,IGI,IMP	AT1G13930,AT1G15670,AT2G46590,AT5G07690,AT5G48850,AT5G61420
60	query_1	TRUE	0.0097161	2249	339	53	0.156342	0.023566	GO:0009628	GO:BP	response to abiotic stimulus	23052	3998	GO:0050896	IEP,IMP,IMP IEA,IMP,IEP,IEP IBA,TAS,IEP,IEP,IMP,IEP,IEP,IEP,IMP,IDA IMP TAS,IEP,IEP,IGI IEP IEA,IMP,IEP,IMP,IMP,IMP,IDA,IEP,IMP IEP,IEP IEA,IEP,IGI,IMP,IEP,IEP,IEP,IMP,TAS,IDA IMP IEP,IEA,IEP,IEP,IDA IMP IEP,IEP,IMP,IMP,IEP,IDA IMP IEP,IMP,IMP,IEP,IEP,IEP,IMP,IEP,IEP	AT1G05690,AT1G10760,AT1G13930,AT1G16850,AT1G21400,AT1G45474,AT1G48130,AT1G53070,AT1G54100,AT1G54160,AT1G55920,AT1G61660,AT1G64660,AT1G69600,AT1G70940,AT1G73330,AT1G74520,AT2G16365,AT2G18950,AT2G28900,AT2G30170,AT2G38170,AT2G41130,AT2G42560,AT2G45050,AT2G46590,AT2G47450,AT3G02480,AT3G02730,AT3G06370,AT3G06850,AT3G16470,AT3G26830,AT3G45680,AT3G47340,AT3G47860,AT4G02020,AT4G02280,AT4G15920,AT4G25480…
61	query_1	TRUE	0.0118946	417	339	16	0.0471976	0.0383693	GO:0009415	GO:BP	response to water	23052	3922	c("GO:0001101", "GO:0009628", "GO:0010035", "GO:1901700")	TAS,IEP,IMP,IEP,IEP,IMP,IEP,IEP,IEP,IEP,IEP,IEP,IEP,IDA IMP,IDA IMP IEP,IEP	AT1G48130,AT1G54100,AT1G54160,AT1G61660,AT1G64660,AT1G69600,AT1G73330,AT1G74520,AT2G46590,AT3G02480,AT3G26830,AT3G47860,AT4G02280,AT4G25480,AT5G07690,AT5G58670
62	query_1	TRUE	0.0118946	1210	339	33	0.0973451	0.0272727	GO:0005975	GO:BP	carbohydrate metabolic process	23052	2009	c("GO:0044238", "GO:0071704")	IMP,IMP IEA,IMP IBA IEA,IEA,IEA,ISS IEA,IEA,TAS IEA,IBA IEA,IEA,IEA,IDA IBA IEA,IMP IBA,IBA IEA,IDA,TAS IEA,IDA IMP IBA TAS IEA,IEA,IEA,IMP IEA,IMP IEA,IMP,TAS IEA,IMP,IEA,IEA,IEA,IEA,IGI,IBA IEA,IMP,IEA,IMP	AT1G01320,AT1G10760,AT1G43670,AT1G54870,AT1G55740,AT1G60470,AT1G64770,AT1G69830,AT2G22190,AT2G31960,AT2G34590,AT2G47400,AT3G01310,AT3G01850,AT3G02730,AT3G21720,AT3G52180,AT3G62740,AT3G62750,AT4G02280,AT4G09020,AT4G28490,AT4G39210,AT5G07690,AT5G20710,AT5G21170,AT5G38430,AT5G48070,AT5G48850,AT5G49360,AT5G61420,AT5G63980,AT5G65590
63	query_1	TRUE	0.0128769	226	339	11	0.0324484	0.0486726	GO:0009611	GO:BP	response to wounding	23052	3985	GO:0006950	IEP,IEP,IEP,IEP,IEA,IMP,IEP TAS,IGI,IGI,IEP,IEP	AT1G74100,AT2G20340,AT2G22330,AT2G28900,AT2G38870,AT3G01310,AT3G16470,AT4G02020,AT5G07310,AT5G07690,AT5G14200
64	query_1	TRUE	0.0141951	27	339	4	0.0117994	0.148148	GO:0019344	GO:BP	cysteine biosynthetic process	23052	6591	c("GO:0000097", "GO:0006534", "GO:0009070")	IEA,IBA,IEA,IEA	AT1G55920,AT1G64660,AT2G14750,AT4G39940
65	query_1	TRUE	0.0142314	12	339	3	0.00884956	0.25	GO:0009684	GO:BP	indoleacetic acid biosynthetic process	23052	4039	c("GO:0009683", "GO:0009851", "GO:0042435", "GO:0072330")	IMP,TAS,IMP	AT2G22330,AT3G44300,AT4G31500
66	query_1	TRUE	0.0151836	48	339	5	0.0147493	0.104167	GO:0044247	GO:BP	cellular polysaccharide catabolic process	23052	12702	c("GO:0000272", "GO:0044264", "GO:0044275")	IMP,IMP,TAS,IDA IMP IBA,IMP IEA	AT1G10760,AT1G43670,AT1G69830,AT3G52180,AT4G09020
67	query_1	TRUE	0.0173589	1822	339	44	0.129794	0.0241493	GO:1901566	GO:BP	organonitrogen compound biosynthetic process	23052	24858	c("GO:1901564", "GO:1901576")	IBA,IEA,IMP IBA,IMP IBA,IDA,IMP IBA IEA,IEA,IBA IEA,IBA,IMP,IEA,IDA,IMP,IBA,IEA,IMP TAS,IMP IGI IBA IEA,IBA IEA,IBA IEA,IBA IEA,IDA IMP,TAS,IGI IBA IEA,IBA IEA,IMP IEA,IDA IMP,IEA,IMP,IEA,IEA,IDA IMP IBA IEA,IMP IBA IEA,IGI,IMP,IEA,IBA IEA,IEA,IBA IEA,IEA,IBA IEA,IBA IEA,IBA IEA,IEA,IBA IEA	AT1G08630,AT1G10070,AT1G16400,AT1G16410,AT1G18590,AT1G25220,AT1G55920,AT1G62750,AT1G64660,AT1G65860,AT1G68470,AT1G74100,AT1G76790,AT2G13360,AT2G14750,AT2G22330,AT2G31810,AT2G34590,AT2G38230,AT3G02020,AT3G26830,AT3G44300,AT3G47340,AT3G55630,AT3G58990,AT4G31500,AT4G39940,AT5G07690,AT5G10625,AT5G13650,AT5G14200,AT5G17990,AT5G48850,AT5G61420,AT5G65220,ATCG00120,ATCG00770,ATCG00790,ATCG00800,ATCG00900…
68	query_1	TRUE	0.0174925	13	339	3	0.00884956	0.230769	GO:0009683	GO:BP	indoleacetic acid metabolic process	23052	4038	c("GO:0009850", "GO:0032787", "GO:0034754", "GO:0042430")	IMP,TAS,IMP	AT2G22330,AT3G44300,AT4G31500
69	query_1	TRUE	0.0222861	172	339	9	0.0265487	0.0523256	GO:0016054	GO:BP	organic acid catabolic process	23052	5659	c("GO:0006082", "GO:0044248", "GO:0044282", "GO:1901575")	IDA IEA,IMP IBA,IBA,TAS,IDA,IDA,IDA IMP IBA IEA,TAS,IMP	AT1G03090,AT1G08630,AT1G21400,AT1G64660,AT2G20340,AT2G22330,AT3G45300,AT3G47340,AT5G58660
70	query_1	TRUE	0.0222947	448	339	16	0.0471976	0.0357143	GO:0001101	GO:BP	response to acid chemical	23052	358	GO:0042221	TAS,IEP,IMP,IEP,IEP,IMP,IEP,IEP,IEP,IEP,IEP,IEP,IEP,IDA IMP,IDA IMP IEP,IEP	AT1G48130,AT1G54100,AT1G54160,AT1G61660,AT1G64660,AT1G69600,AT1G73330,AT1G74520,AT2G46590,AT3G02480,AT3G26830,AT3G47860,AT4G02280,AT4G25480,AT5G07690,AT5G58670
71	query_1	TRUE	0.0234662	408	339	15	0.0442478	0.0367647	GO:0009414	GO:BP	response to water deprivation	23052	3921	c("GO:0006950", "GO:0009415")	TAS,IEP,IMP,IEP,IEP,IMP,IEP,IEP,IEP,IEP,IEP,IEP,IDA IMP,IDA IMP IEP,IEP	AT1G48130,AT1G54100,AT1G54160,AT1G61660,AT1G64660,AT1G69600,AT1G73330,AT1G74520,AT3G02480,AT3G26830,AT3G47860,AT4G02280,AT4G25480,AT5G07690,AT5G58670
72	query_1	TRUE	0.0238404	496	339	17	0.0501475	0.0342742	GO:1901137	GO:BP	carbohydrate derivative biosynthetic process	23052	24462	c("GO:1901135", "GO:1901576")	IMP IBA,IMP IBA,IDA,IMP,IEA,IDA,IMP,TAS,IBA IEA,IMP,IDA,IMP,IMP,IGI,IMP,IBA IEA,IBA IEA	AT1G16400,AT1G16410,AT1G18590,AT1G65860,AT1G68470,AT1G74100,AT1G76790,AT2G22330,AT2G34590,AT3G58990,AT4G31500,AT5G07690,AT5G14200,AT5G48850,AT5G61420,ATCG00120,ATMG01190
73	query_1	TRUE	0.0238404	32	339	4	0.0117994	0.125	GO:0009082	GO:BP	branched-chain amino acid biosynthetic process	23052	3687	c("GO:0009081", "GO:0016053", "GO:1901566")	IEA,IMP IGI IBA IEA,IEA,IDA IMP IBA IEA	AT1G10070,AT2G31810,AT3G58990,AT5G14200
74	query_1	TRUE	0.0238404	5833	339	111	0.327434	0.0190297	GO:0009058	GO:BP	biosynthetic process	23052	3663	GO:0008152	TAS,IBA,IEA,IEA,IMP IBA,IMP IBA,IDA,IDA IMP,IMP IGI IBA IEA,TAS IEA,IMP IBA,TAS IEA,IDA IBA IEA,IEA,IEA,IDA IBA,IBA IEA,IEA,IDA IMP IBA IEA,IBA,IMP,IEA,TAS,IEA,IDA IBA,IDA,IEA,IMP IBA,IBA,IMP IGI IEA,IBA,IEA,IMP,IMP IEA,IBA IEA,IMP TAS,IBA TAS,TAS,TAS IEA,IMP IGI IBA IEA,IEA,IEA,IEA,IEA,IBA IEA,IDA,IBA IEA,TAS,IEA,IEA,IEA,TAS IEA,IMP IEA,IDA IBA IEA,IMP IBA,IBA IEA,IEA,IEA,TAS IEA,IDA IMP,IDA IEA…	AT1G05690,AT1G08630,AT1G10070,AT1G13930,AT1G16400,AT1G16410,AT1G18590,AT1G21600,AT1G25220,AT1G35240,AT1G43670,AT1G51700,AT1G54160,AT1G54870,AT1G55920,AT1G61660,AT1G62750,AT1G62800,AT1G62990,AT1G64660,AT1G65860,AT1G68470,AT1G68810,AT1G69490,AT1G69600,AT1G74100,AT1G74430,AT1G76790,AT1G77530,AT1G79700,AT2G13360,AT2G14750,AT2G16365,AT2G18950,AT2G22190,AT2G22330,AT2G24260,AT2G29660,AT2G31280,AT2G31810…
75	query_1	TRUE	0.0244186	81	339	6	0.0176991	0.0740741	GO:0006865	GO:BP	amino acid transport	23052	2814	c("GO:0015849", "GO:0071705")	IDA IEA,IEA,IEA,IEA,IEA,IMP IEA	AT1G77380,AT2G28900,AT2G41190,AT5G01240,AT5G19500,AT5G40780
76	query_1	TRUE	0.0267308	56	339	5	0.0147493	0.0892857	GO:0009251	GO:BP	glucan catabolic process	23052	3850	c("GO:0000272", "GO:0044042")	IMP,IMP,TAS,IDA IMP IBA,IMP IEA	AT1G10760,AT1G43670,AT1G69830,AT3G52180,AT4G09020
77	query_1	TRUE	0.0288986	16	339	3	0.00884956	0.1875	GO:0009750	GO:BP	response to fructose	23052	4100	GO:0009746	IMP,IEP,IEP	AT1G43670,AT3G47340,AT4G15920
78	query_1	TRUE	0.0288986	16	339	3	0.00884956	0.1875	GO:0009098	GO:BP	leucine biosynthetic process	23052	3702	c("GO:0006551", "GO:0009082", "GO:1901607")	IEA,IEA,IDA IMP IBA IEA	AT1G10070,AT3G58990,AT5G14200
79	query_1	TRUE	0.0293788	422	339	15	0.0442478	0.035545	GO:0009409	GO:BP	response to cold	23052	3916	c("GO:0006950", "GO:0009266")	IEP,IMP,IEP,IEP,IEP,IEP,IMP,IDA,IMP,IEP,IEP,IDA IMP IEP,IMP,IEP,IEP	AT1G05690,AT1G10760,AT1G45474,AT1G55920,AT1G74520,AT2G28900,AT2G38170,AT2G42560,AT2G46590,AT3G16470,AT4G15920,AT4G25480,AT5G13650,AT5G58670,ATCG00120
80	query_1	TRUE	0.0297758	5693	339	108	0.318584	0.0189707	GO:1901576	GO:BP	organic substance biosynthetic process	23052	24867	c("GO:0009058", "GO:0071704")	TAS,IBA,IEA,IEA,IMP IBA,IMP IBA,IDA,IDA IMP,IMP IBA IEA,TAS IEA,IMP IBA,TAS IEA,IDA IBA IEA,IEA,IEA,IDA IBA,IBA IEA,IDA IBA IEA,IBA,IMP,IEA,TAS,IEA,IDA IBA,IDA,IEA,IMP,IMP IGI IEA,IBA,IEA,IMP,IMP IEA,IBA IEA,IMP TAS,IBA TAS,TAS,TAS IEA,IMP IGI IBA IEA,IEA,IEA,IEA,IEA,IBA IEA,IDA,IBA IEA,TAS,IEA,IEA,IEA,TAS IEA,IMP IEA,IDA IBA IEA,IMP IBA,IBA IEA,IEA,IEA,TAS IEA,IDA IMP,IDA IEA,TAS,IBA,IGI IBA IEA…	AT1G05690,AT1G08630,AT1G10070,AT1G13930,AT1G16400,AT1G16410,AT1G18590,AT1G21600,AT1G25220,AT1G35240,AT1G43670,AT1G51700,AT1G54160,AT1G54870,AT1G55920,AT1G61660,AT1G62750,AT1G62990,AT1G64660,AT1G65860,AT1G68470,AT1G68810,AT1G69490,AT1G69600,AT1G74100,AT1G74430,AT1G76790,AT1G79700,AT2G13360,AT2G14750,AT2G16365,AT2G18950,AT2G22190,AT2G22330,AT2G24260,AT2G29660,AT2G31280,AT2G31810,AT2G31960,AT2G33310…
81	query_1	TRUE	0.0334255	17	339	3	0.00884956	0.176471	GO:0051923	GO:BP	sulfation	23052	16200	GO:0006790	IBA,IBA,IBA	AT1G18590,AT1G74100,AT5G07000
82	query_1	TRUE	0.0342374	88	339	6	0.0176991	0.0681818	GO:1901606	GO:BP	alpha-amino acid catabolic process	23052	24890	c("GO:0016054", "GO:1901565", "GO:1901605")	IDA IEA,IMP IBA,TAS,IDA,IDA,IDA IMP IBA IEA	AT1G03090,AT1G08630,AT1G64660,AT2G20340,AT2G22330,AT3G45300
83	query_1	TRUE	0.0362636	37	339	4	0.0117994	0.108108	GO:0006586	GO:BP	indolalkylamine metabolic process	23052	2561	c("GO:0006576", "GO:0042430")	IMP IBA IEA,IDA,IMP,IMP IBA IEA	AT1G25220,AT2G22330,AT4G31500,AT5G17990
84	query_1	TRUE	0.0362636	37	339	4	0.0117994	0.108108	GO:0006568	GO:BP	tryptophan metabolic process	23052	2543	c("GO:0006586", "GO:0009072", "GO:1901605")	IMP IBA IEA,IDA,IMP,IMP IBA IEA	AT1G25220,AT2G22330,AT4G31500,AT5G17990
85	query_1	TRUE	0.0395946	38	339	4	0.0117994	0.105263	GO:0006534	GO:BP	cysteine metabolic process	23052	2509	c("GO:0000096", "GO:0009069")	IEA,IBA IEA,IEA,IEA	AT1G55920,AT1G64660,AT2G14750,AT4G39940
86	query_1	TRUE	0.0438308	1023	339	27	0.079646	0.026393	GO:0032870	GO:BP	cellular response to hormone stimulus	23052	9082	c("GO:0009725", "GO:0071310", "GO:0071495")	TAS IEA,IEA,IGI IEA,IMP,IEA,IMP IEA,IEP,IMP IBA IEA,IEA,IEA,IMP IEA,IBA,IEA,IEA,IDA,IEA,IMP TAS,IEA,IMP,IEP,IEP,IEP,IDA,TAS,IEA,TAS,TAS IEA	AT1G04310,AT1G13930,AT1G15670,AT1G16310,AT1G35240,AT1G54160,AT1G61660,AT1G70940,AT1G79700,AT2G33310,AT3G62980,AT4G08850,AT4G28140,AT4G28640,AT4G31550,AT5G01240,AT5G01810,AT5G07310,AT5G07690,AT5G13170,AT5G47370,AT5G48070,AT5G54500,AT5G58670,AT5G63980,AT5G65310,AT5G65670
87	query_1	TRUE	0.0464631	1342	339	33	0.0973451	0.0245902	GO:0055085	GO:BP	transmembrane transport	23052	16803	c("GO:0006810", "GO:0009987")	IEA,IEA,IEA,IEA,IEA,IEA,IBA IEA,IEA,IEA,IGI IEA,IDA IGI,IDA IBA IEA,IEA,IBA IEA,IMP IBA,TAS IEA,IBA IEA,IEA,IMP,IEA,IEA,IEA,IEA,IEA,IEA,IEA,IEA,IEA,IDA IBA IEA,IBA IEA,IBA IEA,IDA,IBA IEA	AT1G01340,AT1G16310,AT1G22150,AT1G26730,AT1G64170,AT1G70940,AT1G71330,AT1G72120,AT1G77380,AT1G77990,AT1G80830,AT2G28900,AT2G37900,AT2G38170,AT2G47160,AT2G47450,AT3G06370,AT3G45680,AT4G15920,AT4G21910,AT4G28040,AT4G36790,AT4G39030,AT5G01240,AT5G13170,AT5G19500,AT5G24380,AT5G40780,AT5G45380,AT5G62670,ATCG00120,ATCG01130,ATMG01190
88	query_1	TRUE	0.0466658	11934	339	201	0.59292	0.0168426	GO:0071704	GO:BP	organic substance metabolic process	23052	19701	GO:0008152	IMP,IDA IEA,IEA,IDA IBA,TAS IEA,IEA,IMP IBA IEA,IEA,IMP IEA,IEA,IGI IEA,IEA,IBA,IGI IEA,IMP IBA,IMP IBA,IDA IEA,IEA,IDA,IBA,IDA IMP,IBA,IMP IBA IEA,IEA,IDA IBA,IEA,TAS IEA,IEA,IDA IMP IBA IEA,IEA,IEA,IEA,IDA IMP IBA IEA,TAS IEA,IEA,ISS,IDA IBA IEA,IEA,IEA,IEA,ISS IEA,IBA IEA,IDA IMP IBA,IBA IEA,ISS IEA,IDA IBA IEA,IBA TAS IEA,IBA,IEA,IMP,IEA,IEA,IEA,TAS,IEA,IDA IBA,TAS IEA,IEA,IBA IEA,IEA,IDA,IEA…	AT1G01320,AT1G03090,AT1G04310,AT1G04620,AT1G05690,AT1G06130,AT1G08630,AT1G10070,AT1G10760,AT1G12750,AT1G13790,AT1G13930,AT1G15330,AT1G15670,AT1G16400,AT1G16410,AT1G17860,AT1G18140,AT1G18590,AT1G21400,AT1G21600,AT1G22440,AT1G25220,AT1G28110,AT1G30110,AT1G31550,AT1G35240,AT1G35250,AT1G43670,AT1G45474,AT1G49850,AT1G49860,AT1G49970,AT1G51700,AT1G51820,AT1G54100,AT1G54160,AT1G54870,AT1G55740,AT1G55920…
89	query_1	TRUE	0.0466658	163	339	8	0.0235988	0.0490798	GO:0046395	GO:BP	carboxylic acid catabolic process	23052	14104	c("GO:0016054", "GO:0019752")	IDA IEA,IMP IBA,IBA,TAS,IDA,IDA,IDA IMP IBA IEA,TAS	AT1G03090,AT1G08630,AT1G21400,AT1G64660,AT2G20340,AT2G22330,AT3G45300,AT3G47340
90	query_1	TRUE	0.0466658	20	339	3	0.00884956	0.15	GO:0005977	GO:BP	glycogen metabolic process	23052	2011	c("GO:0006073", "GO:0006112")	IEA,IEA,IEA	AT1G54870,AT4G09020,AT4G39210
91	query_1	TRUE	0.0466658	20	339	3	0.00884956	0.15	GO:0006112	GO:BP	energy reserve metabolic process	23052	2140	GO:0015980	IEA,IEA,IEA	AT1G54870,AT4G09020,AT4G39210
92	query_1	TRUE	0.0466658	2408	339	52	0.153392	0.0215947	GO:0007154	GO:BP	cell communication	23052	3056	GO:0009987	TAS IEA,IEA,IBA,IGI IEA,IMP,IEP,IBA,IEA,IMP IEA,IEP,IEA,IEP,IEA,IEP,IMP IBA IEA,IEA,IEA,IMP,IDA,IEP,IEP,IMP IEP IEA,IBA,IEA,IBA IEA,IEP,IMP IEA,IEA,IEA,IEA,IEA,IDA,IEA,IMP TAS IEA,IDA IEA,IEA,IEA,IMP IEP TAS,IEP,IBA,IEA,IEA,IEP,IEA,IEA,IEP,IEP,IBA TAS IEA,TAS,IEA,TAS,TAS IEA	AT1G04310,AT1G13930,AT1G15330,AT1G15670,AT1G16310,AT1G21400,AT1G26730,AT1G35240,AT1G54160,AT1G55920,AT1G61480,AT1G61660,AT1G63880,AT1G64660,AT1G70940,AT1G79700,AT2G33310,AT2G46590,AT2G47160,AT3G06850,AT3G47340,AT3G62980,AT4G08850,AT4G09420,AT4G14580,AT4G15920,AT4G16890,AT4G16950,AT4G23510,AT4G28140,AT4G28640,AT4G31550,AT5G01240,AT5G01810,AT5G02630,AT5G04720,AT5G07310,AT5G07690,AT5G21170,AT5G28080…
93	query_1	TRUE	0.0466658	67	339	5	0.0147493	0.0746269	GO:0009066	GO:BP	aspartate family amino acid metabolic process	23052	3671	GO:1901605	IMP IBA,ISS,TAS,IBA IEA,IGI IBA IEA	AT1G08630,AT1G62800,AT1G64660,AT3G02020,AT3G47340
94	query_1	TRUE	0.0466658	280	339	11	0.0324484	0.0392857	GO:0015979	GO:BP	photosynthesis	23052	5626	GO:0044237	IMP,IDA IGI IBA IEA,IMP,IMP,IEA,IDA IBA IEA,IEA,IEA,IEA,IEA,TAS IEA	AT1G43670,AT1G45474,AT1G64770,AT1G71500,AT2G42600,AT2G47400,AT4G15530,AT5G38430,ATCG00020,ATCG00280,ATCG00350
95	query_1	TRUE	0.0466658	983	339	26	0.0766962	0.0264496	GO:0010035	GO:BP	response to inorganic substance	23052	4311	GO:0042221	IEP IEA,IEP,TAS,IEP,IMP,IEP,IEP,IMP,IEP,IEP,IEP,IEP,IEP,IEP,IEP,IEP,IEP,IEP,IEP,IDA IMP,IEP,IEP,IDA IMP IEP,IEP,IEP IBA,IEP	AT1G05690,AT1G13930,AT1G48130,AT1G54100,AT1G54160,AT1G61660,AT1G64660,AT1G69600,AT1G73330,AT1G74520,AT1G75280,AT2G46590,AT3G01860,AT3G02480,AT3G26830,AT3G44300,AT3G47860,AT4G02280,AT4G23670,AT4G25480,AT4G39230,AT4G39660,AT5G07690,AT5G16970,AT5G24380,AT5G58670
96	query_1	TRUE	0.0466658	199	339	9	0.0265487	0.0452261	GO:0055114	GO:BP	obsolete oxidation-reduction process	23052	16822	character(0)	IEA,IBA,IEA,IBA,IEA,IBA,IBA,IEA,IDA	AT1G64710,AT2G34490,AT3G02730,AT3G44970,AT3G55290,AT3G63440,AT4G15393,AT5G50130,AT5G54500
97	query_1	TRUE	0.0466658	15957	339	258	0.761062	0.0161685	GO:0009987	GO:BP	cellular process	23052	4275	GO:0008150	IMP IEA,IEA,IDA IEA,TAS IEA,IDA IBA,TAS IEA,IEA,IMP IBA IEA,IMP IEA,IDA IBA,IMP IEA,IMP IEA,IBA IEA,IGI IEA,IEA,IEA,IBA IEA,IBA,IGI IEA,IMP IEA,IMP IBA,IMP IBA,IDA IEA,IEA,IDA IBA,IEP IBA,IDA IMP,IEA,IBA,IMP IGI IBA IEA,IBA IEA,IDA IBA,TAS IEA,IDA IMP IBA IEA,IDA IGI IBA IEA,IBA IEA,IEA,TAS IEA,IDA IMP IBA,TAS IEA,IEA,ISS,IDA IMP IBA IEA,IEA,IEP IEA,IBA IEA,IDA IMP IEP IBA,IMP IBA IEA,ISS IEA,IDA…	AT1G01320,AT1G01340,AT1G03090,AT1G04310,AT1G04620,AT1G05690,AT1G06130,AT1G08630,AT1G10070,AT1G10200,AT1G10300,AT1G10760,AT1G12430,AT1G13790,AT1G13930,AT1G14630,AT1G14910,AT1G15330,AT1G15670,AT1G16310,AT1G16400,AT1G16410,AT1G17860,AT1G18140,AT1G18590,AT1G21400,AT1G21600,AT1G22150,AT1G22440,AT1G25220,AT1G26730,AT1G30110,AT1G35240,AT1G43670,AT1G45474,AT1G48130,AT1G49850,AT1G49860,AT1G49970,AT1G51700…
98	query_1	TRUE	3.17535e-06	804	322	35	0.108696	0.0435323	GO:0009532	GO:CC	plastid stroma	21121	739	c("GO:0009536", "GO:0110165")	IDA HDA,IDA HDA,IDA HDA,IDA HDA IEA,IDA HDA,IDA HDA,IDA HDA,IDA HDA,IDA HDA ISS,IEA,IBA,IDA HDA IEA,IDA,IDA IBA IEA,IDA HDA,IDA IEA,IDA HDA,IDA,IDA HDA,IDA,IDA HDA IEA,IDA HDA,IDA HDA IEA,IDA HDA,IDA HDA,IDA HDA,IDA,IDA,IDA HDA,IDA HDA,IDA HDA,IDA HDA,IDA HDA,IDA HDA,IDA HDA	AT1G10760,AT1G13930,AT1G21600,AT1G49970,AT1G62750,AT1G69830,AT2G13360,AT2G30170,AT2G47400,AT2G47450,AT3G02020,AT3G02730,AT3G32040,AT3G47650,AT3G52180,AT3G58990,AT4G09020,AT4G09620,AT4G15530,AT4G32810,AT4G34120,AT5G13650,AT5G14200,AT5G17990,AT5G38430,AT5G65220,ATCG00020,ATCG00120,ATCG00280,ATCG00350,ATCG00740,ATCG00770,ATCG00790,ATCG00800,ATCG01310
99	query_1	TRUE	3.17535e-06	2461	322	73	0.226708	0.0296627	GO:0009507	GO:CC	chloroplast	21121	715	GO:0009536	IEA,IDA IBA IEA,IDA HDA IEA,IDA IEA,IDA HDA IEA,IDA HDA,IDA HDA IC IEA,IEA,IBA,IDA IBA IEA,IDA HDA IEA,IDA HDA IEA,IDA IEA,IDA IEA,IDA HDA IEA,IDA HDA IEA,IDA HDA IEA,IDA HDA,IDA HDA,IDA HDA IEA,IDA HDA,IDA IEA,ISS IEA,IDA,IDA HDA IBA IEA,IDA HDA,IDA HDA IEA,IDA HDA IEA,IDA HDA,IDA HDA,IDA HDA IBA,IDA HDA ISS IBA IEA,IDA HDA IEA,IBA IEA,IDA HDA IEA,IDA HDA,IDA IEA,IDA HDA IBA IEA,IDA HDA IEA,IDA …	AT1G04570,AT1G04620,AT1G06130,AT1G10070,AT1G10760,AT1G13930,AT1G21600,AT1G25220,AT1G30110,AT1G35250,AT1G45474,AT1G49970,AT1G54870,AT1G55920,AT1G62750,AT1G64770,AT1G69830,AT1G71500,AT1G73885,AT1G80300,AT2G13360,AT2G14750,AT2G18950,AT2G22190,AT2G28900,AT2G30170,AT2G31810,AT2G34590,AT2G38230,AT2G41130,AT2G42600,AT2G47400,AT2G47450,AT3G02020,AT3G02730,AT3G16470,AT3G32040,AT3G47650,AT3G47860,AT3G52180…
100	query_1	TRUE	5.51378e-06	797	322	34	0.10559	0.04266	GO:0009570	GO:CC	chloroplast stroma	21121	760	c("GO:0009507", "GO:0009532")	IDA HDA,IDA HDA,IDA HDA,IDA HDA IEA,IDA HDA,IDA HDA,IDA HDA,IDA HDA,IDA HDA ISS,IEA,IBA,IDA HDA IEA,IDA,IDA IBA IEA,IDA HDA,IDA IEA,IDA HDA,IDA HDA,IDA,IDA HDA IEA,IDA HDA,IDA HDA IEA,IDA HDA,IDA HDA,IDA HDA,IDA,IDA,IDA HDA,IDA HDA,IDA HDA,IDA HDA,IDA HDA,IDA HDA,IDA HDA	AT1G10760,AT1G13930,AT1G21600,AT1G49970,AT1G62750,AT1G69830,AT2G13360,AT2G30170,AT2G47400,AT2G47450,AT3G02020,AT3G02730,AT3G32040,AT3G47650,AT3G52180,AT3G58990,AT4G09020,AT4G15530,AT4G32810,AT4G34120,AT5G13650,AT5G14200,AT5G17990,AT5G38430,AT5G65220,ATCG00020,ATCG00120,ATCG00280,ATCG00350,ATCG00740,ATCG00770,ATCG00790,ATCG00800,ATCG01310
101	query_1	TRUE	1.36473e-05	2995	322	80	0.248447	0.0267112	GO:0009536	GO:CC	plastid	21121	743	c("GO:0005737", "GO:0043231")	IEA,IDA IBA IEA,IDA HDA IEA,IDA IEA,IDA HDA IEA,IDA HDA,IDA HDA IC IEA,IEA,IBA,IDA IBA IEA,IDA HDA IEA,IDA HDA IEA,IDA IEA,IDA IEA,IDA HDA IEA,IDA HDA IEA,IDA HDA IEA,IDA HDA,IDA HDA,IDA HDA IEA,IDA HDA,IDA TAS IEA,ISS IEA,IDA,IDA HDA IBA IEA,IDA HDA,IDA HDA IEA,IDA HDA IEA,IDA HDA,IDA HDA,IDA HDA IBA,IDA HDA ISS IBA IEA,IDA HDA IEA,IBA IEA,IDA HDA IEA,IDA HDA,IDA IEA,IDA HDA IBA IEA,IDA HDA IEA,…	AT1G04570,AT1G04620,AT1G06130,AT1G10070,AT1G10760,AT1G13930,AT1G21600,AT1G25220,AT1G30110,AT1G35250,AT1G45474,AT1G49970,AT1G54870,AT1G55920,AT1G62750,AT1G64770,AT1G69830,AT1G71500,AT1G73885,AT1G80300,AT2G13360,AT2G14750,AT2G18950,AT2G22190,AT2G28900,AT2G30170,AT2G31810,AT2G34590,AT2G38230,AT2G41130,AT2G42600,AT2G47400,AT2G47450,AT3G02020,AT3G02730,AT3G16470,AT3G32040,AT3G47650,AT3G47860,AT3G52180…
102	query_1	TRUE	0.000150046	10997	322	208	0.645963	0.0189142	GO:0005737	GO:CC	cytoplasm	21121	384	c("GO:0005622", "GO:0110165")	IDA IBA IEA,IDA HDA IBA IEA,IEA,IDA IBA IEA,IEA,IDA IBA IEA,IDA HDA IEA,IDA HDA,IBA,IDA IBA IEA,IEA,IDA HDA IEA,IBA IEA,IDA IEA,IDA IEA,IEA,IDA HDA,IBA IEA,IBA,IDA,IEA,IDA IEA,IDA IEA,IDA HDA,IDA HDA,IDA HDA IEA,IBA IEA,IBA IEA,IMP,IDA HDA IC IEA,IDA IBA IEA,IEA,IEA,IBA,HDA,IBA,IBA,IDA HDA,IBA IEA,IDA IBA IEA,IDA HDA IBA IEA,IDA HDA IEA,IBA IEA,IBA,IBA NAS IEA,IDA HDA IEA,IDA,IDA,IDA IEA,IDA IBA …	AT1G01320,AT1G03090,AT1G03905,AT1G04310,AT1G04570,AT1G04620,AT1G06130,AT1G06460,AT1G08630,AT1G10070,AT1G10200,AT1G10760,AT1G11180,AT1G11530,AT1G12430,AT1G12750,AT1G13930,AT1G14910,AT1G15330,AT1G15670,AT1G16310,AT1G16400,AT1G16410,AT1G16850,AT1G17100,AT1G17860,AT1G18590,AT1G21400,AT1G21520,AT1G21600,AT1G22440,AT1G23800,AT1G25220,AT1G26730,AT1G27020,AT1G28110,AT1G30110,AT1G31550,AT1G33170,AT1G35250…
103	query_1	TRUE	0.00156884	719	322	26	0.0807453	0.0361613	GO:0009941	GO:CC	chloroplast envelope	21121	789	c("GO:0009507", "GO:0009526")	IEA,IDA HDA,IDA HDA,IDA HDA,IDA HDA,IDA HDA,IDA HDA IEA,IEA,IDA HDA IBA IEA,IDA HDA,IDA HDA,IDA HDA,IDA HDA,IDA IEA,IDA HDA IBA,IDA HDA,IDA,IDA HDA IEA,IEA,IDA HDA,IDA HDA,IDA HDA,IDA HDA,IDA HDA,IDA IEA,IDA HDA	AT1G04570,AT1G10760,AT1G13930,AT1G49970,AT1G62750,AT1G71500,AT1G80300,AT2G18950,AT2G28900,AT2G34590,AT2G41130,AT2G47400,AT2G47450,AT4G39030,AT5G08540,AT5G17990,AT5G19500,AT5G38430,AT5G38510,AT5G65220,ATCG00350,ATCG00770,ATCG00790,ATCG00800,ATCG01130,ATCG01310
104	query_1	TRUE	0.00156884	1021	322	33	0.102484	0.0323213	GO:0009526	GO:CC	plastid envelope	21121	733	c("GO:0009536", "GO:0031967")	IEA,IDA HDA,IDA HDA,IDA HDA IEA,IDA HDA IEA,IDA HDA,IDA IEA,IDA HDA,IDA HDA,IDA HDA IEA,IEA,IDA HDA IBA IEA,IDA HDA,IDA HDA,IDA HDA,IDA HDA,IDA HDA,IDA IEA,IDA HDA IBA,IDA HDA,IDA,IDA HDA IEA,IEA,IDA HDA,IDA HDA IBA IEA,IDA HDA IEA,IDA HDA IEA,IDA HDA IEA,IDA HDA,IDA HDA,IDA HDA,IDA IEA,IDA HDA	AT1G04570,AT1G10760,AT1G13930,AT1G45474,AT1G49970,AT1G62750,AT1G64770,AT1G71500,AT1G73885,AT1G80300,AT2G18950,AT2G28900,AT2G34590,AT2G41130,AT2G47400,AT2G47450,AT3G47860,AT4G39030,AT5G08540,AT5G17990,AT5G19500,AT5G38430,AT5G38510,AT5G65220,ATCG00020,ATCG00120,ATCG00280,ATCG00350,ATCG00770,ATCG00790,ATCG00800,ATCG01130,ATCG01310
105	query_1	TRUE	0.00529766	14845	322	255	0.791925	0.0171775	GO:0005622	GO:CC	intracellular anatomical structure	21121	283	GO:0110165	IDA IBA IEA,IDA HDA IBA IEA,IEA,IDA IBA IEA,IEA,IDA IBA IEA,IDA HDA IEA,IDA HDA,IBA,IDA IBA IEA,IDA IBA IEA,IEA,IDA HDA IEA,IBA IEA,IDA IEA,IDA IBA IEA,IEA,IDA HDA,IBA IEA,IBA,IDA,IEA,IDA IEA,IDA HDA IEA,IDA HDA,IDA HDA,IDA HDA IEA,HDA IBA IEA,IBA IEA,IMP,IDA HDA IC IEA,IDA IBA IEA,HDA IEA,IEA,IBA,HDA,IBA,IBA,IDA HDA,HDA IBA IEA,IEA,IDA HDA IBA IEA,IDA HDA IBA IEA,IDA HDA IEA,IBA IEA,IBA,IBA NAS …	AT1G01320,AT1G03090,AT1G03905,AT1G04310,AT1G04570,AT1G04620,AT1G06130,AT1G06460,AT1G08630,AT1G10070,AT1G10200,AT1G10300,AT1G10760,AT1G11180,AT1G11530,AT1G12430,AT1G12750,AT1G13930,AT1G14910,AT1G15330,AT1G15670,AT1G16310,AT1G16400,AT1G16410,AT1G16850,AT1G17100,AT1G17860,AT1G18590,AT1G21400,AT1G21520,AT1G21600,AT1G22440,AT1G23800,AT1G25220,AT1G26730,AT1G27020,AT1G28110,AT1G30110,AT1G31550,AT1G33170…
106	query_1	TRUE	0.0426847	56	322	5	0.015528	0.0892857	GO:0042646	GO:CC	plastid nucleoid	21121	2062	c("GO:0009295", "GO:0009532", "GO:0043232")	IDA HDA,IDA,IDA HDA,IDA HDA,IDA HDA	AT1G21600,AT4G09620,AT5G65220,ATCG00740,ATCG00800
107	query_1	TRUE	0.021583	6757	332	137	0.412651	0.0202753	GO:0043167	GO:MF	ion binding	21418	6761	GO:0005488	IEA,IDA HDA IEA,IEA,IEA,IEA,IEA,IEA,IEA,IEA,IDA IEA,IEA,IEA,IBA,IBA,IEA,IEA,IEA,IEA,IBA IEA,IBA,IEA,IEA,IEA,IEA,IEA,IBA,IEA,IEA,IEA,IEA,IEA,IEA,IDA HDA IEA,IEA,IEA,IBA IEA,IBA IEA,IEA,IEA,IEA,IEA,IEA,IEA,IEA,IEA,IEA,IEA,IEA,IEA,IEA,IEA,IEA,IEA,IEA,IEA,IDA HDA,IEA,IEA,IEA,IEA,IEA,IEA,IEA,IEA,IEA,ISS,IEA,IEA,IBA IEA,IEA,IDA HDA IBA,IEA,IEA,IEA,IEA,IEA,IEA,IEA,IEA,IEA,IDA HDA IEA,IEA,IEA,IEA,IEA,IEA…	AT1G01340,AT1G03090,AT1G03905,AT1G04310,AT1G04620,AT1G05690,AT1G06130,AT1G06640,AT1G10200,AT1G10300,AT1G10760,AT1G12430,AT1G14910,AT1G15330,AT1G16400,AT1G16410,AT1G18140,AT1G21400,AT1G22440,AT1G26730,AT1G29180,AT1G30110,AT1G43670,AT1G45474,AT1G49850,AT1G49860,AT1G51700,AT1G51820,AT1G54870,AT1G60470,AT1G61190,AT1G61480,AT1G62750,AT1G62800,AT1G63880,AT1G64660,AT1G64710,AT1G65860,AT1G67340,AT1G69600…
108	query_1	TRUE	0.021583	200	332	12	0.0361446	0.06	GO:0043531	GO:MF	ADP binding	21418	6819	c("GO:0032559", "GO:0043168")	IEA,IEA,IEA,IEA,IEA,IEA,IEA,IEA,IEA,IEA,IBA,IBA	AT1G61190,AT1G63880,AT3G46530,AT4G09420,AT4G16890,AT4G16950,AT5G04720,AT5G44870,AT5G46270,AT5G46450,ATCG00120,ATMG01190
109	query_1	TRUE	0.021583	1712	332	47	0.141566	0.0274533	GO:0016491	GO:MF	oxidoreductase activity	21418	3549	GO:0003824	IDA IBA IEA,IEA,IDA IBA IEA,IDA IBA IEA,IBA IEA,IEA,IBA IEA,ISS IBA IEA,ISS IEA,ISS IEA,IDA IEA,IBA IEA,IDA IMP IEA,IEA,IEA,IEA,IEA,IBA IEA,IDA IBA IEA,IBA IEA,IDA IBA IEA,IBA IEA,IBA IEA,IBA IEA,ISS IEA,IBA IEA,IDA ISS IBA IEA,IEA,IBA TAS IEA,IBA IEA,IEA,IEA,IDA IEA,IDA ISS IBA IEA,IDA IEA,IEA,IEA,IDA IMP IBA IEA,IDA IBA IEA,IEA,IBA TAS IEA,IEA,IDA IEA,IDA IBA IEA,IEA,IEA,IEA	AT1G04620,AT1G06640,AT1G16400,AT1G16410,AT1G18140,AT1G21400,AT1G22440,AT1G23800,AT1G48130,AT1G54100,AT1G54870,AT1G64710,AT1G65860,AT1G71500,AT1G72230,AT1G75280,AT2G18150,AT2G22330,AT2G34490,AT2G34590,AT2G36690,AT3G20100,AT3G20810,AT3G26290,AT3G26830,AT3G44970,AT3G45300,AT3G55290,AT3G63440,AT4G15393,AT4G25310,AT4G27520,AT4G31500,AT4G32810,AT4G39230,AT4G39510,AT5G11930,AT5G14200,AT5G16970,AT5G38430…
110	query_1	TRUE	0.0434598	38	332	5	0.0150602	0.131579	GO:0016782	GO:MF	transferase activity, transferring sulphur-containing groups	21418	3747	GO:0016740	IDA IBA IEA,IDA IBA IEA,IBA IEA,IDA IEA,IDA IEA	AT1G18590,AT1G74100,AT5G07000,AT5G66040,AT5G66170
111	query_1	TRUE	0.0442922	10128	332	188	0.566265	0.0185624	GO:0003824	GO:MF	catalytic activity	21418	509	GO:0003674	IDA IBA IEA,IEA,IEA,TAS IEA,IDA IBA IEA,IEA,IEA,IDA IBA IEA,IBA IEA,IDA,IMP TAS IEA,IDA IEA,IBA,IEA,IEA,IDA IBA IEA,IDA IBA IEA,IBA IEA,IDA IBA IEA,IEA,IBA IEA,ISS IBA IEA,IEA,IEA,IBA IEA,IDA IBA IEA,IEA,IEA,IDA IBA IEA,IDA IBA IEA,ISS IEA,IEA,IBA IEA,IBA IEA,IEA,ISS IEA,IDA IEA,IEA,IDA IBA IEA,ISS IBA IEA,ISS IBA IEA,IBA IEA,ISS IBA IEA,IEA,IDA IBA IEA,IBA IEA,IBA IEA,IDA IMP IEA,IEA,IDA IMP IEA…	AT1G03090,AT1G03905,AT1G03940,AT1G04310,AT1G04620,AT1G06130,AT1G06640,AT1G08630,AT1G10070,AT1G10300,AT1G10760,AT1G11530,AT1G12430,AT1G12750,AT1G13790,AT1G16400,AT1G16410,AT1G18140,AT1G18590,AT1G21400,AT1G22440,AT1G23800,AT1G24575,AT1G25220,AT1G28110,AT1G30110,AT1G31550,AT1G33170,AT1G35250,AT1G43670,AT1G48130,AT1G49850,AT1G49860,AT1G49970,AT1G51820,AT1G54100,AT1G54870,AT1G55740,AT1G55920,AT1G60470…
112	query_1	TRUE	0.0456254	432	332	17	0.0512048	0.0393519	GO:0046906	GO:MF	tetrapyrrole binding	21418	7323	c("GO:0097159", "GO:1901363")	IEA,IEA,IDA,IEA,IEA,IEA,IEA,IEA,IEA,IEA,IEA,IEA,IEA,IEA,TAS IEA,IEA,IEA	AT1G16400,AT1G16410,AT1G17100,AT1G45474,AT2G18150,AT2G22330,AT2G34490,AT3G20100,AT3G26290,AT3G26830,AT3G44970,AT4G15393,AT4G31500,AT4G39510,ATCG00020,ATCG00280,ATCG00350

## Sheet: GO salt-downregulated DEGs
	query	significant	p_value	term_size	query_size	intersection_size	precision	recall	term_id	source	term_name	effective_domain_size	source_order	parents	evidence_codes	intersection
1	query_1	TRUE	7.19736e-17	708	668	71	0.106287	0.100282	GO:0071554	GO:BP	cell wall organization or biogenesis	23052	19581	GO:0009987	IEA,IBA,IMP,IEA,IEA,IEA,IMP,IEA,IEA,IEA,IMP IBA IEA,IEA,IEA,IBA IEA,IEA,IBA IEA,IEA,IEA,IEA,IMP,IDA IEA,NAS IEA,IMP IBA,IGI IEA,IBA IEA,IMP IEA,IBA,IEA,IEA,IEA,IGI,IBA IEA,IBA IEA,IEA,IMP,IEA,IMP IGI,IBA IEA,IEA,IEA,IMP IEA,IEA,IMP,IMP IEA,IEA,IEA,IMP IBA IEA,IEA,IEA,IBA IEA,IEA,IEA,IDA IEA,IDA IEA,IEA,IMP IEA,IEA,IEA,IEA,IEA,IDA,IBA IEA,IEA,IBA IEA,IEA,IEA,TAS IEA,IDA IEA,IDA IEA,IMP,IMP IEA	AT1G02810,AT1G03870,AT1G05250,AT1G11545,AT1G12040,AT1G12560,AT1G19900,AT1G20190,AT1G22880,AT1G32860,AT1G33800,AT1G48930,AT1G53830,AT1G54940,AT1G56680,AT1G57590,AT1G58370,AT1G62440,AT1G62980,AT1G63450,AT1G65310,AT1G65680,AT1G74380,AT2G06850,AT2G15390,AT2G18800,AT2G20520,AT2G20750,AT2G24980,AT2G30575,AT2G31220,AT2G32610,AT2G32620,AT2G38650,AT2G41800,AT2G43600,AT2G45890,AT3G03050,AT3G10710,AT3G23730…
2	query_1	TRUE	7.19736e-17	539	668	61	0.0913174	0.113173	GO:0071555	GO:BP	cell wall organization	23052	19582	c("GO:0045229", "GO:0071554")	IEA,IMP,IEA,IEA,IEA,IMP,IEA,IEA,IEA,IEA,IEA,IEA,IBA IEA,IEA,IEA,IEA,NAS IEA,IEA,IEA,IMP IEA,IEA,IEA,IEA,IGI,IEA,IEA,IEA,IMP,IMP IGI,IEA,IEA,IEA,IMP IEA,IEA,IMP IEA,IEA,IEA,IEA,IEA,IEA,IEA,IEA,IEA,IEA,IEA,IMP IEA,IEA,IEA,IEA,IEA,IDA,IEA,IEA,IBA IEA,IEA,IEA,TAS IEA,IEA,IEA,IMP,IMP IEA	AT1G02810,AT1G05250,AT1G11545,AT1G12040,AT1G12560,AT1G19900,AT1G20190,AT1G22880,AT1G32860,AT1G48930,AT1G53830,AT1G54940,AT1G57590,AT1G62440,AT1G62980,AT1G65310,AT1G65680,AT2G06850,AT2G15390,AT2G18800,AT2G20750,AT2G24980,AT2G30575,AT2G31220,AT2G32610,AT2G32620,AT2G38650,AT2G41800,AT2G45890,AT3G03050,AT3G10710,AT3G23730,AT3G49720,AT3G54590,AT4G07960,AT4G08400,AT4G08410,AT4G13390,AT4G14130,AT4G15290…
3	query_1	TRUE	2.99799e-15	586	668	61	0.0913174	0.104096	GO:0045229	GO:BP	external encapsulating structure organization	23052	13211	GO:0016043	IEA,IMP,IEA,IEA,IEA,IMP,IEA,IEA,IEA,IEA,IEA,IEA,IBA IEA,IEA,IEA,IEA,NAS IEA,IEA,IEA,IMP IEA,IEA,IEA,IEA,IGI,IEA,IEA,IEA,IMP,IMP IGI,IEA,IEA,IEA,IMP IEA,IEA,IMP IEA,IEA,IEA,IEA,IEA,IEA,IEA,IEA,IEA,IEA,IEA,IMP IEA,IEA,IEA,IEA,IEA,IDA,IEA,IEA,IBA IEA,IEA,IEA,TAS IEA,IEA,IEA,IMP,IMP IEA	AT1G02810,AT1G05250,AT1G11545,AT1G12040,AT1G12560,AT1G19900,AT1G20190,AT1G22880,AT1G32860,AT1G48930,AT1G53830,AT1G54940,AT1G57590,AT1G62440,AT1G62980,AT1G65310,AT1G65680,AT2G06850,AT2G15390,AT2G18800,AT2G20750,AT2G24980,AT2G30575,AT2G31220,AT2G32610,AT2G32620,AT2G38650,AT2G41800,AT2G45890,AT3G03050,AT3G10710,AT3G23730,AT3G49720,AT3G54590,AT4G07960,AT4G08400,AT4G08410,AT4G13390,AT4G14130,AT4G15290…
4	query_1	TRUE	3.13324e-13	130	668	27	0.0404192	0.207692	GO:0010054	GO:BP	trichoblast differentiation	23052	4330	GO:0010053	IGI IBA,IMP,IMP,IMP,IMP,IMP,IMP,IMP,IMP,IMP,IMP,IMP,IMP,IMP,IMP,IMP,TAS,IMP IEP,IMP,IMP,IMP,IMP,IMP,IMP,IMP,IMP,IMP	AT1G04160,AT1G12040,AT1G12560,AT1G12950,AT1G16440,AT1G27740,AT1G63450,AT1G74380,AT1G79840,AT2G03720,AT2G26420,AT2G41970,AT2G45890,AT3G01730,AT3G43960,AT3G51460,AT3G62680,AT4G02270,AT4G15290,AT4G34580,AT5G05500,AT5G14750,AT5G49270,AT5G56540,AT5G60660,AT5G61350,AT5G65090
5	query_1	TRUE	5.23401e-12	146	668	27	0.0404192	0.184932	GO:0010053	GO:BP	root epidermal cell differentiation	23052	4329	c("GO:0010015", "GO:0090558", "GO:0090627")	IGI IBA,IMP,IMP,IMP,IMP,IMP,IMP,IMP,IMP,IMP,IMP,IMP,IMP,IMP,IMP,IMP,TAS,IMP IEP,IMP,IMP,IMP,IMP,IMP,IMP,IMP,IMP,IMP	AT1G04160,AT1G12040,AT1G12560,AT1G12950,AT1G16440,AT1G27740,AT1G63450,AT1G74380,AT1G79840,AT2G03720,AT2G26420,AT2G41970,AT2G45890,AT3G01730,AT3G43960,AT3G51460,AT3G62680,AT4G02270,AT4G15290,AT4G34580,AT5G05500,AT5G14750,AT5G49270,AT5G56540,AT5G60660,AT5G61350,AT5G65090
6	query_1	TRUE	8.8991e-12	431	668	46	0.0688623	0.106729	GO:0016049	GO:BP	cell growth	23052	5654	c("GO:0009987", "GO:0040007")	IGI IBA,IMP,IMP,IMP,IMP,IMP IBA,IMP,IMP,NAS,IMP,IMP,IEP,IGI,IGI IEP,IMP,IMP,IMP,IEP,IMP,IMP,IMP,IMP,IMP,IGI,IMP,IEA,IEP,IMP,IMP,IMP,IMP,IMP,IGI,IMP,IMP IGI IEA,IMP,IMP,IMP,IGI IBA,IGI,IMP,IMP,IMP,IMP,IMP,IGI	AT1G04160,AT1G12040,AT1G12560,AT1G12950,AT1G33240,AT1G50930,AT1G63450,AT1G65470,AT1G65680,AT1G72430,AT1G74380,AT1G75780,AT1G79250,AT1G79860,AT2G06850,AT2G19760,AT2G26420,AT2G37540,AT2G41800,AT2G41970,AT2G45890,AT3G01730,AT3G43960,AT3G49720,AT3G51460,AT3G63430,AT4G02270,AT4G12420,AT4G15290,AT4G24580,AT4G34580,AT5G05500,AT5G13150,AT5G13990,AT5G15580,AT5G36260,AT5G48230,AT5G49270,AT5G51810,AT5G54380…
7	query_1	TRUE	1.07886e-11	352	668	41	0.0613772	0.116477	GO:0060560	GO:BP	developmental growth involved in morphogenesis	23052	17338	c("GO:0009653", "GO:0048589")	IGI IBA,IMP,IMP,IMP,IMP,NAS,IMP,IEP,IGI,IGI IEP,IMP,IMP,IMP,IEP,IMP,IMP,IMP,IMP,IMP,IGI,IMP,IEA,IEP,IMP,IMP,IMP,IMP,IMP,IGI,IMP,IMP IGI IEA,IMP,IMP,IMP,IGI IBA,IGI,IMP,IMP,IMP,IMP,IGI	AT1G04160,AT1G12040,AT1G12560,AT1G12950,AT1G63450,AT1G65680,AT1G74380,AT1G75780,AT1G79250,AT1G79860,AT2G06850,AT2G19760,AT2G26420,AT2G37540,AT2G41800,AT2G41970,AT2G45890,AT3G01730,AT3G43960,AT3G49720,AT3G51460,AT3G63430,AT4G02270,AT4G12420,AT4G15290,AT4G24580,AT4G34580,AT5G05500,AT5G13150,AT5G13990,AT5G15580,AT5G36260,AT5G48230,AT5G49270,AT5G51810,AT5G54380,AT5G56540,AT5G60660,AT5G62310,AT5G65090…
8	query_1	TRUE	1.4426e-11	180	668	29	0.0434132	0.161111	GO:0090627	GO:BP	plant epidermal cell differentiation	23052	21545	GO:0030154	IGI IBA,IMP,IMP,IMP,IMP,IMP,IMP,IMP,IMP,IMP,IMP,IMP,IMP,IMP,IMP,IMP,IMP,TAS,IMP IEP,IMP,IMP,IMP,IMP,IMP,IMP,IMP,IMP,IMP,IMP	AT1G04160,AT1G12040,AT1G12560,AT1G12950,AT1G16440,AT1G27740,AT1G63450,AT1G74380,AT1G79840,AT2G03720,AT2G26420,AT2G41970,AT2G45890,AT3G01730,AT3G10525,AT3G43960,AT3G51460,AT3G62680,AT4G02270,AT4G15290,AT4G21750,AT4G34580,AT5G05500,AT5G14750,AT5G49270,AT5G56540,AT5G60660,AT5G61350,AT5G65090
9	query_1	TRUE	1.92688e-11	498	668	49	0.0733533	0.0983936	GO:0048589	GO:BP	developmental growth	23052	14915	c("GO:0032502", "GO:0040007")	IGI IBA,IMP,IMP,IMP,IGI ISS IEA,IGI,IMP,NAS,IMP,IEP,IGI,IGI IEP,IGI ISS IEA,IMP,IMP,IMP,IEP,IMP,IMP,IMP,IMP,IGI,IMP,IMP IGI,IMP,IEA,IEP,IMP,IMP,IMP,IMP,IGI,IMP,IMP,IMP,IGI,IMP,IMP IGI IEA,IMP,IMP,IMP,IGI IBA,IMP,IGI,IMP,IMP,IMP,IMP,IMP IGI	AT1G04160,AT1G12040,AT1G12560,AT1G12950,AT1G13620,AT1G34110,AT1G63450,AT1G65680,AT1G74380,AT1G75780,AT1G79250,AT1G79860,AT2G04025,AT2G06850,AT2G19760,AT2G26420,AT2G37540,AT2G41800,AT2G41970,AT2G45890,AT3G01730,AT3G24240,AT3G43960,AT3G49720,AT3G51460,AT3G63430,AT4G02270,AT4G12420,AT4G15290,AT4G24190,AT4G24580,AT4G26540,AT4G31920,AT4G34580,AT5G05500,AT5G13150,AT5G13990,AT5G15580,AT5G36260,AT5G48230…
10	query_1	TRUE	2.46554e-11	124	668	24	0.0359281	0.193548	GO:0048764	GO:BP	trichoblast maturation	23052	15073	c("GO:0010054", "GO:0048469")	IGI IBA,IMP,IMP,IMP,IMP,IMP,IMP,IMP,IMP,IMP,IMP,IMP,IMP,IMP,IMP IEP,IMP,IMP,IMP,IMP,IMP,IMP,IMP,IMP,IMP	AT1G04160,AT1G12560,AT1G12950,AT1G16440,AT1G27740,AT1G63450,AT1G74380,AT2G03720,AT2G26420,AT2G41970,AT2G45890,AT3G01730,AT3G43960,AT3G51460,AT4G02270,AT4G15290,AT4G34580,AT5G05500,AT5G14750,AT5G49270,AT5G56540,AT5G60660,AT5G61350,AT5G65090
11	query_1	TRUE	2.46554e-11	124	668	24	0.0359281	0.193548	GO:0048765	GO:BP	root hair cell differentiation	23052	15074	c("GO:0010053", "GO:0048764")	IGI IBA,IMP,IMP,IMP,IMP,IMP,IMP,IMP,IMP,IMP,IMP,IMP,IMP,IMP,IMP IEP,IMP,IMP,IMP,IMP,IMP,IMP,IMP,IMP,IMP	AT1G04160,AT1G12560,AT1G12950,AT1G16440,AT1G27740,AT1G63450,AT1G74380,AT2G03720,AT2G26420,AT2G41970,AT2G45890,AT3G01730,AT3G43960,AT3G51460,AT4G02270,AT4G15290,AT4G34580,AT5G05500,AT5G14750,AT5G49270,AT5G56540,AT5G60660,AT5G61350,AT5G65090
12	query_1	TRUE	2.72209e-11	125	668	24	0.0359281	0.192	GO:0048469	GO:BP	cell maturation	23052	14820	c("GO:0048468", "GO:0048869", "GO:0071695")	IGI IBA,IMP,IMP,IMP,IMP,IMP,IMP,IMP,IMP,IMP,IMP,IMP,IMP,IMP,IMP IEP,IMP,IMP,IMP,IMP,IMP,IMP,IMP,IMP,IMP	AT1G04160,AT1G12560,AT1G12950,AT1G16440,AT1G27740,AT1G63450,AT1G74380,AT2G03720,AT2G26420,AT2G41970,AT2G45890,AT3G01730,AT3G43960,AT3G51460,AT4G02270,AT4G15290,AT4G34580,AT5G05500,AT5G14750,AT5G49270,AT5G56540,AT5G60660,AT5G61350,AT5G65090
13	query_1	TRUE	1.6201e-10	101	668	21	0.0314371	0.207921	GO:0042744	GO:BP	hydrogen peroxide catabolic process	23052	11933	c("GO:0042743", "GO:0044248")	IEA,IEA,IEA,IEA,IEA,IEA,IEA,IEA,IEA,IBA IEA,IEA,IEA,IEA,IEA,IEA,IEA,IEA,IEA,IEA,IEA,IEA	AT1G05250,AT1G30870,AT1G34510,AT1G44970,AT1G49570,AT2G18980,AT2G39040,AT3G28200,AT3G49960,AT4G08390,AT4G08770,AT4G08780,AT4G11290,AT4G16270,AT4G26010,AT4G30170,AT5G17820,AT5G19890,AT5G22410,AT5G24070,AT5G67400
14	query_1	TRUE	2.13851e-10	326	668	37	0.0553892	0.113497	GO:0010015	GO:BP	root morphogenesis	23052	4291	c("GO:0048364", "GO:1905392")	IGI IBA,IMP,IMP,IMP,IMP IGI ISS IEA,IMP,IMP,IGI,IMP,IGI,IMP,IMP,IMP,IMP,IGI ISS IEA,IMP,IMP,IMP,IMP,IMP IGI,IMP,IMP,TAS,IMP IEP,IMP,IMP IGI,IMP,IMP,IMP,IMP,IMP,IMP,IMP,IMP,IMP,IMP,IMP	AT1G04160,AT1G12040,AT1G12560,AT1G12950,AT1G13620,AT1G16440,AT1G27740,AT1G34110,AT1G63450,AT1G70560,AT1G74380,AT1G74500,AT1G79840,AT2G03720,AT2G04025,AT2G26420,AT2G41970,AT2G45890,AT3G01730,AT3G24240,AT3G43960,AT3G51460,AT3G62680,AT4G02270,AT4G15290,AT4G26540,AT4G31920,AT4G34580,AT5G05500,AT5G14750,AT5G49270,AT5G56320,AT5G56540,AT5G57620,AT5G60660,AT5G61350,AT5G65090
15	query_1	TRUE	2.41165e-10	716	668	58	0.0868263	0.0810056	GO:0040007	GO:BP	growth	23052	11466	GO:0008150	IGI IBA,IMP,IMP,IMP,IGI ISS IEA,IMP,IGI,IMP IBA,IEA,IMP,IMP,NAS,IMP IEA,IMP,IEA,IEP,IGI IEA,IGI IEP,IGI ISS IEA,IMP,IMP,IMP,IEP,IMP,IMP,IMP,IMP,IGI,IMP,IEA,IMP IGI,IMP,IEA,IEP,IMP,IMP,IMP,IMP,IMP IEA,IGI,IMP,IMP,IMP,IGI,IMP,IMP IGI IEA,IMP,IMP,IMP,IGI IBA,IMP,IGI,IMP,IMP,IMP,IMP IEA,IMP,IMP IGI	AT1G04160,AT1G12040,AT1G12560,AT1G12950,AT1G13620,AT1G33240,AT1G34110,AT1G50930,AT1G53700,AT1G63450,AT1G65470,AT1G65680,AT1G72430,AT1G74380,AT1G74500,AT1G75780,AT1G79250,AT1G79860,AT2G04025,AT2G06850,AT2G19760,AT2G26420,AT2G37540,AT2G41800,AT2G41970,AT2G45890,AT3G01730,AT3G24240,AT3G43960,AT3G47710,AT3G49720,AT3G51460,AT3G63430,AT4G02270,AT4G08770,AT4G12420,AT4G15290,AT4G24190,AT4G24580,AT4G26540…
16	query_1	TRUE	1.28777e-09	220	668	29	0.0434132	0.131818	GO:0071695	GO:BP	anatomical structure maturation	23052	19692	c("GO:0021700", "GO:0048856")	IGI IBA,IMP,IMP,IMP,IMP,IMP,IMP,IMP,IMP,IEP IBA,IMP,IMP,IMP,IMP,IMP,IEP IBA,IMP,IMP IEP,IMP,IEP,IMP,IMP,IMP,IMP,IMP,IMP,IMP,IMP,IMP	AT1G04160,AT1G12560,AT1G12950,AT1G16440,AT1G27740,AT1G63450,AT1G74380,AT2G03720,AT2G26420,AT2G27840,AT2G33790,AT2G41970,AT2G45890,AT3G01730,AT3G43960,AT3G44750,AT3G51460,AT4G02270,AT4G15290,AT4G21750,AT4G34580,AT5G05500,AT5G14750,AT5G40010,AT5G49270,AT5G56540,AT5G60660,AT5G61350,AT5G65090
17	query_1	TRUE	1.95849e-09	594	668	50	0.0748503	0.0841751	GO:0048364	GO:BP	root development	23052	14750	c("GO:0022622", "GO:0099402")	IGI IBA,IMP,IMP,IMP,IMP IGI ISS IEA,IMP,IMP,IGI,IMP,IMP,IMP IGI,IMP,IMP,IMP,IMP,IGI ISS IEA,IMP IEA,IMP,IMP,IMP,IMP,IMP,IMP,IMP,IMP,IMP IGI,IMP,IMP,IMP,IMP,IEA,TAS,IMP IEP,IMP,IMP,IMP IGI,IGI,IMP IGI,IMP,IMP,IMP,IMP,IMP,IMP IBA,IMP,IMP,IMP,IMP,IMP,IMP	AT1G04160,AT1G12040,AT1G12560,AT1G12950,AT1G13620,AT1G16440,AT1G27740,AT1G34110,AT1G63450,AT1G65570,AT1G70560,AT1G74380,AT1G74500,AT1G79840,AT2G03720,AT2G04025,AT2G11890,AT2G18800,AT2G19760,AT2G26420,AT2G33790,AT2G41970,AT2G45890,AT3G01730,AT3G17600,AT3G24240,AT3G28860,AT3G43960,AT3G44750,AT3G51460,AT3G54870,AT3G62680,AT4G02270,AT4G15290,AT4G25250,AT4G26540,AT4G26760,AT4G31920,AT4G34580,AT5G05500…
18	query_1	TRUE	1.96538e-09	595	668	50	0.0748503	0.0840336	GO:0022622	GO:BP	root system development	23052	7619	GO:0048731	IGI IBA,IMP,IMP,IMP,IMP IGI ISS IEA,IMP,IMP,IGI,IMP,IMP,IMP IGI,IMP,IMP,IMP,IMP,IGI ISS IEA,IMP IEA,IMP,IMP,IMP,IMP,IMP,IMP,IMP,IMP,IMP IGI,IMP,IMP,IMP,IMP,IEA,TAS,IMP IEP,IMP,IMP,IMP IGI,IGI,IMP IGI,IMP,IMP,IMP,IMP,IMP,IMP IBA,IMP,IMP,IMP,IMP,IMP,IMP	AT1G04160,AT1G12040,AT1G12560,AT1G12950,AT1G13620,AT1G16440,AT1G27740,AT1G34110,AT1G63450,AT1G65570,AT1G70560,AT1G74380,AT1G74500,AT1G79840,AT2G03720,AT2G04025,AT2G11890,AT2G18800,AT2G19760,AT2G26420,AT2G33790,AT2G41970,AT2G45890,AT3G01730,AT3G17600,AT3G24240,AT3G28860,AT3G43960,AT3G44750,AT3G51460,AT3G54870,AT3G62680,AT4G02270,AT4G15290,AT4G25250,AT4G26540,AT4G26760,AT4G31920,AT4G34580,AT5G05500…
19	query_1	TRUE	2.17854e-09	356	668	37	0.0553892	0.103933	GO:0048468	GO:BP	cell development	23052	14819	c("GO:0030154", "GO:0048856", "GO:0048869")	IGI IBA,IMP,IMP,IMP,IMP,IMP,IMP,IMP,IMP,IGI,IGI IEP,IMP,IMP,IEP,IMP,IMP,IMP,IMP,IMP,IMP,IMP IEP,IMP,IMP,IMP,IMP,IMP,IMP,IGI,IMP,IMP,IMP,IMP,IMP,IMP,IMP,IMP,IMP	AT1G04160,AT1G12040,AT1G12560,AT1G12950,AT1G16440,AT1G27740,AT1G33240,AT1G63450,AT1G74380,AT1G79250,AT1G79860,AT2G03720,AT2G26420,AT2G37540,AT2G41970,AT2G45890,AT3G01730,AT3G10525,AT3G43960,AT3G51460,AT4G02270,AT4G14750,AT4G15290,AT4G24580,AT4G34580,AT5G05500,AT5G10430,AT5G13150,AT5G13990,AT5G14750,AT5G36260,AT5G48230,AT5G49270,AT5G56540,AT5G60660,AT5G61350,AT5G65090
20	query_1	TRUE	6.51639e-09	124	668	21	0.0314371	0.169355	GO:0042743	GO:BP	hydrogen peroxide metabolic process	23052	11932	GO:0072593	IEA,IEA,IEA,IEA,IEA,IEA,IEA,IEA,IEA,IBA IEA,IEA,IEA,IEA,IEA,IEA,IEA,IEA,IEA,IEA,IEA,IEA	AT1G05250,AT1G30870,AT1G34510,AT1G44970,AT1G49570,AT2G18980,AT2G39040,AT3G28200,AT3G49960,AT4G08390,AT4G08770,AT4G08780,AT4G11290,AT4G16270,AT4G26010,AT4G30170,AT5G17820,AT5G19890,AT5G22410,AT5G24070,AT5G67400
21	query_1	TRUE	6.84831e-09	238	668	29	0.0434132	0.121849	GO:0021700	GO:BP	developmental maturation	23052	7246	GO:0032502	IGI IBA,IMP,IMP,IMP,IMP,IMP,IMP,IMP,IMP,IEP IBA,IMP,IMP,IMP,IMP,IMP,IEP IBA,IMP,IMP IEP,IMP,IEP,IMP,IMP,IMP,IMP,IMP,IMP,IMP,IMP,IMP	AT1G04160,AT1G12560,AT1G12950,AT1G16440,AT1G27740,AT1G63450,AT1G74380,AT2G03720,AT2G26420,AT2G27840,AT2G33790,AT2G41970,AT2G45890,AT3G01730,AT3G43960,AT3G44750,AT3G51460,AT4G02270,AT4G15290,AT4G21750,AT4G34580,AT5G05500,AT5G14750,AT5G40010,AT5G49270,AT5G56540,AT5G60660,AT5G61350,AT5G65090
22	query_1	TRUE	7.11143e-09	287	668	32	0.0479042	0.111498	GO:0090558	GO:BP	plant epidermis development	23052	21519	GO:0009888	IGI IBA,IMP,IMP,IMP,IMP,IMP,IMP,IMP,IMP,IMP,IMP,IMP,IMP,IMP,IMP,IMP,IMP,IMP,IMP,IMP,TAS,IMP IEP,IMP,IMP,IMP,IMP,IMP,IMP,IMP,IMP,IMP,IMP	AT1G04160,AT1G12040,AT1G12560,AT1G12950,AT1G16440,AT1G27740,AT1G33240,AT1G63450,AT1G63650,AT1G65470,AT1G74380,AT1G75640,AT1G79840,AT2G03720,AT2G26420,AT2G41970,AT2G45890,AT3G01730,AT3G43960,AT3G51460,AT3G62680,AT4G02270,AT4G14750,AT4G15290,AT4G34580,AT5G05500,AT5G14750,AT5G49270,AT5G56540,AT5G60660,AT5G61350,AT5G65090
23	query_1	TRUE	7.97917e-09	114	668	20	0.0299401	0.175439	GO:0010410	GO:BP	hemicellulose metabolic process	23052	4603	GO:0010383	IEA,IMP IBA IEA,IBA,IEA,IDA IEA,IMP IBA,IEA,IBA,IEA,IEA,IMP IBA IEA,IEA,IEA,IEA,IDA IEA,IDA IEA,IEA,IBA,IDA IEA,IDA IEA	AT1G11545,AT1G33800,AT1G54940,AT1G58370,AT1G65310,AT1G74380,AT2G06850,AT2G15390,AT2G18800,AT3G23730,AT4G09990,AT4G14130,AT4G25820,AT4G28850,AT4G30280,AT4G30290,AT5G13870,AT5G22940,AT5G57530,AT5G57540
24	query_1	TRUE	7.97917e-09	102	668	19	0.0284431	0.186275	GO:0080147	GO:BP	root hair cell development	23052	20903	c("GO:0048468", "GO:0048765")	IGI IBA,IMP,IMP,IMP,IMP,IMP,IMP,IMP,IMP,IMP,IMP,IMP,IMP IEP,IMP,IMP,IMP,IMP,IMP,IMP	AT1G04160,AT1G12560,AT1G12950,AT1G16440,AT1G63450,AT1G74380,AT2G26420,AT2G41970,AT2G45890,AT3G01730,AT3G43960,AT3G51460,AT4G02270,AT4G15290,AT4G34580,AT5G05500,AT5G56540,AT5G60660,AT5G61350
25	query_1	TRUE	9.28079e-09	470	668	42	0.0628743	0.0893617	GO:1905392	GO:BP	plant organ morphogenesis	23052	28288	c("GO:0009653", "GO:0099402")	IGI IBA,IMP,IMP,IMP,IMP IGI ISS IEA,IMP,IMP IGI,IMP,IMP IGI,IGI,IMP,IGI,IMP,IMP,IMP,IMP,IGI ISS IEA,IMP,IMP,IMP,IMP,IMP IGI,IMP,IMP,IMP,TAS,IMP IEP,IMP,IMP IGI,IMP,IMP,IMP,IMP,IMP,IMP,IMP,IMP,IMP,IMP,IMP,IMP,IMP	AT1G04160,AT1G12040,AT1G12560,AT1G12950,AT1G13620,AT1G16440,AT1G17840,AT1G27740,AT1G31770,AT1G34110,AT1G63450,AT1G70560,AT1G74380,AT1G74500,AT1G79840,AT2G03720,AT2G04025,AT2G26420,AT2G41970,AT2G45890,AT3G01730,AT3G24240,AT3G43960,AT3G49720,AT3G51460,AT3G62680,AT4G02270,AT4G15290,AT4G26540,AT4G31920,AT4G34580,AT5G05500,AT5G14750,AT5G49270,AT5G53400,AT5G56320,AT5G56540,AT5G57620,AT5G60660,AT5G61350…
26	query_1	TRUE	1.11419e-08	61	668	15	0.0224551	0.245902	GO:0010411	GO:BP	xyloglucan metabolic process	23052	4604	c("GO:0006073", "GO:0010410")	IEA,IDA IEA,IMP IBA,IEA,IBA,IEA,IEA,IEA,IEA,IEA,IDA IEA,IDA IEA,IEA,IDA IEA,IDA IEA	AT1G11545,AT1G65310,AT1G74380,AT2G06850,AT2G15390,AT2G18800,AT3G23730,AT4G14130,AT4G25820,AT4G28850,AT4G30280,AT4G30290,AT5G13870,AT5G57530,AT5G57540
27	query_1	TRUE	1.34628e-08	1026	668	68	0.101796	0.0662768	GO:0009653	GO:BP	anatomical structure morphogenesis	23052	4023	c("GO:0032502", "GO:0048856")	IGI IBA,IMP,IMP,IMP,IMP IGI ISS IEA,IMP,IMP IGI,IMP,IMP IGI,IMP,IGI,IMP,IMP,NAS,IGI,IMP,IMP,IMP,IEP,IGI,IMP,IGI IEP,IMP,IGI ISS IEA,IMP,IMP,IBA,IMP,IEP,IMP,IMP,IMP,IMP,IMP IGI,IMP,IMP,IMP IGI,IMP,TAS,IEA,IMP IEP,IMP,IMP,IMP,IMP,IMP,IMP IGI,IMP,IMP,IMP,IGI,IMP,IMP,IMP IGI IEA,IMP,IMP,IMP,IGI IBA,IMP,IGI,IMP,IMP,IMP,IMP,IMP,IMP,IMP,IMP IGI	AT1G04160,AT1G12040,AT1G12560,AT1G12950,AT1G13620,AT1G16440,AT1G17840,AT1G27740,AT1G31770,AT1G33240,AT1G34110,AT1G63450,AT1G65470,AT1G65680,AT1G70560,AT1G74380,AT1G74500,AT1G75640,AT1G75780,AT1G79250,AT1G79840,AT1G79860,AT2G03720,AT2G04025,AT2G06850,AT2G19760,AT2G20750,AT2G26420,AT2G37540,AT2G41800,AT2G41970,AT2G45890,AT3G01730,AT3G24240,AT3G28860,AT3G43960,AT3G49720,AT3G51460,AT3G62680,AT3G63430…
28	query_1	TRUE	1.62452e-08	73	668	16	0.0239521	0.219178	GO:0048767	GO:BP	root hair elongation	23052	15076	c("GO:0048588", "GO:0060560", "GO:0080147")	IGI IBA,IMP,IMP,IMP,IMP,IMP,IMP,IMP,IMP,IMP,IMP,IMP,IMP,IMP,IMP,IMP	AT1G04160,AT1G12560,AT1G12950,AT1G63450,AT1G74380,AT2G26420,AT2G41970,AT2G45890,AT3G01730,AT3G43960,AT3G51460,AT4G15290,AT4G34580,AT5G05500,AT5G56540,AT5G60660
29	query_1	TRUE	1.84484e-08	301	668	32	0.0479042	0.106312	GO:0071669	GO:BP	plant-type cell wall organization or biogenesis	23052	19671	GO:0071554	IBA,IMP,IEA,IEA,IBA,IEA,NAS,IGI,IBA,IEA,IBA,IBA,IMP,IMP IGI,IBA,IMP,IEA,IMP,IEA,IEA,IBA,IEA,IBA,IMP,IEA,IEA,IDA,IEA,IEA,TAS IEA,IMP,IMP	AT1G03870,AT1G05250,AT1G12560,AT1G20190,AT1G33800,AT1G62980,AT1G65680,AT2G06850,AT2G20520,AT2G24980,AT2G32610,AT2G32620,AT2G41800,AT2G45890,AT3G03050,AT3G49720,AT3G54590,AT4G02270,AT4G08400,AT4G08410,AT4G09990,AT4G13390,AT4G15290,AT5G04960,AT5G06630,AT5G06640,AT5G14650,AT5G35190,AT5G49270,AT5G56320,AT5G63800,AT5G65810
30	query_1	TRUE	1.99369e-08	504	668	43	0.0643713	0.0853175	GO:0005976	GO:BP	polysaccharide metabolic process	23052	2010	c("GO:0005975", "GO:0043170")	IEA,IEA,IEA,IDA IMP IBA IEA,IEA,IEA,IBA,IEA,IMP,IDA IEA,IMP IBA,IEA,IBA,IEA,IEA,IEA,IEA,IEA,IMP,IEA,IEA,IEA,IEA,IMP IGI IEA,IEA,IMP IBA IEA,IEA,IEA,IEA,IEA,IEA,IDA IEA,IDA IEA,IMP,IEA,IMP IEA,IEA,IEA,IBA,IEA,IDA IEA,IDA IEA,IMP IGI IEA	AT1G02810,AT1G11545,AT1G22880,AT1G33800,AT1G48930,AT1G53830,AT1G54940,AT1G58370,AT1G63450,AT1G65310,AT1G74380,AT2G06850,AT2G15390,AT2G18800,AT2G30575,AT2G32610,AT2G32620,AT2G38650,AT2G41800,AT3G03050,AT3G07010,AT3G10710,AT3G23730,AT3G49720,AT3G53190,AT4G09990,AT4G14130,AT4G15290,AT4G22080,AT4G25820,AT4G28850,AT4G30280,AT4G30290,AT4G32460,AT4G33220,AT5G04960,AT5G04970,AT5G13870,AT5G22940,AT5G51490…
31	query_1	TRUE	3.35772e-08	275	668	30	0.0449102	0.109091	GO:0042546	GO:BP	cell wall biogenesis	23052	11829	c("GO:0044085", "GO:0071554")	IBA,IEA,IBA IEA,IBA,IMP,IEA,IBA,IGI IEA,IBA IEA,IEA,IBA,IBA,IBA,IBA,IEA,IMP,IMP,IBA IEA,IEA,IBA,IEA,IEA,IEA,IEA,IEA,IBA,IEA,IEA,IEA,IMP	AT1G03870,AT1G11545,AT1G33800,AT1G54940,AT1G63450,AT1G65310,AT1G74380,AT2G06850,AT2G15390,AT2G18800,AT2G20520,AT2G32610,AT2G32620,AT3G03050,AT3G23730,AT3G49720,AT4G02270,AT4G09990,AT4G14130,AT4G15290,AT4G25820,AT4G28850,AT4G30280,AT4G30290,AT5G13870,AT5G22940,AT5G49270,AT5G57530,AT5G57540,AT5G65810
32	query_1	TRUE	5.51381e-08	156	668	22	0.0329341	0.141026	GO:0009664	GO:BP	plant-type cell wall organization	23052	4031	c("GO:0071555", "GO:0071669")	IMP,IEA,IEA,IEA,NAS,IEA,IMP,IMP IGI,IMP,IEA,IEA,IEA,IEA,IMP,IEA,IEA,IDA,IEA,IEA,TAS IEA,IMP,IMP	AT1G05250,AT1G12560,AT1G20190,AT1G62980,AT1G65680,AT2G24980,AT2G41800,AT2G45890,AT3G49720,AT3G54590,AT4G08400,AT4G08410,AT4G13390,AT5G04960,AT5G06630,AT5G06640,AT5G14650,AT5G35190,AT5G49270,AT5G56320,AT5G63800,AT5G65810
33	query_1	TRUE	1.42624e-07	179	668	23	0.0344311	0.128492	GO:0098869	GO:BP	cellular oxidant detoxification	23052	22153	GO:1990748	IEA,IEA,IEA,IEA,IEA,IEA,IEA,IEA,IEA,IEA,IEA,IEA,IEA,IEA,IEA,IEA,IEA,IEA,IEA,IEA,IEA,IEA,IEA	AT1G05250,AT1G30870,AT1G34510,AT1G44970,AT1G49570,AT2G18980,AT2G39040,AT3G01950,AT3G28200,AT3G49960,AT3G62760,AT4G08390,AT4G08770,AT4G08780,AT4G11290,AT4G16270,AT4G26010,AT4G30170,AT5G17820,AT5G19890,AT5G22410,AT5G24070,AT5G67400
34	query_1	TRUE	3.06464e-07	303	668	30	0.0449102	0.0990099	GO:0009826	GO:BP	unidimensional cell growth	23052	4161	c("GO:0000902", "GO:0016049", "GO:0060560")	IMP,NAS,IEP,IGI,IGI IEP,IMP,IMP,IMP,IEP,IMP,IMP,IGI,IMP,IEA,IEP,IMP,IMP,IMP,IMP,IGI,IMP,IMP IGI IEA,IMP,IMP,IMP,IGI IBA,IGI,IMP,IMP,IGI	AT1G12040,AT1G65680,AT1G75780,AT1G79250,AT1G79860,AT2G06850,AT2G19760,AT2G26420,AT2G37540,AT2G41800,AT2G41970,AT3G49720,AT3G51460,AT3G63430,AT4G02270,AT4G12420,AT4G24580,AT4G34580,AT5G05500,AT5G13150,AT5G13990,AT5G15580,AT5G36260,AT5G48230,AT5G49270,AT5G51810,AT5G54380,AT5G62310,AT5G65090,AT5G65810
35	query_1	TRUE	4.02092e-07	1145	668	69	0.103293	0.060262	GO:0099402	GO:BP	plant organ development	23052	22331	c("GO:0048731", "GO:0048856")	IGI IBA,IMP,IEP,IMP,IMP,IMP,IMP IGI ISS IEA,IMP,IMP IGI,IMP,IMP IGI,IGI,IGI,IGI,IMP,IMP,IMP,IMP IGI,IMP,IMP,IMP,IMP,IGI ISS IEA,TAS IEA,IMP IEA,IMP,IMP,IEP,IMP,IMP,IGI,IMP,IMP,IMP,IMP,IMP,IMP IGI,IMP IGI,IMP,IMP,IMP,IMP,IEA,IGI,TAS,IMP IEP,IMP,IMP,IGI,IMP,IMP IGI,IGI,IMP IGI,IMP,IMP,IMP,IMP,IBA,IMP,IMP,IMP,IMP IBA,IMP,IMP,IMP,IMP,IMP,IMP,IMP	AT1G04160,AT1G04250,AT1G05620,AT1G12040,AT1G12560,AT1G12950,AT1G13620,AT1G16440,AT1G17840,AT1G27740,AT1G31770,AT1G34110,AT1G44970,AT1G53700,AT1G63450,AT1G65470,AT1G65570,AT1G70560,AT1G74380,AT1G74500,AT1G79840,AT2G03720,AT2G04025,AT2G06200,AT2G11890,AT2G18800,AT2G19760,AT2G23630,AT2G26260,AT2G26420,AT2G31220,AT2G33790,AT2G41970,AT2G45890,AT3G01730,AT3G17600,AT3G24240,AT3G28860,AT3G43960,AT3G44750…
36	query_1	TRUE	6.07063e-07	194	668	23	0.0344311	0.118557	GO:0072593	GO:BP	reactive oxygen species metabolic process	23052	20368	GO:0044237	IEA,IEA,IEA,IEA,IEA,IEA,IGI IBA,IEA,IEA,IEA,IBA IEA,IEA,IEA,IEA,IEA,IEA,IEA,IEA,IEA,IEA,IEA,IMP,IEA	AT1G05250,AT1G30870,AT1G34510,AT1G44970,AT1G49570,AT2G18980,AT2G23150,AT2G39040,AT3G28200,AT3G49960,AT4G08390,AT4G08770,AT4G08780,AT4G11290,AT4G16270,AT4G26010,AT4G30170,AT5G17820,AT5G19890,AT5G22410,AT5G24070,AT5G58580,AT5G67400
37	query_1	TRUE	6.07063e-07	194	668	23	0.0344311	0.118557	GO:1990748	GO:BP	cellular detoxification	23052	29104	c("GO:0009987", "GO:0097237", "GO:0098754")	IEA,IEA,IEA,IEA,IEA,IEA,IEA,IEA,IEA,IEA,IEA,IEA,IEA,IEA,IEA,IEA,IEA,IEA,IEA,IEA,IEA,IEA,IEA	AT1G05250,AT1G30870,AT1G34510,AT1G44970,AT1G49570,AT2G18980,AT2G39040,AT3G01950,AT3G28200,AT3G49960,AT3G62760,AT4G08390,AT4G08770,AT4G08780,AT4G11290,AT4G16270,AT4G26010,AT4G30170,AT5G17820,AT5G19890,AT5G22410,AT5G24070,AT5G67400
38	query_1	TRUE	6.52194e-07	195	668	23	0.0344311	0.117949	GO:0097237	GO:BP	cellular response to toxic substance	23052	21737	c("GO:0009636", "GO:0070887")	IEA,IEA,IEA,IEA,IEA,IEA,IEA,IEA,IEA,IEA,IEA,IEA,IEA,IEA,IEA,IEA,IEA,IEA,IEA,IEA,IEA,IEA,IEA	AT1G05250,AT1G30870,AT1G34510,AT1G44970,AT1G49570,AT2G18980,AT2G39040,AT3G01950,AT3G28200,AT3G49960,AT3G62760,AT4G08390,AT4G08770,AT4G08780,AT4G11290,AT4G16270,AT4G26010,AT4G30170,AT5G17820,AT5G19890,AT5G22410,AT5G24070,AT5G67400
39	query_1	TRUE	1.10238e-06	154	668	20	0.0299401	0.12987	GO:0010383	GO:BP	cell wall polysaccharide metabolic process	23052	4579	c("GO:0044036", "GO:0044264")	IEA,IMP IBA IEA,IBA,IEA,IDA IEA,IMP IBA,IEA,IBA,IEA,IEA,IMP IBA IEA,IEA,IEA,IEA,IDA IEA,IDA IEA,IEA,IBA,IDA IEA,IDA IEA	AT1G11545,AT1G33800,AT1G54940,AT1G58370,AT1G65310,AT1G74380,AT2G06850,AT2G15390,AT2G18800,AT3G23730,AT4G09990,AT4G14130,AT4G25820,AT4G28850,AT4G30280,AT4G30290,AT5G13870,AT5G22940,AT5G57530,AT5G57540
40	query_1	TRUE	1.4796e-06	188	668	22	0.0329341	0.117021	GO:0044036	GO:BP	cell wall macromolecule metabolic process	23052	12594	c("GO:0044260", "GO:0071554")	IEA,IMP IBA IEA,IBA,IEA,IEA,IDA IEA,IMP IBA,IEA,IBA,IEA,IEA,IEA,IMP IBA IEA,IEA,IEA,IEA,IDA IEA,IDA IEA,IEA,IBA,IDA IEA,IDA IEA	AT1G11545,AT1G33800,AT1G54940,AT1G56680,AT1G58370,AT1G65310,AT1G74380,AT2G06850,AT2G15390,AT2G18800,AT2G43600,AT3G23730,AT4G09990,AT4G14130,AT4G25820,AT4G28850,AT4G30280,AT4G30290,AT5G13870,AT5G22940,AT5G57530,AT5G57540
41	query_1	TRUE	1.48188e-06	221	668	24	0.0359281	0.108597	GO:0048588	GO:BP	developmental cell growth	23052	14914	c("GO:0016049", "GO:0048468", "GO:0048589")	IGI IBA,IMP,IMP,IMP,IMP,IGI,IGI IEP,IMP,IEP,IMP,IMP,IMP,IMP,IMP,IMP,IMP,IMP,IMP,IGI,IMP,IMP,IMP,IMP,IMP	AT1G04160,AT1G12560,AT1G12950,AT1G63450,AT1G74380,AT1G79250,AT1G79860,AT2G26420,AT2G37540,AT2G41970,AT2G45890,AT3G01730,AT3G43960,AT3G51460,AT4G15290,AT4G24580,AT4G34580,AT5G05500,AT5G13150,AT5G13990,AT5G36260,AT5G48230,AT5G56540,AT5G60660
42	query_1	TRUE	1.87389e-06	770	668	51	0.0763473	0.0662338	GO:0030154	GO:BP	cell differentiation	23052	7722	GO:0048869	IGI IBA,IEA,IMP,IMP,IMP,IDA IBA IEA,IMP,IMP,IEA,IMP,IMP,IMP,IMP,IMP,IMP,IGI,IMP,IGI IEP,IMP,IDA IBA IEA,IMP,IEP,IMP,IMP,IMP,IMP,IMP,IMP,IMP,TAS,IMP IEP,IMP,IMP,IMP,IMP IEA,IMP,IEA,IMP,IMP,IMP,IGI,IMP,IMP IBA,IMP,IMP,IMP,IMP,IDA IMP,IMP,IMP,IMP	AT1G04160,AT1G08590,AT1G12040,AT1G12560,AT1G12950,AT1G13620,AT1G16440,AT1G19520,AT1G22330,AT1G27740,AT1G33240,AT1G63450,AT1G63650,AT1G65470,AT1G74380,AT1G79250,AT1G79840,AT1G79860,AT2G03720,AT2G04025,AT2G26420,AT2G37540,AT2G41970,AT2G45890,AT3G01730,AT3G10525,AT3G43960,AT3G49080,AT3G51460,AT3G62680,AT4G02270,AT4G13890,AT4G14750,AT4G15290,AT4G21750,AT4G24580,AT4G28650,AT4G34580,AT5G05500,AT5G10430…
43	query_1	TRUE	2.36007e-06	731	668	49	0.0733533	0.0670315	GO:0009888	GO:BP	tissue development	23052	4210	GO:0048856	IGI IBA,IMP ISS,IMP,IMP,IMP,IGI ISS IEA,IMP,IMP,IMP,IMP IGI,IEA,IMP,IMP,IMP,IGI,IMP,IMP,IMP,IMP,IGI ISS IEA,IMP,IMP,IMP,IMP,IMP IGI,IMP,IMP,IMP,IMP,IMP,TAS,IMP IEP,IMP,IMP,IMP,IMP IGI,IMP ISS,IMP IGI,IMP,IMP,IMP,IMP,IMP,IEA,IMP,IMP,IMP,IMP,IMP	AT1G04160,AT1G08590,AT1G12040,AT1G12560,AT1G12950,AT1G13620,AT1G16440,AT1G27740,AT1G33240,AT1G34110,AT1G50930,AT1G63450,AT1G63650,AT1G65470,AT1G70560,AT1G74380,AT1G75640,AT1G79840,AT2G03720,AT2G04025,AT2G26420,AT2G41970,AT2G45890,AT3G01730,AT3G24240,AT3G43960,AT3G47710,AT3G49240,AT3G51460,AT3G57860,AT3G62680,AT4G02270,AT4G14750,AT4G15290,AT4G24190,AT4G26540,AT4G28650,AT4G31920,AT4G34580,AT5G05500…
44	query_1	TRUE	1.46293e-05	425	668	33	0.0494012	0.0776471	GO:0000902	GO:BP	cell morphogenesis	23052	306	GO:0009653	IMP,IMP,IMP,NAS,IEP,IGI,IGI IEP,IMP,IMP,IMP,IEP,IMP,IMP,IGI,IMP,IEA,IEP,IMP,IMP,IMP,IMP,IMP,IGI,IMP,IMP IGI IEA,IMP,IMP,IMP,IGI IBA,IGI,IMP,IMP,IGI	AT1G12040,AT1G27740,AT1G33240,AT1G65680,AT1G75780,AT1G79250,AT1G79860,AT2G06850,AT2G19760,AT2G26420,AT2G37540,AT2G41800,AT2G41970,AT3G49720,AT3G51460,AT3G63430,AT4G02270,AT4G12420,AT4G14750,AT4G24580,AT4G34580,AT5G05500,AT5G13150,AT5G13990,AT5G15580,AT5G36260,AT5G48230,AT5G49270,AT5G51810,AT5G54380,AT5G62310,AT5G65090,AT5G65810
45	query_1	TRUE	3.16653e-05	3260	668	140	0.209581	0.0429448	GO:0048856	GO:BP	anatomical structure development	23052	15160	GO:0032502	IGI IBA,IMP,IEP,IMP ISS,IMP,IMP,IMP,IMP,IMP IGI ISS IEA,IMP,IMP IGI,IMP,IMP,IMP,IMP IGI,IMP,IMP IGI,IGI,IEA,IMP,IGI,IEA,IMP,IMP IEA,IMP,IMP IGI,IMP,NAS,IMP,IEA,IMP IGI,IEA,IMP,IMP,IMP,IMP,IEP,IGI,IMP,IMP IGI IEP,IMP,IGI ISS IEA,TAS IEA,IMP,IMP IEA,IMP,IMP,IBA,IEP,IMP,IMP,IEP IBA,IGI,IMP,IMP,IMP,IEP,IMP,IMP,IMP,IGI,IEA,IMP,IMP,IMP,IMP,IMP,IMP,IMP,IMP IGI,IMP,IMP IGI,IMP,IMP,IMP IEP IBA,IMP,IMP,IMP…	AT1G04160,AT1G04250,AT1G05620,AT1G08590,AT1G10470,AT1G12040,AT1G12560,AT1G12950,AT1G13620,AT1G16440,AT1G17840,AT1G19520,AT1G25450,AT1G27740,AT1G31770,AT1G33240,AT1G34110,AT1G44970,AT1G50930,AT1G53130,AT1G53700,AT1G62440,AT1G63450,AT1G63650,AT1G63930,AT1G65470,AT1G65570,AT1G65680,AT1G69770,AT1G70440,AT1G70560,AT1G72430,AT1G72970,AT1G74380,AT1G74500,AT1G75640,AT1G75780,AT1G79250,AT1G79840,AT1G79860…
46	query_1	TRUE	3.37126e-05	3472	668	147	0.22006	0.0423387	GO:0071840	GO:BP	cellular component organization or biogenesis	23052	19777	GO:0009987	IDA IBA IEA,IEA,IMP IBA IEA,IBA,IBA IEA,IMP,IBA,IEA,IEA,IBA,IEA,IMP IEA,IMP,IEA,IEA,IBA IEA,IMP TAS IEA,IEA,IBA,IEA,IMP,IBA IEA,IBA,IEA,IBA,IEA,IBA,IBA IEA,IEA,IBA IEA,IEA,IEA,IMP,IEA,IDA IMP IBA IEA,NAS IEA,IGI IEA,IMP,IBA,IMP,IBA IEA,IBA,IGI,IEA,IGI IEA,IBA IEA,IMP IEA,IDA IBA,IBA,IBA,IEA,IBA,IBA,IEA,IEA,IMP IBA,IEA,IGI,IBA IEA,IBA IEA,IMP IBA IEA,IBA,IBA,IEA,IMP,IMP IBA,IMP IGI,IBA IEA,IBA IEA…	AT1G01750,AT1G02810,AT1G03780,AT1G03870,AT1G04160,AT1G05250,AT1G09580,AT1G11545,AT1G12040,AT1G12150,AT1G12560,AT1G19520,AT1G19900,AT1G20190,AT1G22880,AT1G25240,AT1G27390,AT1G30850,AT1G30960,AT1G32860,AT1G33240,AT1G33800,AT1G45545,AT1G48930,AT1G50490,AT1G53830,AT1G54690,AT1G54940,AT1G56110,AT1G57590,AT1G62440,AT1G62980,AT1G63450,AT1G65310,AT1G65470,AT1G65680,AT1G69770,AT1G72430,AT1G74380,AT1G75640…
47	query_1	TRUE	3.37126e-05	301	668	26	0.0389222	0.0863787	GO:0098754	GO:BP	detoxification	23052	22093	c("GO:0008150", "GO:0009636")	IEA,IEA,TAS,IEA,IEA,IEA,IEA,TAS,IEA,IEA,IEA,IEA,IEA,TAS IEA,IEA,IEA,IEA,IEA,IEA,IEA,IEA,IEA,IEA,IEA,IEA,IEA	AT1G05250,AT1G12950,AT1G17190,AT1G30870,AT1G34510,AT1G44970,AT1G49570,AT1G53680,AT2G18980,AT2G39040,AT3G01950,AT3G28200,AT3G49960,AT3G62760,AT4G08390,AT4G08770,AT4G08780,AT4G11290,AT4G16270,AT4G26010,AT4G30170,AT5G17820,AT5G19890,AT5G22410,AT5G24070,AT5G67400
48	query_1	TRUE	3.75449e-05	853	668	51	0.0763473	0.059789	GO:0048869	GO:BP	cellular developmental process	23052	15172	c("GO:0009987", "GO:0032502")	IGI IBA,IEA,IMP,IMP,IMP,IDA IBA IEA,IMP,IMP,IEA,IMP,IMP,IMP,IMP,IMP,IMP,IGI,IMP,IGI IEP,IMP,IDA IBA IEA,IMP,IEP,IMP,IMP,IMP,IMP,IMP,IMP,IMP,TAS,IMP IEP,IMP,IMP,IMP,IMP IEA,IMP,IEA,IMP,IMP,IMP,IGI,IMP,IMP IBA,IMP,IMP,IMP,IMP,IDA IMP,IMP,IMP,IMP	AT1G04160,AT1G08590,AT1G12040,AT1G12560,AT1G12950,AT1G13620,AT1G16440,AT1G19520,AT1G22330,AT1G27740,AT1G33240,AT1G63450,AT1G63650,AT1G65470,AT1G74380,AT1G79250,AT1G79840,AT1G79860,AT2G03720,AT2G04025,AT2G26420,AT2G37540,AT2G41970,AT2G45890,AT3G01730,AT3G10525,AT3G43960,AT3G49080,AT3G51460,AT3G62680,AT4G02270,AT4G13890,AT4G14750,AT4G15290,AT4G21750,AT4G24580,AT4G28650,AT4G34580,AT5G05500,AT5G10430…
49	query_1	TRUE	0.00016777	329	668	26	0.0389222	0.0790274	GO:0044264	GO:BP	cellular polysaccharide metabolic process	23052	12713	c("GO:0005976", "GO:0044260", "GO:0044262")	IEA,IEA,IMP IBA IEA,IEA,IBA,IEA,IDA IEA,IMP IBA,IEA,IBA,IEA,IEA,IEA,IEA,IEA,IMP IBA IEA,IEA,IEA,IEA,IEA,IDA IEA,IDA IEA,IEA,IBA,IDA IEA,IDA IEA	AT1G11545,AT1G22880,AT1G33800,AT1G48930,AT1G54940,AT1G58370,AT1G65310,AT1G74380,AT2G06850,AT2G15390,AT2G18800,AT2G32610,AT2G32620,AT3G03050,AT3G23730,AT4G09990,AT4G14130,AT4G15290,AT4G25820,AT4G28850,AT4G30280,AT4G30290,AT5G13870,AT5G22940,AT5G57530,AT5G57540
50	query_1	TRUE	0.000180274	3401	668	141	0.211078	0.0414584	GO:0032502	GO:BP	developmental process	23052	8814	GO:0008150	IGI IBA,IMP,IEP,IMP ISS IEA,IMP,IMP,IMP,IMP,IDA IMP IGI ISS IBA IEA,IMP,IMP IGI,IMP,IEA,IMP,IMP,IMP IGI,IMP,IMP IGI,IGI,IEA,IMP,IGI,IEA,IMP,IMP IEA,IMP,IMP IGI,IMP,NAS,IMP,IEA,IMP IGI,IEA,IMP,IMP,IMP,IMP,IEP,IGI,IMP,IMP IGI IEP,IMP,IDA IGI ISS IBA IEA,TAS IEA,IMP,IMP IEA,IMP,IMP,IBA,IEP,IMP,IMP,IEP IBA,IGI,IMP,IMP,IMP,IEP,IMP,IMP,IMP,IGI,IEA,IMP,IMP,IMP,IMP,IMP,IMP,IMP,IMP IGI,IMP,IMP IGI,IMP,IMP…	AT1G04160,AT1G04250,AT1G05620,AT1G08590,AT1G10470,AT1G12040,AT1G12560,AT1G12950,AT1G13620,AT1G16440,AT1G17840,AT1G19520,AT1G22330,AT1G25450,AT1G27740,AT1G31770,AT1G33240,AT1G34110,AT1G44970,AT1G50930,AT1G53130,AT1G53700,AT1G62440,AT1G63450,AT1G63650,AT1G63930,AT1G65470,AT1G65570,AT1G65680,AT1G69770,AT1G70440,AT1G70560,AT1G72430,AT1G72970,AT1G74380,AT1G74500,AT1G75640,AT1G75780,AT1G79250,AT1G79840…
51	query_1	TRUE	0.000264991	3071	668	129	0.193114	0.0420059	GO:0016043	GO:BP	cellular component organization	23052	5650	GO:0071840	IDA IBA IEA,IEA,IMP IBA IEA,IBA IEA,IMP,IBA,IEA,IEA,IBA,IEA,IMP IEA,IMP,IEA,IEA,IBA IEA,IMP TAS IEA,IEA,IBA,IEA,IMP,IBA,IEA,IBA,IEA,IBA,IEA,IBA IEA,IEA,IEA,IEA,IDA IMP IBA IEA,NAS IEA,IGI IEA,IMP,IMP,IBA IEA,IGI,IEA,IEA,IEA,IMP IEA,IDA IBA,IEA,IBA,IBA,IEA,IEA,IMP IBA,IEA,IGI,IEA,IEA,IMP IBA IEA,IBA,IBA,IEA,IMP,IMP IGI,IEA,IBA IEA,IBA,IEA,IBA IEA,IMP,IEA,IBA IEA,TAS,IMP,IMP IEA,IEA,IMP,IMP,IMP IGI…	AT1G01750,AT1G02810,AT1G03780,AT1G04160,AT1G05250,AT1G09580,AT1G11545,AT1G12040,AT1G12150,AT1G12560,AT1G19520,AT1G19900,AT1G20190,AT1G22880,AT1G25240,AT1G27390,AT1G30850,AT1G30960,AT1G32860,AT1G33240,AT1G45545,AT1G48930,AT1G50490,AT1G53830,AT1G54690,AT1G54940,AT1G57590,AT1G62440,AT1G62980,AT1G65310,AT1G65470,AT1G65680,AT1G69770,AT1G72430,AT1G75640,AT1G75780,AT1G79860,AT1G80270,AT2G06850,AT2G15390…
52	query_1	TRUE	0.000316664	342	668	26	0.0389222	0.0760234	GO:0009636	GO:BP	response to toxic substance	23052	4006	GO:0042221	IEA,IEA,IEP TAS IEA,IEA,IEA,IEA,IEA,TAS IEA,IEA,IEA,IEA,IEA,IEA,TAS IEA,IEA,IEA,IEA,IEA,IEA,IEA,IEA,IEA,IEA,IEA,IEA,IEA	AT1G05250,AT1G12950,AT1G17190,AT1G30870,AT1G34510,AT1G44970,AT1G49570,AT1G53680,AT2G18980,AT2G39040,AT3G01950,AT3G28200,AT3G49960,AT3G62760,AT4G08390,AT4G08770,AT4G08780,AT4G11290,AT4G16270,AT4G26010,AT4G30170,AT5G17820,AT5G19890,AT5G22410,AT5G24070,AT5G67400
53	query_1	TRUE	0.000534994	251	668	21	0.0314371	0.0836653	GO:0006073	GO:BP	cellular glucan metabolic process	23052	2105	c("GO:0044042", "GO:0044264")	IEA,IEA,IEA,IDA IEA,IMP IBA,IEA,IBA,IEA,IEA,IEA,IEA,IEA,IEA,IEA,IEA,IEA,IDA IEA,IDA IEA,IEA,IDA IEA,IDA IEA	AT1G11545,AT1G22880,AT1G48930,AT1G65310,AT1G74380,AT2G06850,AT2G15390,AT2G18800,AT2G32610,AT2G32620,AT3G03050,AT3G23730,AT4G14130,AT4G15290,AT4G25820,AT4G28850,AT4G30280,AT4G30290,AT5G13870,AT5G57530,AT5G57540
54	query_1	TRUE	0.000534994	2046	668	92	0.137725	0.0449658	GO:0048731	GO:BP	system development	23052	15045	c("GO:0007275", "GO:0048856")	IGI IBA,IMP,IEP,ISS,IMP,IMP,IMP,IMP,IMP IGI ISS IEA,IMP,IMP IGI,IMP,IMP IGI,IGI,IGI,IMP,IGI,IMP,IMP,IMP,IMP,IMP,IMP IGI,IMP,IMP,IMP,IMP,IMP,IMP,IGI ISS IEA,TAS IEA,IMP IEA,IMP,IMP,IEP,IMP,IMP,IEP IBA,IGI,IMP,IMP,IMP,IMP,IMP,IMP,IMP,IMP IGI,IMP IGI,IMP,IMP IEP IBA,IMP,IMP,IMP,IEA,IGI,IMP,TAS,IMP,IMP IEP,IMP IEA,IMP,IBA,IMP,IGI IEP,IMP,IMP IGI,IGI,ISS,IMP IGI,IMP,IMP,IMP,IMP,TAS,IMP,IMP,IBA,IMP,IMP…	AT1G04160,AT1G04250,AT1G05620,AT1G08590,AT1G10470,AT1G12040,AT1G12560,AT1G12950,AT1G13620,AT1G16440,AT1G17840,AT1G27740,AT1G31770,AT1G34110,AT1G44970,AT1G53130,AT1G53700,AT1G63450,AT1G63930,AT1G65470,AT1G65570,AT1G69770,AT1G70560,AT1G74380,AT1G74500,AT1G75640,AT1G79840,AT1G79860,AT2G03720,AT2G04025,AT2G06200,AT2G11890,AT2G18800,AT2G19760,AT2G23630,AT2G26260,AT2G26420,AT2G27840,AT2G31220,AT2G33790…
55	query_1	TRUE	0.000749149	257	668	21	0.0314371	0.0817121	GO:0044042	GO:BP	glucan metabolic process	23052	12599	GO:0005976	IEA,IEA,IEA,IDA IEA,IMP IBA,IEA,IBA,IEA,IEA,IEA,IEA,IEA,IEA,IEA,IEA,IEA,IDA IEA,IDA IEA,IEA,IDA IEA,IDA IEA	AT1G11545,AT1G22880,AT1G48930,AT1G65310,AT1G74380,AT2G06850,AT2G15390,AT2G18800,AT2G32610,AT2G32620,AT3G03050,AT3G23730,AT4G14130,AT4G15290,AT4G25820,AT4G28850,AT4G30280,AT4G30290,AT5G13870,AT5G57530,AT5G57540
56	query_1	TRUE	0.000750179	471	668	31	0.0464072	0.0658174	GO:0006979	GO:BP	response to oxidative stress	23052	2910	GO:0006950	IEA,IDA,IEA,IEA,IMP IEP,IEA,IEA,IEA,IMP,IEP,IEP,IEA,IEA,IEA,IEA,IGI,IBA IEA,IEA,IEA,IEA,IEA,IEP IEA,IEA,IEA,IEA,IEA,IEP,IEA,IEA,IEA,IEA	AT1G05250,AT1G09210,AT1G30850,AT1G30870,AT1G31770,AT1G34510,AT1G44970,AT1G49570,AT1G53130,AT1G66950,AT2G16500,AT2G18980,AT2G39040,AT3G28200,AT3G49960,AT3G56090,AT4G08390,AT4G08770,AT4G08780,AT4G11290,AT4G16270,AT4G21830,AT4G21850,AT4G26010,AT4G30170,AT5G17820,AT5G19790,AT5G19890,AT5G22410,AT5G24070,AT5G67400
57	query_1	TRUE	0.00126355	170	668	16	0.0239521	0.0941176	GO:0045488	GO:BP	pectin metabolic process	23052	13288	GO:0010393	IEA,IEA,IEA,IEA,IMP,IEA,IEA,IMP IGI IEA,IEA,IEA,IMP,IEA,IMP IEA,IEA,IEA,IMP IGI IEA	AT1G02810,AT1G53830,AT2G30575,AT2G38650,AT2G41800,AT3G07010,AT3G10710,AT3G49720,AT3G53190,AT4G22080,AT4G32460,AT4G33220,AT5G04960,AT5G04970,AT5G51490,AT5G65810
58	query_1	TRUE	0.0013339	171	668	16	0.0239521	0.0935673	GO:0010393	GO:BP	galacturonan metabolic process	23052	4586	GO:0005976	IEA,IEA,IEA,IEA,IMP,IEA,IEA,IMP IGI IEA,IEA,IEA,IMP,IEA,IMP IEA,IEA,IEA,IMP IGI IEA	AT1G02810,AT1G53830,AT2G30575,AT2G38650,AT2G41800,AT3G07010,AT3G10710,AT3G49720,AT3G53190,AT4G22080,AT4G32460,AT4G33220,AT5G04960,AT5G04970,AT5G51490,AT5G65810
59	query_1	TRUE	0.00180711	35	668	7	0.010479	0.2	GO:0009958	GO:BP	positive gravitropism	23052	4260	GO:0009630	IMP,IMP,IGI IEA,IGI,IMP,IMP,IMP	AT1G70560,AT2G02950,AT2G14820,AT2G23050,AT3G28860,AT5G57090,AT5G62500
60	query_1	TRUE	0.0022324	2864	668	117	0.17515	0.040852	GO:0007275	GO:BP	multicellular organism development	23052	3168	c("GO:0032501", "GO:0048856")	IGI IBA,IMP,IEP,ISS,IMP,IMP,IMP,IMP,IMP IGI ISS IEA,IMP,IMP IGI,IMP,IMP,IMP IGI,IMP,IGI,IGI,IMP,IGI,IEA,IMP,IEA,IMP,IMP IGI,IMP,IMP,IEA,IMP IGI,IEA,IMP,IMP,IMP,IMP,IMP,IMP,IMP,IGI ISS IEA,TAS IEA,IMP IEA,IMP,IMP,IEP,IMP,IMP,IEP IBA,IGI,IMP,IMP,IMP,IMP,IMP,IGI,IEA,IMP,IMP,IMP,IMP,IMP,IMP,IMP IGI,IMP,IMP IGI,IMP,IMP,IMP IEP IBA,IMP,IMP,IMP,IMP,IMP,IMP,IMP,IEA,IGI,IMP,TAS,IMP,IMP IEP,IMP IEA,IMP,IBA…	AT1G04160,AT1G04250,AT1G05620,AT1G08590,AT1G10470,AT1G12040,AT1G12560,AT1G12950,AT1G13620,AT1G16440,AT1G17840,AT1G19520,AT1G27740,AT1G31770,AT1G33240,AT1G34110,AT1G44970,AT1G53130,AT1G53700,AT1G62440,AT1G63450,AT1G63650,AT1G63930,AT1G65470,AT1G65570,AT1G69770,AT1G70440,AT1G70560,AT1G72430,AT1G72970,AT1G74380,AT1G74500,AT1G75640,AT1G79840,AT1G79860,AT2G03720,AT2G04025,AT2G06200,AT2G11890,AT2G18800…
61	query_1	TRUE	0.00270313	145	668	14	0.0209581	0.0965517	GO:0042545	GO:BP	cell wall modification	23052	11828	GO:0071555	IEA,IMP,IEA,NAS,IMP,IGI,IEA,IEA,IEA,IEA,IDA,IEA,TAS,IMP	AT1G02810,AT1G19900,AT1G53830,AT1G65680,AT2G18800,AT2G31220,AT3G10710,AT4G33220,AT5G04960,AT5G04970,AT5G14650,AT5G51490,AT5G56320,AT5G63800
62	query_1	TRUE	0.00385852	1210	668	58	0.0868263	0.0479339	GO:0005975	GO:BP	carbohydrate metabolic process	23052	2009	c("GO:0044238", "GO:0071704")	IEA,IEA,IEA,IEA,IEA,IDA IMP IBA IEA,IEA,IEA,IEA,IBA,IEA,IEA,IBA,IMP,IDA IEA,IEA,IEA,IMP IBA,IEA,IBA,IEA,IEA,IEA,IEA,IEA,IEA,IMP,IEA,IEA,IEA,IEA,IEA,IEA,IEA,IMP IGI IEA,IEA,IEA,IMP IBA IEA,IEA,IEA,IEA,IEA,IEA,IDA IEA,IDA IEA,IMP,IEA,IEA,IMP IEA,IEA,IEA,IEA,IBA,IEA,IDA IEA,IDA IEA,IEA,IMP IGI IEA	AT1G02810,AT1G05650,AT1G11545,AT1G22880,AT1G32860,AT1G33800,AT1G47600,AT1G48930,AT1G53830,AT1G54940,AT1G56680,AT1G58370,AT1G59171,AT1G63450,AT1G65310,AT1G65570,AT1G66270,AT1G74380,AT2G06850,AT2G15390,AT2G16230,AT2G18800,AT2G30575,AT2G32610,AT2G32620,AT2G38650,AT2G41800,AT2G43600,AT2G43880,AT2G45310,AT3G03050,AT3G07010,AT3G10710,AT3G23730,AT3G49720,AT3G53190,AT3G61490,AT4G09990,AT4G14130,AT4G15290…
63	query_1	TRUE	0.00424853	3244	668	128	0.191617	0.0394575	GO:0032501	GO:BP	multicellular organismal process	23052	8813	GO:0008150	IGI IBA,IMP,IEP,ISS,IMP,IMP,IMP,IMP,IMP IGI ISS IEA,IMP,IMP IGI,IMP,IMP,IMP,IMP IGI,IMP,IMP IGI,IGI,IMP,IGI,IMP,IEA,IMP,IEA,IMP,IMP IGI,IMP,IMP,IEA,IMP IGI,IEA,IMP,IMP,IMP,IMP,IGI,IMP,IMP IGI IEP,IMP,IGI ISS IEA,TAS IEA,IMP IEA,IMP,IMP,IEP,IMP,IMP,IEP IBA,IGI,IMP,IMP,IMP,IEP,IMP,IMP,IMP IGI,IEA,IMP,IMP,IMP,IMP,IMP,IMP,IMP IGI,IMP,IMP IGI,IMP,IMP,IMP IEP IBA,IMP,IMP,IMP,IMP,IMP,IMP,IMP,IEA,IGI,IMP…	AT1G04160,AT1G04250,AT1G05620,AT1G08590,AT1G10470,AT1G12040,AT1G12560,AT1G12950,AT1G13620,AT1G16440,AT1G17840,AT1G19520,AT1G25450,AT1G27740,AT1G31770,AT1G33240,AT1G34110,AT1G44970,AT1G53130,AT1G53700,AT1G53830,AT1G62440,AT1G63450,AT1G63650,AT1G63930,AT1G65470,AT1G65570,AT1G69770,AT1G70440,AT1G70560,AT1G72430,AT1G72970,AT1G74380,AT1G74500,AT1G75640,AT1G79250,AT1G79840,AT1G79860,AT2G03720,AT2G04025…
64	query_1	TRUE	0.00632557	177	668	15	0.0224551	0.0847458	GO:0048638	GO:BP	regulation of developmental growth	23052	14953	c("GO:0040008", "GO:0048589", "GO:0050793")	IGI ISS IEA,IGI,IGI,IGI ISS IEA,IMP,IGI,IMP IGI,IEA,IMP,IGI,IMP,IGI,IMP,IMP IEA,IMP IGI	AT1G13620,AT1G34110,AT1G79860,AT2G04025,AT2G41800,AT3G24240,AT3G49720,AT3G63430,AT4G24190,AT4G26540,AT4G31920,AT5G13150,AT5G13990,AT5G15580,AT5G65810
65	query_1	TRUE	0.00761357	106	668	11	0.0164671	0.103774	GO:0008202	GO:BP	steroid metabolic process	23052	3545	c("GO:0006629", "GO:1901360")	IEA,TAS IEA,IDA,IEA,IBA,IMP IEA,IEA,IMP IGI IBA IEA,IDA IBA TAS IEA,IEA,IMP	AT1G10030,AT1G76090,AT2G14920,AT2G26260,AT2G37700,AT2G45400,AT4G11820,AT4G22756,AT5G38970,AT5G47770,AT5G48230
66	query_1	TRUE	0.00797542	375	668	24	0.0359281	0.064	GO:0040008	GO:BP	regulation of growth	23052	11467	c("GO:0040007", "GO:0050789")	IGI ISS IEA,IMP,IGI,IEA,IMP IEA,IEA,IEA,IGI,IGI ISS IEA,IMP,IGI,IEA,IMP IGI,IEA,IMP,IMP,IEA,IGI,IMP,IGI,IMP,IMP IEA,IEA,IMP IGI	AT1G13620,AT1G33240,AT1G34110,AT1G53700,AT1G72430,AT1G74500,AT1G79250,AT1G79860,AT2G04025,AT2G41800,AT3G24240,AT3G47710,AT3G49720,AT3G63430,AT4G08770,AT4G24190,AT4G24580,AT4G26540,AT4G31920,AT5G13150,AT5G13990,AT5G15580,AT5G62310,AT5G65810
67	query_1	TRUE	0.00817787	182	668	15	0.0224551	0.0824176	GO:0009932	GO:BP	cell tip growth	23052	4237	GO:0009826	IGI,IGI IEP,IMP,IEP,IMP,IMP,IMP,IMP,IMP,IGI,IMP,IMP,IMP,IMP,IMP	AT1G79250,AT1G79860,AT2G26420,AT2G37540,AT2G41970,AT3G51460,AT4G12420,AT4G24580,AT4G34580,AT5G13150,AT5G13990,AT5G36260,AT5G48230,AT5G49270,AT5G65090
68	query_1	TRUE	0.0100376	128	668	12	0.0179641	0.09375	GO:0009606	GO:BP	tropism	23052	3980	GO:0009605	IMP,IMP IGI IEA,IGI IEA,IGI,IMP,IMP,IMP,IBA IEA,IMP,IEA,IMP,IMP IBA	AT1G70560,AT2G02950,AT2G14820,AT2G23050,AT3G17600,AT3G28860,AT3G45780,AT3G48550,AT5G03640,AT5G06990,AT5G57090,AT5G62500
69	query_1	TRUE	0.0109188	34	668	6	0.00898204	0.176471	GO:0010082	GO:BP	regulation of root meristem growth	23052	4358	c("GO:0010015", "GO:0010075", "GO:0010449")	IGI ISS IEA,IGI,IGI ISS IEA,IGI,IGI,IMP	AT1G13620,AT1G34110,AT2G04025,AT3G24240,AT4G26540,AT4G31920
70	query_1	TRUE	0.0120397	48	668	7	0.010479	0.145833	GO:0016126	GO:BP	sterol biosynthetic process	23052	5720	c("GO:0006694", "GO:0016125", "GO:1901617")	IEA,TAS IEA,IEA,IBA,IEA,IMP IGI IBA IEA,IEA	AT1G10030,AT1G76090,AT2G26260,AT2G37700,AT4G11820,AT4G22756,AT5G47770
71	query_1	TRUE	0.0151108	14	668	4	0.00598802	0.285714	GO:0045337	GO:BP	farnesyl diphosphate biosynthetic process	23052	13238	c("GO:0008654", "GO:0016114", "GO:0045338")	IDA IEA,IEA,IBA IEA,IDA IBA IEA	AT3G14530,AT3G20160,AT4G11820,AT5G47770
72	query_1	TRUE	0.0174263	100	668	10	0.0149701	0.1	GO:0045490	GO:BP	pectin catabolic process	23052	13290	c("GO:0000272", "GO:0045488")	IEA,IEA,IEA,IEA,IEA,IEA,IEA,IEA,IEA,IEA	AT1G02810,AT1G53830,AT3G07010,AT3G10710,AT3G53190,AT4G22080,AT4G33220,AT5G04960,AT5G04970,AT5G51490
73	query_1	TRUE	0.0175254	352	668	22	0.0329341	0.0625	GO:0051128	GO:BP	regulation of cellular component organization	23052	15613	c("GO:0016043", "GO:0050794")	IMP IEA,IMP,IBA,IMP,IGI,IBA,IMP IBA,IMP,IBA,IEA,IGI,IMP IEA,IEA,IDA,IGI,IMP,IEA,IMP IEA,IBA,IMP,IBA,IGI	AT1G03780,AT1G33240,AT1G50490,AT1G72430,AT1G79860,AT2G19760,AT2G34150,AT2G41800,AT3G10525,AT3G44050,AT3G49720,AT3G57860,AT3G63430,AT4G13850,AT5G13150,AT5G13990,AT5G15510,AT5G15580,AT5G54920,AT5G58580,AT5G62500,AT5G65810
74	query_1	TRUE	0.0189601	84	668	9	0.0134731	0.107143	GO:0016125	GO:BP	sterol metabolic process	23052	5719	c("GO:0008202", "GO:1901615")	IEA,TAS IEA,IEA,IBA,IEA,IMP IGI IBA IEA,IBA,IEA,IMP	AT1G10030,AT1G76090,AT2G26260,AT2G37700,AT4G11820,AT4G22756,AT5G38970,AT5G47770,AT5G48230
75	query_1	TRUE	0.0210605	2	668	2	0.00299401	1	GO:1903942	GO:BP	positive regulation of respiratory gaseous exchange	23052	26956	c("GO:0007585", "GO:0043576", "GO:0051240")	IMP,IMP	AT3G49720,AT5G65810
76	query_1	TRUE	0.0210605	2	668	2	0.00299401	1	GO:0043576	GO:BP	regulation of respiratory gaseous exchange	23052	12429	c("GO:0007585", "GO:0051239")	IMP,IMP	AT3G49720,AT5G65810
77	query_1	TRUE	0.0210605	2	668	2	0.00299401	1	GO:0007585	GO:BP	respiratory gaseous exchange by respiratory system	23052	3449	GO:0032501	IMP,IMP	AT3G49720,AT5G65810
78	query_1	TRUE	0.0213508	86	668	9	0.0134731	0.104651	GO:0006694	GO:BP	steroid biosynthetic process	23052	2664	c("GO:0008202", "GO:0008610", "GO:1901362")	IEA,TAS IEA,IEA,IBA,IMP IEA,IEA,IMP IGI IBA IEA,IDA IBA TAS IEA,IEA	AT1G10030,AT1G76090,AT2G26260,AT2G37700,AT2G45400,AT4G11820,AT4G22756,AT5G38970,AT5G47770
79	query_1	TRUE	0.0273027	72	668	8	0.011976	0.111111	GO:0051510	GO:BP	regulation of unidimensional cell growth	23052	15910	c("GO:0001558", "GO:0009826", "GO:0022604", "GO:0048638")	IGI,IMP,IGI,IEA,IGI,IMP,IMP IEA,IGI	AT1G79860,AT2G41800,AT3G49720,AT3G63430,AT5G13150,AT5G13990,AT5G15580,AT5G65810
80	query_1	TRUE	0.0371379	259	668	17	0.0254491	0.0656371	GO:0000904	GO:BP	cell morphogenesis involved in differentiation	23052	308	c("GO:0000902", "GO:0048468")	IMP,IMP,IMP,IGI,IGI IEP,IMP,IEP,IMP,IMP,IMP,IMP,IMP,IGI,IMP,IMP,IMP,IMP	AT1G12040,AT1G27740,AT1G33240,AT1G79250,AT1G79860,AT2G26420,AT2G37540,AT2G41970,AT3G51460,AT4G14750,AT4G24580,AT4G34580,AT5G13150,AT5G13990,AT5G36260,AT5G48230,AT5G65090
81	query_1	TRUE	0.0371379	680	668	34	0.0508982	0.05	GO:0065009	GO:BP	regulation of molecular function	23052	18630	GO:0065007	IEA,IEA,IEA,IBA,IEA,IEA,ISS,IEA,IBA IEA,IMP,IEA,IBA,IEA,IEA,IEA,IEA,IEA,IEA,IMP,IMP IEA,IBA IEA,IEA,IDA,IBA IEA,IEA,IEA,IEA,IEA,IEA,IEA,IEA,IEA,IBA,IBA IEA	AT1G02810,AT1G03780,AT1G07710,AT1G20610,AT1G23205,AT1G53830,AT1G73580,AT1G79860,AT2G25240,AT2G26260,AT2G35210,AT2G43490,AT2G44740,AT2G45890,AT3G04330,AT3G10525,AT3G10710,AT3G16410,AT3G45780,AT3G57860,AT4G00080,AT4G00460,AT4G24580,AT4G25250,AT4G33220,AT4G33270,AT5G04960,AT5G04970,AT5G15510,AT5G19560,AT5G26230,AT5G51490,AT5G53750,AT5G62340
82	query_1	TRUE	0.0440739	96	668	9	0.0134731	0.09375	GO:0009630	GO:BP	gravitropism	23052	4000	c("GO:0009606", "GO:0009629")	IMP,IMP,IGI IEA,IGI,IMP,IMP,IBA IEA,IMP,IMP	AT1G70560,AT2G02950,AT2G14820,AT2G23050,AT3G17600,AT3G28860,AT3G48550,AT5G57090,AT5G62500
83	query_1	TRUE	0.0440739	19	668	4	0.00598802	0.210526	GO:0045338	GO:BP	farnesyl diphosphate metabolic process	23052	13239	c("GO:0006644", "GO:0006721")	IDA IEA,IEA,IBA IEA,IDA IBA IEA	AT3G14530,AT3G20160,AT4G11820,AT5G47770
84	query_1	TRUE	0.0440739	115	668	10	0.0149701	0.0869565	GO:0001558	GO:BP	regulation of cell growth	23052	456	c("GO:0016049", "GO:0040008", "GO:0051128")	IMP,IMP,IGI,IMP,IGI,IEA,IGI,IMP,IMP IEA,IGI	AT1G33240,AT1G72430,AT1G79860,AT2G41800,AT3G49720,AT3G63430,AT5G13150,AT5G13990,AT5G15580,AT5G65810
85	query_1	TRUE	0.0444785	243	668	16	0.0239521	0.0658436	GO:0000271	GO:BP	polysaccharide biosynthetic process	23052	116	c("GO:0005976", "GO:0009059", "GO:0016051")	IBA IEA,IBA,IMP,IBA,IBA,IEA,IEA,IEA,IEA,IEA,IGI,IBA IEA,IEA,IMP,IBA,IGI	AT1G33800,AT1G54940,AT1G63450,AT1G74380,AT2G15390,AT2G30575,AT2G32610,AT2G32620,AT2G38650,AT3G03050,AT3G49720,AT4G09990,AT4G15290,AT4G32460,AT5G22940,AT5G65810
86	query_1	TRUE	0.0444785	62	668	7	0.010479	0.112903	GO:0010075	GO:BP	regulation of meristem growth	23052	4351	c("GO:0010073", "GO:0035266", "GO:0048638")	IGI ISS IEA,IGI,IGI ISS IEA,IGI,IMP,IGI,IMP	AT1G13620,AT1G34110,AT2G04025,AT3G24240,AT4G24190,AT4G26540,AT4G31920
87	query_1	TRUE	0.0444785	46	668	6	0.00898204	0.130435	GO:0010449	GO:BP	root meristem growth	23052	4634	c("GO:0035266", "GO:0048364")	IGI ISS IEA,IGI,IGI ISS IEA,IGI,IGI,IMP	AT1G13620,AT1G34110,AT2G04025,AT3G24240,AT4G26540,AT4G31920
88	query_1	TRUE	0.0444785	79	668	8	0.011976	0.101266	GO:0035266	GO:BP	meristem growth	23052	10275	c("GO:0048507", "GO:0048589")	IGI ISS IEA,IGI,IGI ISS IEA,IGI,IMP,IGI,IMP,IMP	AT1G13620,AT1G34110,AT2G04025,AT3G24240,AT4G24190,AT4G26540,AT4G31920,AT5G53400
89	query_1	TRUE	0.0444785	199	668	14	0.0209581	0.0703518	GO:0006457	GO:BP	protein folding	23052	2439	GO:0009987	IBA IEA,IBA IEA,IBA IEA,IBA IEA,IBA IEA,IBA IEA,IBA IEA,IBA IEA,IBA,IBA IEA,IEA,IBA IEA,IEA,IDA IBA	AT1G09210,AT1G14980,AT1G59725,AT2G33210,AT3G07770,AT3G13470,AT3G13860,AT3G23990,AT3G25230,AT3G56070,AT3G62600,AT4G24190,AT5G48580,AT5G53400
90	query_1	TRUE	0.0444785	508	668	27	0.0404192	0.0531496	GO:0044262	GO:BP	cellular carbohydrate metabolic process	23052	12712	c("GO:0005975", "GO:0044237")	IEA,IEA,IMP IBA IEA,IEA,IBA,IEA,IBA,IDA IEA,IMP IBA,IEA,IBA,IEA,IEA,IEA,IEA,IEA,IMP IBA IEA,IEA,IEA,IEA,IEA,IDA IEA,IDA IEA,IEA,IBA,IDA IEA,IDA IEA	AT1G11545,AT1G22880,AT1G33800,AT1G48930,AT1G54940,AT1G58370,AT1G59171,AT1G65310,AT1G74380,AT2G06850,AT2G15390,AT2G18800,AT2G32610,AT2G32620,AT3G03050,AT3G23730,AT4G09990,AT4G14130,AT4G15290,AT4G25820,AT4G28850,AT4G30280,AT4G30290,AT5G13870,AT5G22940,AT5G57530,AT5G57540
91	query_1	TRUE	0.0481975	643	668	32	0.0479042	0.0497667	GO:0050790	GO:BP	regulation of catalytic activity	23052	15337	GO:0065009	IEA,IEA,IEA,IBA,IEA,IEA,ISS,IEA,IBA IEA,IEA,IBA,IEA,IEA,IEA,IEA,IEA,IEA,IMP IEA,IBA IEA,IEA,IDA,IBA IEA,IEA,IEA,IEA,IEA,IEA,IEA,IEA,IEA,IBA,IBA IEA	AT1G02810,AT1G03780,AT1G07710,AT1G20610,AT1G23205,AT1G53830,AT1G73580,AT1G79860,AT2G25240,AT2G35210,AT2G43490,AT2G44740,AT2G45890,AT3G04330,AT3G10525,AT3G10710,AT3G16410,AT3G57860,AT4G00080,AT4G00460,AT4G24580,AT4G25250,AT4G33220,AT4G33270,AT5G04960,AT5G04970,AT5G15510,AT5G19560,AT5G26230,AT5G51490,AT5G53750,AT5G62340
92	query_1	TRUE	1.84938e-17	779	644	77	0.119565	0.0988447	GO:0005618	GO:CC	cell wall	21121	280	GO:0030312	IEA,IDA,IDA HDA,IDA HDA IBA,IEA,IDA,IEA,IDA,IEA,IDA,IDA IEA,IDA HDA,ISS IEA,IBA,IEA,IBA,IDA HDA,ISS,IDA HDA,IBA,IDA,IEA,IEA,IDA HDA IEA,IEA,IEA,IDA,IDA HDA,IDA HDA IEA,IEA,IDA,IEA,IEA,IBA,IDA HDA,IEA,IDA,IDA HDA,IDA HDA,IEA,IDA HDA,HDA,IEA,IEA,ISS,IDA,IBA,IDA HDA,IEA,IBA IEA,IDA HDA IBA,IDA HDA,IDA,IEA,IBA,IEA,IEA,IEA,IBA,IEA,IDA HDA,IEA,IEA,IDA IEA,IDA HDA,IDA HDA IBA,IDA HDA,IBA,IBA,IDA IBA,IEA…	AT1G02810,AT1G03230,AT1G04040,AT1G05250,AT1G05650,AT1G09750,AT1G11545,AT1G12040,AT1G12560,AT1G19900,AT1G20190,AT1G22880,AT1G30760,AT1G30870,AT1G32860,AT1G34510,AT1G53830,AT1G54970,AT1G56110,AT1G57590,AT1G58370,AT1G62440,AT1G62980,AT1G65310,AT1G65570,AT1G65680,AT1G78860,AT1G80240,AT2G06850,AT2G18800,AT2G19760,AT2G20750,AT2G33790,AT2G39040,AT2G41800,AT2G43880,AT2G45890,AT3G07770,AT3G16240,AT3G23730…
93	query_1	TRUE	4.44671e-17	800	644	77	0.119565	0.09625	GO:0030312	GO:CC	external encapsulating structure	21121	1093	c("GO:0071944", "GO:0110165")	IEA,IDA,IDA HDA,IDA HDA IBA,IEA,IDA,IEA,IDA,IEA,IDA,IDA IEA,IDA HDA,ISS IEA,IBA,IEA,IBA,IDA HDA,ISS,IDA HDA,IBA,IDA,IEA,IEA,IDA HDA IEA,IEA,IEA,IDA,IDA HDA,IDA HDA IEA,IEA,IDA,IEA,IEA,IBA,IDA HDA,IEA,IDA,IDA HDA,IDA HDA,IEA,IDA HDA,HDA,IEA,IEA,ISS,IDA,IBA,IDA HDA,IEA,IBA IEA,IDA HDA IBA,IDA HDA,IDA,IEA,IBA,IEA,IEA,IEA,IBA,IEA,IDA HDA,IEA,IEA,IDA IEA,IDA HDA,IDA HDA IBA,IDA HDA,IBA,IBA,IDA IBA,IEA…	AT1G02810,AT1G03230,AT1G04040,AT1G05250,AT1G05650,AT1G09750,AT1G11545,AT1G12040,AT1G12560,AT1G19900,AT1G20190,AT1G22880,AT1G30760,AT1G30870,AT1G32860,AT1G34510,AT1G53830,AT1G54970,AT1G56110,AT1G57590,AT1G58370,AT1G62440,AT1G62980,AT1G65310,AT1G65570,AT1G65680,AT1G78860,AT1G80240,AT2G06850,AT2G18800,AT2G19760,AT2G20750,AT2G33790,AT2G39040,AT2G41800,AT2G43880,AT2G45890,AT3G07770,AT3G16240,AT3G23730…
94	query_1	TRUE	1.03961e-16	4225	644	223	0.346273	0.0527811	GO:0071944	GO:CC	cell periphery	21121	3128	GO:0110165	IBA,IEA,IDA HDA,IDA HDA IBA IEA,IDA HDA,IEA,IDA HDA IBA,IEA,IBA,IEA,IEA,IDA,IEA,IDA,IEA,IBA,IDA IBA,IDA IPI HDA IEA,IDA,IDA,IDA IEA,IDA HDA,IDA,IBA IEA,IDA HDA,ISS IEA,IBA,IDA IPI IEA,IDA HDA IBA IEA,IBA,IBA,IBA IEA,IBA,IDA HDA,ISS IBA,IEA,IDA HDA,IBA,IDA,IDA,IEA,IEA,IBA,IDA HDA IEA,IDA,IEA,IEA,IDA HDA IEA,IDA IEA,IEA,IDA IEA,ISS IEA,IDA HDA,IDA,IBA,IDA IEA,IDA HDA,IBA,IDA IEA,IDA HDA IEA,IDA,IEA…	AT1G01453,AT1G02810,AT1G03230,AT1G03870,AT1G04040,AT1G04520,AT1G05250,AT1G05650,AT1G07710,AT1G08430,AT1G08590,AT1G09750,AT1G11545,AT1G12040,AT1G12560,AT1G14390,AT1G16440,AT1G17840,AT1G18420,AT1G19900,AT1G20190,AT1G22880,AT1G23410,AT1G25240,AT1G30690,AT1G30760,AT1G30870,AT1G31770,AT1G32860,AT1G34110,AT1G34510,AT1G52190,AT1G53700,AT1G53830,AT1G54970,AT1G55260,AT1G56110,AT1G57590,AT1G58370,AT1G61950…
95	query_1	TRUE	4.09038e-09	1939	644	111	0.17236	0.057246	GO:0005576	GO:CC	extracellular region	21121	240	GO:0110165	IEA,HDA,HDA,HDA,IEA,HDA,IDA HDA IEA,IEA,IEA,IEA,HDA,IEA,ISS IBA IEA,IBA,HDA,IEA,IEA,IEA,IEA,IEA,IEA,IEA,IEA,IEA,IBA,IDA IEA,ISS IEA,IEA,IEA,IEA,IEA,IEA,IEA,IEA,IEA,IDA,IEA,ISS,ISS,IBA,IEA,ISS IBA IEA,IDA IEA,IEA,IEA,IEA,IEA,IEA,IBA IEA,IEA,IEA,IEA,IEA,IEA,IDA HDA IBA IEA,IEA,IEA,IBA,IBA,IEA,IDA HDA,IEA,IEA,IEA,IEA,IEA,IEA,IEA,IEA,IDA HDA IEA,IEA,ISS IEA,IEA,IEA,IEA,IEA,IEA,IBA IEA,IEA,IEA,IEA,IEA…	AT1G02810,AT1G03230,AT1G03870,AT1G04040,AT1G05250,AT1G09210,AT1G09750,AT1G11080,AT1G11545,AT1G12040,AT1G12080,AT1G12560,AT1G13620,AT1G14220,AT1G14980,AT1G20190,AT1G22880,AT1G30760,AT1G30870,AT1G32860,AT1G34510,AT1G44970,AT1G48930,AT1G49570,AT1G50060,AT1G53130,AT1G53830,AT1G54000,AT1G54970,AT1G57590,AT1G58370,AT1G62440,AT1G62980,AT1G63600,AT1G65310,AT1G65570,AT1G65680,AT1G66150,AT1G72970,AT1G73620…
96	query_1	TRUE	1.88057e-08	406	644	39	0.060559	0.0960591	GO:0009505	GO:CC	plant-type cell wall	21121	713	GO:0005618	IDA HDA,IDA HDA IBA,IDA,IDA,IDA HDA,ISS,IBA,IBA,IDA HDA,HDA,IBA,IDA,IDA HDA,IDA HDA,IDA HDA,IBA,IDA HDA,IDA,HDA,IDA HDA,IDA HDA,IEA,IDA,IBA,IDA,IDA HDA IBA,IDA HDA,IDA,IBA,IBA,IDA HDA,IDA,IDA HDA,IDA HDA IBA,IDA HDA,IBA,IBA,IBA,IDA IMP	AT1G04040,AT1G05250,AT1G12040,AT1G19900,AT1G22880,AT1G30760,AT1G30870,AT1G34510,AT1G53830,AT1G56110,AT1G57590,AT1G58370,AT1G65310,AT1G80240,AT2G06850,AT2G39040,AT2G41800,AT2G45890,AT3G07770,AT3G16240,AT3G28200,AT3G54590,AT4G02270,AT4G11290,AT4G12420,AT4G16563,AT4G18030,AT4G25250,AT4G26010,AT4G32460,AT4G38420,AT5G14650,AT5G16590,AT5G17820,AT5G20080,AT5G22410,AT5G24070,AT5G45280,AT5G57620
97	query_1	TRUE	1.48492e-07	331	644	33	0.0512422	0.0996979	GO:0031225	GO:CC	anchored component of membrane	21121	1236	GO:0031224	HDA TAS IEA,HDA IBA TAS IEA,TAS IEA,IBA TAS,TAS IEA,IBA,TAS IEA,IBA TAS IEA,TAS IEA,TAS,TAS,IBA,TAS,TAS,IBA TAS IEA,IDA IBA TAS IEA,TAS,IEA,TAS IEA,IEA,TAS,TAS IEA,TAS,HDA IBA TAS IEA,IDA TAS IEA,IEA,TAS IEA,TAS IEA,TAS IEA,TAS IEA,IDA IBA TAS IEA,TAS IEA,TAS IEA	AT1G03870,AT1G32860,AT1G55260,AT1G64640,AT2G14890,AT2G16230,AT2G20520,AT2G32300,AT2G47930,AT3G01730,AT3G01950,AT3G20590,AT3G43960,AT3G53190,AT3G60280,AT4G12420,AT4G16140,AT4G22666,AT4G26320,AT4G40090,AT5G07190,AT5G10430,AT5G14150,AT5G15350,AT5G19250,AT5G24105,AT5G36260,AT5G40730,AT5G49270,AT5G53250,AT5G55730,AT5G56540,AT5G65390
98	query_1	TRUE	1.28997e-05	972	644	59	0.0916149	0.0606996	GO:0055044	GO:CC	symplast	21121	2565	GO:0110165	IDA HDA,IDA IBA IEA,IDA HDA IBA,IDA HDA,IBA,IDA HDA,IBA,IBA,IDA HDA,IDA HDA,IDA HDA,IDA HDA,IDA HDA,IDA HDA,IBA,IDA HDA,IDA HDA,IDA HDA,IBA,IDA HDA,IDA HDA,IDA HDA,IBA,IDA HDA,IDA HDA,IDA HDA,IDA HDA,IDA HDA,IBA,IDA IEA,IDA HDA,IDA HDA,IDA HDA,IDA HDA IBA,IDA HDA,IDA HDA,IBA,IDA HDA,IDA HDA,IDA,IDA,IDA HDA,IDA HDA,IBA,IDA HDA IBA,IDA HDA,IDA HDA,IDA HDA IBA,IBA,IBA,IBA,IDA HDA,IDA HDA,IDA HDA,IDA…	AT1G04040,AT1G04520,AT1G05250,AT1G12040,AT1G14390,AT1G23410,AT1G30870,AT1G34510,AT1G54000,AT1G54010,AT1G56110,AT1G65570,AT1G66270,AT1G73620,AT2G02780,AT2G06850,AT2G19760,AT2G20450,AT2G20750,AT2G23150,AT2G32400,AT2G34300,AT2G39040,AT2G41800,AT2G42570,AT3G13090,AT3G16240,AT3G16410,AT3G20590,AT3G22790,AT3G23750,AT3G51460,AT3G57150,AT3G61430,AT3G62680,AT4G07960,AT4G11290,AT4G11820,AT4G12420,AT4G12510…
99	query_1	TRUE	1.28997e-05	974	644	59	0.0916149	0.0605749	GO:0030054	GO:CC	cell junction	21121	1025	GO:0110165	IDA HDA,IDA IBA IEA,IDA HDA IBA,IDA HDA,IBA,IDA HDA,IBA,IBA,IDA HDA,IDA HDA,IDA HDA,IDA HDA,IDA HDA,IDA HDA,IBA,IDA HDA,IDA HDA,IDA HDA,IBA,IDA HDA,IDA HDA,IDA HDA,IBA,IDA HDA,IDA HDA,IDA HDA,IDA HDA,IDA HDA,IBA,IDA IEA,IDA HDA,IDA HDA,IDA HDA,IDA HDA IBA,IDA HDA,IDA HDA,IBA,IDA HDA,IDA HDA,IDA,IDA,IDA HDA,IDA HDA,IBA,IDA HDA IBA,IDA HDA,IDA HDA,IDA HDA IBA,IBA,IBA,IBA,IDA HDA,IDA HDA,IDA HDA,IDA…	AT1G04040,AT1G04520,AT1G05250,AT1G12040,AT1G14390,AT1G23410,AT1G30870,AT1G34510,AT1G54000,AT1G54010,AT1G56110,AT1G65570,AT1G66270,AT1G73620,AT2G02780,AT2G06850,AT2G19760,AT2G20450,AT2G20750,AT2G23150,AT2G32400,AT2G34300,AT2G39040,AT2G41800,AT2G42570,AT3G13090,AT3G16240,AT3G16410,AT3G20590,AT3G22790,AT3G23750,AT3G51460,AT3G57150,AT3G61430,AT3G62680,AT4G07960,AT4G11290,AT4G11820,AT4G12420,AT4G12510…
100	query_1	TRUE	1.28997e-05	971	644	59	0.0916149	0.0607621	GO:0070161	GO:CC	anchoring junction	21121	2761	GO:0030054	IDA HDA,IDA IBA IEA,IDA HDA IBA,IDA HDA,IBA,IDA HDA,IBA,IBA,IDA HDA,IDA HDA,IDA HDA,IDA HDA,IDA HDA,IDA HDA,IBA,IDA HDA,IDA HDA,IDA HDA,IBA,IDA HDA,IDA HDA,IDA HDA,IBA,IDA HDA,IDA HDA,IDA HDA,IDA HDA,IDA HDA,IBA,IDA IEA,IDA HDA,IDA HDA,IDA HDA,IDA HDA IBA,IDA HDA,IDA HDA,IBA,IDA HDA,IDA HDA,IDA,IDA,IDA HDA,IDA HDA,IBA,IDA HDA IBA,IDA HDA,IDA HDA,IDA HDA IBA,IBA,IBA,IBA,IDA HDA,IDA HDA,IDA HDA,IDA…	AT1G04040,AT1G04520,AT1G05250,AT1G12040,AT1G14390,AT1G23410,AT1G30870,AT1G34510,AT1G54000,AT1G54010,AT1G56110,AT1G65570,AT1G66270,AT1G73620,AT2G02780,AT2G06850,AT2G19760,AT2G20450,AT2G20750,AT2G23150,AT2G32400,AT2G34300,AT2G39040,AT2G41800,AT2G42570,AT3G13090,AT3G16240,AT3G16410,AT3G20590,AT3G22790,AT3G23750,AT3G51460,AT3G57150,AT3G61430,AT3G62680,AT4G07960,AT4G11290,AT4G11820,AT4G12420,AT4G12510…
101	query_1	TRUE	1.28997e-05	971	644	59	0.0916149	0.0607621	GO:0009506	GO:CC	plasmodesma	21121	714	c("GO:0005911", "GO:0055044")	IDA HDA,IDA IBA IEA,IDA HDA IBA,IDA HDA,IBA,IDA HDA,IBA,IBA,IDA HDA,IDA HDA,IDA HDA,IDA HDA,IDA HDA,IDA HDA,IBA,IDA HDA,IDA HDA,IDA HDA,IBA,IDA HDA,IDA HDA,IDA HDA,IBA,IDA HDA,IDA HDA,IDA HDA,IDA HDA,IDA HDA,IBA,IDA IEA,IDA HDA,IDA HDA,IDA HDA,IDA HDA IBA,IDA HDA,IDA HDA,IBA,IDA HDA,IDA HDA,IDA,IDA,IDA HDA,IDA HDA,IBA,IDA HDA IBA,IDA HDA,IDA HDA,IDA HDA IBA,IBA,IBA,IBA,IDA HDA,IDA HDA,IDA HDA,IDA…	AT1G04040,AT1G04520,AT1G05250,AT1G12040,AT1G14390,AT1G23410,AT1G30870,AT1G34510,AT1G54000,AT1G54010,AT1G56110,AT1G65570,AT1G66270,AT1G73620,AT2G02780,AT2G06850,AT2G19760,AT2G20450,AT2G20750,AT2G23150,AT2G32400,AT2G34300,AT2G39040,AT2G41800,AT2G42570,AT3G13090,AT3G16240,AT3G16410,AT3G20590,AT3G22790,AT3G23750,AT3G51460,AT3G57150,AT3G61430,AT3G62680,AT4G07960,AT4G11290,AT4G11820,AT4G12420,AT4G12510…
102	query_1	TRUE	1.28997e-05	971	644	59	0.0916149	0.0607621	GO:0005911	GO:CC	cell-cell junction	21121	536	GO:0070161	IDA HDA,IDA IBA IEA,IDA HDA IBA,IDA HDA,IBA,IDA HDA,IBA,IBA,IDA HDA,IDA HDA,IDA HDA,IDA HDA,IDA HDA,IDA HDA,IBA,IDA HDA,IDA HDA,IDA HDA,IBA,IDA HDA,IDA HDA,IDA HDA,IBA,IDA HDA,IDA HDA,IDA HDA,IDA HDA,IDA HDA,IBA,IDA IEA,IDA HDA,IDA HDA,IDA HDA,IDA HDA IBA,IDA HDA,IDA HDA,IBA,IDA HDA,IDA HDA,IDA,IDA,IDA HDA,IDA HDA,IBA,IDA HDA IBA,IDA HDA,IDA HDA,IDA HDA IBA,IBA,IBA,IBA,IDA HDA,IDA HDA,IDA HDA,IDA…	AT1G04040,AT1G04520,AT1G05250,AT1G12040,AT1G14390,AT1G23410,AT1G30870,AT1G34510,AT1G54000,AT1G54010,AT1G56110,AT1G65570,AT1G66270,AT1G73620,AT2G02780,AT2G06850,AT2G19760,AT2G20450,AT2G20750,AT2G23150,AT2G32400,AT2G34300,AT2G39040,AT2G41800,AT2G42570,AT3G13090,AT3G16240,AT3G16410,AT3G20590,AT3G22790,AT3G23750,AT3G51460,AT3G57150,AT3G61430,AT3G62680,AT4G07960,AT4G11290,AT4G11820,AT4G12420,AT4G12510…
103	query_1	TRUE	0.00017291	1258	644	67	0.104037	0.0532591	GO:0005773	GO:CC	vacuole	21121	416	c("GO:0005737", "GO:0043231")	IDA HDA,IDA HDA,IBA,IDA HDA,IBA,IBA,IBA,IEA,IEA,IEA,IDA HDA,IDA HDA,IDA HDA,IDA HDA,IEA,IDA HDA,HDA IBA,HDA,IDA HDA IBA IEA,IDA IEA,IDA HDA,IEA,IDA HDA,IBA,IDA HDA IBA,IDA HDA,IDA HDA IEA,IDA HDA,IEA,IEA,IBA,IDA HDA,IBA,IDA HDA,IEA,IDA HDA IBA,IDA HDA IBA,IDA HDA IEA,IDA HDA IEA,IEA,IDA HDA,ISS,IBA,IEA,IBA,IDA HDA,IDA HDA,IDA HDA,IDA HDA IBA,IBA,IEA,IDA HDA IEA,IBA,IDA HDA,IDA HDA,IEA,IEA,IEA,IDA…	AT1G04040,AT1G04430,AT1G08430,AT1G09210,AT1G11080,AT1G12950,AT1G18420,AT1G30870,AT1G44970,AT1G49570,AT1G54000,AT1G54010,AT1G66270,AT1G75780,AT2G18980,AT2G20450,AT2G21880,AT2G22290,AT2G23150,AT2G25810,AT2G33210,AT2G39040,AT2G42570,AT3G07990,AT3G13090,AT3G13860,AT3G16240,AT3G23990,AT3G25190,AT3G28200,AT3G43960,AT3G45780,AT3G48340,AT3G49720,AT3G49960,AT3G59140,AT3G61430,AT4G08770,AT4G08780,AT4G11290…
104	query_1	TRUE	0.00189214	3535	644	145	0.225155	0.0410184	GO:0005886	GO:CC	plasma membrane	21121	514	c("GO:0016020", "GO:0071944")	IBA,IDA HDA,IDA HDA IBA IEA,IEA,IBA,IEA,IEA,IBA,IDA IBA,IDA IPI HDA IEA,IDA,IDA,IDA,IBA IEA,IDA HDA,IDA IPI IEA,IDA HDA IBA IEA,IBA,IBA IEA,IBA,IEA,IDA,IBA,IEA,IDA,IDA HDA IEA,IDA IEA,IEA,IDA IEA,ISS IEA,IDA HDA,IBA,IDA IEA,IBA,IDA IEA,IEA,IBA,IDA HDA,IBA IEA,IEA,IEA,IDA IEA,IBA IEA,ISS IBA,IBA,IBA,IDA,IDA IEA,IDA IEA,IDA,IDA IEA,IDA HDA,IEA,IDA HDA IBA,IEA,IDA IBA IEA,IDA IBA IEA,IDA HDA,IDA,IBA…	AT1G01453,AT1G03230,AT1G03870,AT1G04520,AT1G07710,AT1G08430,AT1G08590,AT1G14390,AT1G16440,AT1G17840,AT1G18420,AT1G22880,AT1G23410,AT1G25240,AT1G30690,AT1G31770,AT1G32860,AT1G34110,AT1G52190,AT1G53700,AT1G55260,AT1G61950,AT1G64640,AT1G65310,AT1G65500,AT1G66150,AT1G66950,AT1G70460,AT1G72430,AT1G73580,AT1G75640,AT1G79250,AT1G79860,AT2G02780,AT2G02950,AT2G14890,AT2G16230,AT2G19760,AT2G20520,AT2G21880…
105	query_1	TRUE	0.00297479	279	644	21	0.0326087	0.0752688	GO:0099512	GO:CC	supramolecular fiber	21121	3777	GO:0099081	IDA IBA IEA,IEA,IEA,IEA,IBA IEA,IEA,IEA,IDA IBA,IDA,IBA IEA,IEA,IBA IEA,IDA,IBA,IDA IEA,IBA IEA,IBA IEA,IBA,IDA HDA IBA IEA,IEA,IDA HDA	AT1G03780,AT1G09170,AT1G59850,AT1G73860,AT1G75780,AT1G80270,AT2G35880,AT2G38160,AT3G22790,AT3G44050,AT3G45850,AT3G54870,AT4G10640,AT4G25190,AT4G26760,AT5G15510,AT5G15600,AT5G55400,AT5G62500,AT5G66310,AT5G67620
106	query_1	TRUE	0.00297479	279	644	21	0.0326087	0.0752688	GO:0099513	GO:CC	polymeric cytoskeletal fiber	21121	3778	c("GO:0005856", "GO:0099512")	IDA IBA IEA,IEA,IEA,IEA,IBA IEA,IEA,IEA,IDA IBA,IDA,IBA IEA,IEA,IBA IEA,IDA,IBA,IDA IEA,IBA IEA,IBA IEA,IBA,IDA HDA IBA IEA,IEA,IDA HDA	AT1G03780,AT1G09170,AT1G59850,AT1G73860,AT1G75780,AT1G80270,AT2G35880,AT2G38160,AT3G22790,AT3G44050,AT3G45850,AT3G54870,AT4G10640,AT4G25190,AT4G26760,AT5G15510,AT5G15600,AT5G55400,AT5G62500,AT5G66310,AT5G67620
107	query_1	TRUE	0.00297479	279	644	21	0.0326087	0.0752688	GO:0099081	GO:CC	supramolecular polymer	21121	3747	GO:0099080	IDA IBA IEA,IEA,IEA,IEA,IBA IEA,IEA,IEA,IDA IBA,IDA,IBA IEA,IEA,IBA IEA,IDA,IBA,IDA IEA,IBA IEA,IBA IEA,IBA,IDA HDA IBA IEA,IEA,IDA HDA	AT1G03780,AT1G09170,AT1G59850,AT1G73860,AT1G75780,AT1G80270,AT2G35880,AT2G38160,AT3G22790,AT3G44050,AT3G45850,AT3G54870,AT4G10640,AT4G25190,AT4G26760,AT5G15510,AT5G15600,AT5G55400,AT5G62500,AT5G66310,AT5G67620
108	query_1	TRUE	0.00381905	186	644	16	0.0248447	0.0860215	GO:0005615	GO:CC	extracellular space	21121	277	c("GO:0005576", "GO:0110165")	ISS IBA,IBA,IDA,ISS IBA,IBA IEA,IBA,IBA,IBA,IEA,IBA,IDA IBA IEA,IBA,IBA,IEA,IBA,IBA	AT1G13620,AT1G50060,AT1G53130,AT2G04025,AT2G25240,AT3G43960,AT3G48340,AT4G25790,AT4G29740,AT4G30320,AT4G30610,AT4G31470,AT4G36880,AT5G10130,AT5G57625,AT5G66590
109	query_1	TRUE	0.00611069	474	644	29	0.0450311	0.0611814	GO:0000139	GO:CC	Golgi membrane	21121	19	c("GO:0005794", "GO:0098588")	IEA,IBA IEA,IEA,IEA,IEA,IEA,IDA IEA,IEA,IEA,IEA,IEA,IEA,IEA,IEA,IEA,IEA,IEA,IEA,IEA,IEA,IEA,IEA,IDA IEA,IEA,IEA,IEA,IEA,IBA IEA,IDA IEA	AT1G04430,AT1G05170,AT1G29470,AT1G33800,AT1G54940,AT1G63450,AT1G74380,AT2G22290,AT2G24170,AT2G30575,AT2G32610,AT2G32620,AT2G34300,AT2G35210,AT2G38650,AT3G03050,AT3G49720,AT4G07960,AT4G09990,AT4G15290,AT4G18030,AT4G34580,AT4G39390,AT5G04160,AT5G10260,AT5G22940,AT5G47490,AT5G57500,AT5G65810
110	query_1	TRUE	0.00935616	265	644	19	0.0295031	0.0716981	GO:0005874	GO:CC	microtubule	21121	504	c("GO:0015630", "GO:0099513")	IDA IBA IEA,IEA,IEA,IEA,IBA IEA,IEA,IEA,IDA IBA,IBA IEA,IEA,IBA IEA,IDA,IBA,IDA IEA,IBA IEA,IBA IEA,IDA HDA IBA IEA,IEA,IDA HDA	AT1G03780,AT1G09170,AT1G59850,AT1G73860,AT1G75780,AT1G80270,AT2G35880,AT2G38160,AT3G44050,AT3G45850,AT3G54870,AT4G10640,AT4G25190,AT4G26760,AT5G15510,AT5G15600,AT5G62500,AT5G66310,AT5G67620
111	query_1	TRUE	0.0308384	109	644	10	0.015528	0.0917431	GO:0120025	GO:CC	plasma membrane bounded cell projection	21121	3858	GO:0042995	IDA,IDA,IDA,IDA,IDA,IDA,IDA,IDA,IDA,IDA	AT1G18420,AT1G79860,AT3G51460,AT4G24580,AT4G28650,AT4G34580,AT4G36180,AT5G13150,AT5G13990,AT5G36260
112	query_1	TRUE	0.0312653	483	644	27	0.0419255	0.0559006	GO:0005856	GO:CC	cytoskeleton	21121	491	GO:0043232	IBA IEA,IDA IMP IBA IEA,IBA IEA,IEA,IEA,IEA,IBA IEA,IEA,IDA HDA IEA,IEA,IEA,IDA IBA,IDA IEA,IDA IBA IEA,IEA,IBA IEA,IBA IEA,IDA IEA,IEA,IBA,IDA IBA IEA,IBA IEA,IBA IEA,IBA IEA,IDA HDA IBA IEA,IEA,IDA HDA	AT1G01750,AT1G03780,AT1G04160,AT1G09170,AT1G59850,AT1G73860,AT1G75780,AT1G80270,AT2G19760,AT2G34150,AT2G35880,AT2G38160,AT3G22790,AT3G44050,AT3G45850,AT3G54870,AT4G00680,AT4G10640,AT4G14750,AT4G25190,AT4G26760,AT5G15510,AT5G15600,AT5G55400,AT5G62500,AT5G66310,AT5G67620
113	query_1	TRUE	0.0324691	130	644	11	0.0170807	0.0846154	GO:0042995	GO:CC	cell projection	21121	2089	GO:0110165	IDA,IDA,IDA,IDA,IDA,IDA,IDA,IDA,IDA,IDA,IDA	AT1G18420,AT1G79860,AT3G51460,AT4G24580,AT4G28650,AT4G34580,AT4G36180,AT5G13150,AT5G13990,AT5G36260,AT5G48580
114	query_1	TRUE	0.0456352	64	644	7	0.0108696	0.109375	GO:0098590	GO:CC	plasma membrane region	21121	3579	c("GO:0005886", "GO:0016020")	IBA IEA,IDA,IDA,IDA,IDA,IDA,IDA	AT1G25240,AT2G26420,AT2G45890,AT3G51460,AT4G24580,AT5G19560,AT5G57090
115	query_1	TRUE	0.0456352	333	644	20	0.0310559	0.0600601	GO:0015630	GO:CC	microtubule cytoskeleton	21121	837	GO:0005856	IDA IMP IBA IEA,IEA,IEA,IEA,IBA IEA,IEA,IDA HDA,IEA,IDA IBA,IDA IBA IEA,IEA,IBA IEA,IDA,IBA,IDA IBA IEA,IBA IEA,IBA IEA,IDA HDA IBA IEA,IEA,IDA HDA	AT1G03780,AT1G09170,AT1G59850,AT1G73860,AT1G75780,AT1G80270,AT2G19760,AT2G35880,AT2G38160,AT3G44050,AT3G45850,AT3G54870,AT4G10640,AT4G25190,AT4G26760,AT5G15510,AT5G15600,AT5G62500,AT5G66310,AT5G67620
116	query_1	TRUE	2.16931e-09	33	622	13	0.0209003	0.393939	GO:0016762	GO:MF	xyloglucan:xyloglucosyl transferase activity	21418	3730	GO:0046527	IEA,IDA IEA,IMP ISS IEA,IDA IEA,IEA,IEA,IEA,IEA,IDA IEA,IDA IEA,IEA,IDA IEA,IDA IEA	AT1G11545,AT1G65310,AT2G06850,AT2G18800,AT3G23730,AT4G14130,AT4G25820,AT4G28850,AT4G30280,AT4G30290,AT5G13870,AT5G57530,AT5G57540
117	query_1	TRUE	1.38038e-08	146	622	23	0.0369775	0.157534	GO:0004601	GO:MF	peroxidase activity	21418	1181	c("GO:0016209", "GO:0016684")	IDA IBA IEA,IBA IEA,IBA IEA,IDA IEA,IEA,IEA,IBA IEA,IEA,IEA,IEA,IEA,IBA IEA,IEA,IEA,IBA IEA,IEA,IBA IEA,IEA,IBA IEA,IEA,IBA IEA,IBA IEA,IEA	AT1G05250,AT1G30870,AT1G34510,AT1G44970,AT1G49570,AT2G18980,AT2G39040,AT3G01950,AT3G28200,AT3G49960,AT3G62760,AT4G08390,AT4G08770,AT4G08780,AT4G11290,AT4G16270,AT4G26010,AT4G30170,AT5G17820,AT5G19890,AT5G22410,AT5G24070,AT5G67400
118	query_1	TRUE	2.792e-08	154	622	23	0.0369775	0.149351	GO:0016684	GO:MF	oxidoreductase activity, acting on peroxide as acceptor	21418	3659	GO:0016491	IDA IBA IEA,IBA IEA,IBA IEA,IDA IEA,IEA,IEA,IBA IEA,IEA,IEA,IEA,IEA,IBA IEA,IEA,IEA,IBA IEA,IEA,IBA IEA,IEA,IBA IEA,IEA,IBA IEA,IBA IEA,IEA	AT1G05250,AT1G30870,AT1G34510,AT1G44970,AT1G49570,AT2G18980,AT2G39040,AT3G01950,AT3G28200,AT3G49960,AT3G62760,AT4G08390,AT4G08770,AT4G08780,AT4G11290,AT4G16270,AT4G26010,AT4G30170,AT5G17820,AT5G19890,AT5G22410,AT5G24070,AT5G67400
119	query_1	TRUE	3.48586e-07	177	622	23	0.0369775	0.129944	GO:0016209	GO:MF	antioxidant activity	21418	3444	GO:0003674	IDA IBA IEA,IBA IEA,IBA IEA,IDA IEA,IEA,IEA,IBA IEA,IEA,IEA,IEA,IEA,IBA IEA,IEA,IEA,IBA IEA,IEA,IBA IEA,IEA,IBA IEA,IEA,IBA IEA,IBA IEA,IEA	AT1G05250,AT1G30870,AT1G34510,AT1G44970,AT1G49570,AT2G18980,AT2G39040,AT3G01950,AT3G28200,AT3G49960,AT3G62760,AT4G08390,AT4G08770,AT4G08780,AT4G11290,AT4G16270,AT4G26010,AT4G30170,AT5G17820,AT5G19890,AT5G22410,AT5G24070,AT5G67400
120	query_1	TRUE	9.62274e-06	181	622	21	0.0337621	0.116022	GO:0046527	GO:MF	glucosyltransferase activity	21418	7260	GO:0016758	IDA,IEA,IDA IEA,IMP ISS IEA,IDA IEA,IDA IEA,IEA,IEA,IEA,IEA,IEA,IEA,IEA,IEA,IDA IEA,IDA IEA,IDA IBA,IBA,IEA,IDA IEA,IDA IEA	AT1G05620,AT1G11545,AT1G65310,AT2G06850,AT2G18800,AT2G29750,AT2G32610,AT2G32620,AT3G03050,AT3G23730,AT4G14130,AT4G15290,AT4G25820,AT4G28850,AT4G30280,AT4G30290,AT5G05890,AT5G05900,AT5G13870,AT5G57530,AT5G57540
121	query_1	TRUE	9.62274e-06	29	622	9	0.0144695	0.310345	GO:0005199	GO:MF	structural constituent of cell wall	21418	1691	GO:0005198	ISS,IEA,IEA,IEA,IEA,IEA,IEA,IEA,IEA	AT1G12040,AT2G24980,AT3G54590,AT4G08400,AT4G08410,AT4G13390,AT5G06630,AT5G06640,AT5G35190
122	query_1	TRUE	6.97261e-05	377	622	30	0.0482315	0.0795756	GO:0016758	GO:MF	hexosyltransferase activity	21418	3726	GO:0016757	IBA IEA,IBA,IDA,IEA,IDA,IDA IEA,IBA,IMP ISS IEA,IMP IGI ISS IBA IEA,IDA IEA,IDA IEA,ISS IEA,IBA IEA,IBA IEA,ISS IEA,IDA IBA IEA,IEA,IEA,IBA IEA,IEA,IEA,IDA IEA,IDA IEA,IBA,IDA IBA,IBA,IEA,IEA,IDA IEA,IDA IEA	AT1G05170,AT1G05280,AT1G05620,AT1G11545,AT1G54940,AT1G65310,AT1G74380,AT2G06850,AT2G15390,AT2G18800,AT2G29750,AT2G30575,AT2G32610,AT2G32620,AT2G38650,AT3G03050,AT3G23730,AT4G14130,AT4G15290,AT4G25820,AT4G28850,AT4G30280,AT4G30290,AT5G01220,AT5G05890,AT5G05900,AT5G13870,AT5G57500,AT5G57530,AT5G57540
123	query_1	TRUE	0.00016865	396	622	30	0.0482315	0.0757576	GO:0020037	GO:MF	heme binding	21418	4646	GO:0046906	IEA,IEA,IEA,IEA,IEA,IEA,IEA,IEA,IEA,IEA,IEA,IEA,IEA,IEA,IEA,IEA,IEA,IEA,IEA,IEA,IEA,IEA,IEA,IEA,IEA,IEA,IEA,IEA,IEA,IEA	AT1G05250,AT1G30870,AT1G34510,AT1G34540,AT1G44970,AT1G49570,AT1G64930,AT2G18980,AT2G25160,AT2G39040,AT3G10520,AT3G20940,AT3G28200,AT3G49960,AT4G08390,AT4G08770,AT4G08780,AT4G11290,AT4G12330,AT4G15350,AT4G16270,AT4G26010,AT4G30170,AT5G17820,AT5G19890,AT5G22410,AT5G24070,AT5G24960,AT5G38970,AT5G67400
124	query_1	TRUE	0.000843921	432	622	30	0.0482315	0.0694444	GO:0046906	GO:MF	tetrapyrrole binding	21418	7323	c("GO:0097159", "GO:1901363")	IEA,IEA,IEA,IEA,IEA,IEA,IEA,IEA,IEA,IEA,IEA,IEA,IEA,IEA,IEA,IEA,IEA,IEA,IEA,IEA,IEA,IEA,IEA,IEA,IEA,IEA,IEA,IEA,IEA,IEA	AT1G05250,AT1G30870,AT1G34510,AT1G34540,AT1G44970,AT1G49570,AT1G64930,AT2G18980,AT2G25160,AT2G39040,AT3G10520,AT3G20940,AT3G28200,AT3G49960,AT4G08390,AT4G08770,AT4G08780,AT4G11290,AT4G12330,AT4G15350,AT4G16270,AT4G26010,AT4G30170,AT5G17820,AT5G19890,AT5G22410,AT5G24070,AT5G24960,AT5G38970,AT5G67400
125	query_1	TRUE	0.00108116	418	622	29	0.0466238	0.069378	GO:0004553	GO:MF	hydrolase activity, hydrolyzing O-glycosyl compounds	21418	1139	GO:0016798	IEA,IEA,IEA,IEA,IDA IBA IEA,IEA,IBA IEA,IDA IEA,IEA,IEA,IDA IBA IEA,IEA,IEA,IEA,IBA IEA,IEA,IEA,IEA,IEA,IEA,IEA,IEA,IEA,IDA IBA IEA,IEA,IDA IEA,IEA,IEA,IDA IBA IEA	AT1G05650,AT1G11545,AT1G22880,AT1G32860,AT1G47600,AT1G48930,AT1G56680,AT1G58370,AT1G65310,AT1G65570,AT1G66270,AT2G06850,AT2G16230,AT2G18800,AT2G43600,AT2G43880,AT3G23730,AT3G61490,AT4G14130,AT4G25820,AT4G28850,AT4G30280,AT4G30290,AT4G34260,AT5G13870,AT5G14650,AT5G57530,AT5G57540,AT5G63800
126	query_1	TRUE	0.00381796	339	622	24	0.0385852	0.0707965	GO:0008092	GO:MF	cytoskeletal protein binding	21418	1955	GO:0005515	IBA IEA,IDA IBA,IBA IEA,IEA,IBA IEA,IEA,IEA,IEA,IBA IEA,IDA IEA,IEA,ISS,IDA IBA IEA,IBA IEA,IEA,IBA IEA,IBA IEA,IBA,IBA IEA,IBA,ISS,IBA IEA,IBA IEA,IEA	AT1G01750,AT1G03780,AT1G04160,AT1G09170,AT1G59850,AT1G73860,AT1G74830,AT1G80270,AT2G19760,AT2G34150,AT2G35880,AT3G05470,AT3G22790,AT3G44050,AT3G45850,AT3G54870,AT4G00680,AT4G25190,AT4G26760,AT5G15510,AT5G48360,AT5G55400,AT5G62500,AT5G66310
127	query_1	TRUE	0.00476477	649	622	37	0.0594855	0.0570108	GO:0016757	GO:MF	glycosyltransferase activity	21418	3725	GO:0016740	IBA IEA,IBA,IDA,IEA,IDA IBA IEA,IMP IEA,IDA IEA,IEA,IMP IBA IEA,IMP ISS IEA,IMP IGI ISS IBA IEA,IDA IEA,IDA IEA,ISS IEA,IBA IEA,IBA IEA,ISS IEA,IEA,IDA IBA IEA,IEA,IDA IBA IEA,IMP IBA IEA,IEA,IBA IEA,IEA,IEA,IEA,IDA IEA,IDA IEA,IDA IBA IEA,IDA IBA IEA,IBA IEA,IEA,IEA,IBA IEA,IDA IEA,IDA IEA	AT1G05170,AT1G05280,AT1G05620,AT1G11545,AT1G54940,AT1G63450,AT1G65310,AT1G70440,AT1G74380,AT2G06850,AT2G15390,AT2G18800,AT2G29750,AT2G30575,AT2G32610,AT2G32620,AT2G38650,AT3G01720,AT3G03050,AT3G23730,AT4G02390,AT4G07960,AT4G14130,AT4G15290,AT4G25820,AT4G26510,AT4G28850,AT4G30280,AT4G30290,AT5G01220,AT5G05890,AT5G05900,AT5G13870,AT5G22940,AT5G57500,AT5G57530,AT5G57540
128	query_1	TRUE	0.00811648	10128	622	339	0.545016	0.0334716	GO:0003824	GO:MF	catalytic activity	21418	509	GO:0003674	IEA,IBA IEA,IEA,IEA,IEA,ISS IBA IEA,IBA IEA,IDA IBA IEA,IBA,IDA IMP IBA IEA,IEA,IBA IEA,IBA IEA,IEA,IEA,IEA,IDA HDA,IBA IEA,IEA,IBA IEA,IBA IEA,IBA IEA,IEA,IDA ISS IBA IEA,IDA IBA IEA,IEA,IDA,IEA,IDA IEA,IDA IEA,IEA,IEA,IDA IEA,IBA IEA,IEA,IEA,IDA IBA IEA,IDA IBA IEA,IEA,IEA,IBA IEA,IEA,IBA IEA,IDA IEA,IDA IBA IEA,IEA,IEA,ISS IBA IEA,IEA,IDA IBA IEA,IBA IEA,ISS IBA IEA,ISS IBA IEA,IEA,IEA,IDA IBA…	AT1G01453,AT1G02810,AT1G03230,AT1G04040,AT1G04430,AT1G04700,AT1G05170,AT1G05250,AT1G05280,AT1G05620,AT1G05650,AT1G06090,AT1G06120,AT1G08590,AT1G09170,AT1G09750,AT1G10470,AT1G11080,AT1G11545,AT1G13430,AT1G14220,AT1G14390,AT1G14980,AT1G16440,AT1G17190,AT1G17840,AT1G19900,AT1G22880,AT1G23030,AT1G25450,AT1G28480,AT1G29470,AT1G30760,AT1G30870,AT1G31770,AT1G32860,AT1G33750,AT1G33800,AT1G34110,AT1G34490…
129	query_1	TRUE	0.0390323	7	622	3	0.00482315	0.428571	GO:0045547	GO:MF	dehydrodolichyl diphosphate synthase activity	21418	7218	GO:0004659	IBA,IGI IBA,IBA	AT2G23400,AT2G23410,AT5G58784
130	query_1	TRUE	0.049089	28	622	5	0.00803859	0.178571	GO:0015250	GO:MF	water channel activity	21418	3049	c("GO:0005372", "GO:0015267")	IBA,IDA IBA,IDA IBA,IDA,ISS IBA	AT2G25810,AT3G16240,AT3G61430,AT4G19030,AT5G60660
131	query_1	TRUE	0.049089	28	622	5	0.00803859	0.178571	GO:0005372	GO:MF	water transmembrane transporter activity	21418	1814	GO:0015318	IBA,IDA IBA,IDA IBA,IDA,ISS IBA	AT2G25810,AT3G16240,AT3G61430,AT4G19030,AT5G60660
132	query_1	TRUE	0.049089	57	622	7	0.011254	0.122807	GO:0004185	GO:MF	serine-type carboxypeptidase activity	21418	833	c("GO:0004180", "GO:0070008")	IBA IEA,IEA,IBA IEA,IEA,IBA IEA,IDA IBA IEA,IBA IEA	AT1G11080,AT2G22970,AT3G07990,AT3G12240,AT4G15100,AT4G30610,AT5G23210
133	query_1	TRUE	0.049089	617	622	32	0.0514469	0.0518639	GO:0016798	GO:MF	hydrolase activity, acting on glycosyl bonds	21418	3760	GO:0016787	IDA IMP IBA IEA,IEA,IEA,IEA,IEA,IDA IBA IEA,IEA,IBA IEA,IDA IEA,IEA,IEA,IDA IBA IEA,IEA,IEA,IEA,IBA IEA,IEA,IEA,IEA,IEA,IEA,IEA,IEA,IEA,IEA,IDA IBA IEA,IEA,IDA IEA,IEA,IEA,IEA,IDA IBA IEA	AT1G05620,AT1G05650,AT1G11545,AT1G22880,AT1G32860,AT1G47600,AT1G48930,AT1G56680,AT1G58370,AT1G65310,AT1G65570,AT1G66270,AT2G06850,AT2G16230,AT2G18800,AT2G43600,AT2G43880,AT3G12710,AT3G23730,AT3G61490,AT4G14130,AT4G25820,AT4G28850,AT4G30280,AT4G30290,AT4G34260,AT5G13870,AT5G14650,AT5G45210,AT5G57530,AT5G57540,AT5G63800

## Sheet: GO salt-specific DEGs
	query	significant	p_value	term_size	query_size	intersection_size	precision	recall	term_id	source	term_name	effective_domain_size	source_order	parents	evidence_codes	intersection
1	query_1	TRUE	1.70157e-13	708	1007	84	0.0834161	0.118644	GO:0071554	GO:BP	cell wall organization or biogenesis	23052	19581	GO:0009987	IEA,IBA,IMP,IMP,IEA,IEA,IEA,IMP,IEA,IEA,IEA,IMP IBA IEA,IEA,IEA,IBA IEA,IEA,IBA IEA,IEA,IEA,IEA,IMP,IMP,IDA IEA,NAS IEA,IMP IBA,IMP,IGI IEA,IBA IEA,IEA,IMP IEA,IMP,IBA,IEA,IMP,IEA,IEA,IGI,IEA,IBA IEA,IBA IEA,IEA,IMP,IMP,IEA,IMP IGI,IBA IEA,IEA,IEA,IMP IEA,IEA,IMP,IMP IEA,IEA,IEA,IMP IBA IEA,IEA,IEA,IBA IEA,IEA,IEA,IDA IEA,IDA IEA,IMP,IEA,IMP IBA,IMP IEA,IEA,IEA,IEA,IEA,IDA,IBA IEA,IEA,IBA IEA,IEA…	AT1G02810,AT1G03870,AT1G05250,AT1G10070,AT1G11545,AT1G12040,AT1G12560,AT1G19900,AT1G20190,AT1G22880,AT1G32860,AT1G33800,AT1G48930,AT1G53830,AT1G54940,AT1G56680,AT1G57590,AT1G58370,AT1G62440,AT1G62980,AT1G62990,AT1G63450,AT1G65310,AT1G65680,AT1G74380,AT1G79620,AT2G06850,AT2G15390,AT2G15880,AT2G18800,AT2G18950,AT2G20520,AT2G20750,AT2G22330,AT2G24980,AT2G30575,AT2G31220,AT2G31960,AT2G32610,AT2G32620…
2	query_1	TRUE	1.23668e-12	539	1007	69	0.0685204	0.128015	GO:0071555	GO:BP	cell wall organization	23052	19582	c("GO:0045229", "GO:0071554")	IEA,IMP,IEA,IEA,IEA,IMP,IEA,IEA,IEA,IEA,IEA,IEA,IBA IEA,IEA,IEA,IEA,NAS IEA,IEA,IEA,IEA,IMP IEA,IMP,IEA,IMP,IEA,IEA,IGI,IEA,IEA,IEA,IEA,IMP,IMP,IMP IGI,IEA,IEA,IEA,IMP IEA,IEA,IMP IEA,IEA,IEA,IEA,IEA,IEA,IEA,IEA,IEA,IEA,IMP,IEA,IMP IEA,IEA,IEA,IEA,IEA,IDA,IEA,IEA,IBA IEA,IEA,IEA,IEA,TAS IEA,IEA,IEA,IMP,IMP,IMP IEA	AT1G02810,AT1G05250,AT1G11545,AT1G12040,AT1G12560,AT1G19900,AT1G20190,AT1G22880,AT1G32860,AT1G48930,AT1G53830,AT1G54940,AT1G57590,AT1G62440,AT1G62980,AT1G65310,AT1G65680,AT2G06850,AT2G15390,AT2G15880,AT2G18800,AT2G18950,AT2G20750,AT2G22330,AT2G24980,AT2G30575,AT2G31220,AT2G31960,AT2G32610,AT2G32620,AT2G38650,AT2G41210,AT2G41800,AT2G45890,AT3G03050,AT3G10710,AT3G23730,AT3G49720,AT3G54590,AT4G07960…
3	query_1	TRUE	1.73617e-11	586	1007	70	0.0695134	0.119454	GO:0045229	GO:BP	external encapsulating structure organization	23052	13211	GO:0016043	IEA,IMP,IEA,IEA,IEA,IMP,IEA,IEA,IEA,IEA,IEA,IEA,IBA IEA,IEA,IEA,IEA,NAS IEA,IEA,IEA,IEA,IMP IEA,IMP,IEA,IMP,IEA,IEA,IGI,IEA,IEA,IEA,IEA,IGI,IMP,IMP,IMP IGI,IEA,IEA,IEA,IMP IEA,IEA,IMP IEA,IEA,IEA,IEA,IEA,IEA,IEA,IEA,IEA,IEA,IMP,IEA,IMP IEA,IEA,IEA,IEA,IEA,IDA,IEA,IEA,IBA IEA,IEA,IEA,IEA,TAS IEA,IEA,IEA,IMP,IMP,IMP IEA	AT1G02810,AT1G05250,AT1G11545,AT1G12040,AT1G12560,AT1G19900,AT1G20190,AT1G22880,AT1G32860,AT1G48930,AT1G53830,AT1G54940,AT1G57590,AT1G62440,AT1G62980,AT1G65310,AT1G65680,AT2G06850,AT2G15390,AT2G15880,AT2G18800,AT2G18950,AT2G20750,AT2G22330,AT2G24980,AT2G30575,AT2G31220,AT2G31960,AT2G32610,AT2G32620,AT2G38650,AT2G39350,AT2G41210,AT2G41800,AT2G45890,AT3G03050,AT3G10710,AT3G23730,AT3G49720,AT3G54590…
4	query_1	TRUE	1.6916e-10	130	1007	29	0.0287984	0.223077	GO:0010054	GO:BP	trichoblast differentiation	23052	4330	GO:0010053	IGI IBA,IMP,IMP,IMP,IMP,IMP,IMP,IMP,IMP,IMP,IMP,IMP IGI,IMP,IMP,IMP,IMP,IMP,IMP,TAS,IMP IEP,IMP,IMP,IMP,IMP,IMP,IMP,IMP,IMP,IMP	AT1G04160,AT1G12040,AT1G12560,AT1G12950,AT1G16440,AT1G27740,AT1G63450,AT1G70940,AT1G74380,AT1G79840,AT2G03720,AT2G24260,AT2G26420,AT2G41970,AT2G45890,AT3G01730,AT3G43960,AT3G51460,AT3G62680,AT4G02270,AT4G15290,AT4G34580,AT5G05500,AT5G14750,AT5G49270,AT5G56540,AT5G60660,AT5G61350,AT5G65090
5	query_1	TRUE	2.98785e-09	146	1007	29	0.0287984	0.19863	GO:0010053	GO:BP	root epidermal cell differentiation	23052	4329	c("GO:0010015", "GO:0090558", "GO:0090627")	IGI IBA,IMP,IMP,IMP,IMP,IMP,IMP,IMP,IMP,IMP,IMP,IMP IGI,IMP,IMP,IMP,IMP,IMP,IMP,TAS,IMP IEP,IMP,IMP,IMP,IMP,IMP,IMP,IMP,IMP,IMP	AT1G04160,AT1G12040,AT1G12560,AT1G12950,AT1G16440,AT1G27740,AT1G63450,AT1G70940,AT1G74380,AT1G79840,AT2G03720,AT2G24260,AT2G26420,AT2G41970,AT2G45890,AT3G01730,AT3G43960,AT3G51460,AT3G62680,AT4G02270,AT4G15290,AT4G34580,AT5G05500,AT5G14750,AT5G49270,AT5G56540,AT5G60660,AT5G61350,AT5G65090
6	query_1	TRUE	3.00495e-09	220	1007	36	0.0357498	0.163636	GO:0071695	GO:BP	anatomical structure maturation	23052	19692	c("GO:0021700", "GO:0048856")	IGI IBA,IMP,IMP,IMP,IMP,TAS,IMP,IMP,IMP,IMP,IMP,IMP IGI,IMP,IEP IBA,IMP,IMP,IMP,IMP,IMP,IEP IBA,IMP,IMP,IMP IEP,IMP,IMP,IEP,IMP,IMP,IMP,IMP,IMP,IMP,IMP,IMP,IMP,IMP	AT1G04160,AT1G12560,AT1G12950,AT1G16440,AT1G27740,AT1G48130,AT1G63450,AT1G69490,AT1G70940,AT1G74380,AT2G03720,AT2G24260,AT2G26420,AT2G27840,AT2G33790,AT2G41970,AT2G45890,AT3G01730,AT3G43960,AT3G44750,AT3G47860,AT3G51460,AT4G02270,AT4G02280,AT4G15290,AT4G21750,AT4G34580,AT5G05500,AT5G13170,AT5G14750,AT5G40010,AT5G49270,AT5G56540,AT5G60660,AT5G61350,AT5G65090
7	query_1	TRUE	3.9543e-09	180	1007	32	0.0317776	0.177778	GO:0090627	GO:BP	plant epidermal cell differentiation	23052	21545	GO:0030154	IGI IBA,IMP,IMP,IMP,IMP,IMP,IMP,IMP,IMP,IMP,IMP,IMP IGI,IMP,IMP,IMP,IMP,IMP,IMP,IMP,TAS,IMP IEP,IMP,IMP,IMP,IMP,IMP,IMP,IMP,IMP,IMP,IMP,IMP	AT1G04160,AT1G12040,AT1G12560,AT1G12950,AT1G16440,AT1G27740,AT1G63450,AT1G70940,AT1G74380,AT1G79840,AT2G03720,AT2G24260,AT2G26420,AT2G41970,AT2G45890,AT3G01730,AT3G10525,AT3G43960,AT3G51460,AT3G62680,AT4G02270,AT4G15290,AT4G21750,AT4G34580,AT5G05500,AT5G14750,AT5G49270,AT5G56540,AT5G60660,AT5G61350,AT5G65090,AT5G65590
8	query_1	TRUE	5.11307e-09	124	1007	26	0.0258193	0.209677	GO:0048764	GO:BP	trichoblast maturation	23052	15073	c("GO:0010054", "GO:0048469")	IGI IBA,IMP,IMP,IMP,IMP,IMP,IMP,IMP,IMP,IMP IGI,IMP,IMP,IMP,IMP,IMP,IMP,IMP IEP,IMP,IMP,IMP,IMP,IMP,IMP,IMP,IMP,IMP	AT1G04160,AT1G12560,AT1G12950,AT1G16440,AT1G27740,AT1G63450,AT1G70940,AT1G74380,AT2G03720,AT2G24260,AT2G26420,AT2G41970,AT2G45890,AT3G01730,AT3G43960,AT3G51460,AT4G02270,AT4G15290,AT4G34580,AT5G05500,AT5G14750,AT5G49270,AT5G56540,AT5G60660,AT5G61350,AT5G65090
9	query_1	TRUE	5.11307e-09	124	1007	26	0.0258193	0.209677	GO:0048765	GO:BP	root hair cell differentiation	23052	15074	c("GO:0010053", "GO:0048764")	IGI IBA,IMP,IMP,IMP,IMP,IMP,IMP,IMP,IMP,IMP IGI,IMP,IMP,IMP,IMP,IMP,IMP,IMP IEP,IMP,IMP,IMP,IMP,IMP,IMP,IMP,IMP,IMP	AT1G04160,AT1G12560,AT1G12950,AT1G16440,AT1G27740,AT1G63450,AT1G70940,AT1G74380,AT2G03720,AT2G24260,AT2G26420,AT2G41970,AT2G45890,AT3G01730,AT3G43960,AT3G51460,AT4G02270,AT4G15290,AT4G34580,AT5G05500,AT5G14750,AT5G49270,AT5G56540,AT5G60660,AT5G61350,AT5G65090
10	query_1	TRUE	5.11307e-09	238	1007	37	0.0367428	0.155462	GO:0021700	GO:BP	developmental maturation	23052	7246	GO:0032502	IGI IBA,IMP,IMP,IMP,IMP,TAS,IMP,IMP,IMP,IMP,IMP,IMP IGI,IMP,IEP IBA,IMP,IMP,IMP,IMP,IMP,IEP IBA,IMP,IMP,IGI,IMP IEP,IMP,IMP,IEP,IMP,IMP,IMP,IMP,IMP,IMP,IMP,IMP,IMP,IMP	AT1G04160,AT1G12560,AT1G12950,AT1G16440,AT1G27740,AT1G48130,AT1G63450,AT1G69490,AT1G70940,AT1G74380,AT2G03720,AT2G24260,AT2G26420,AT2G27840,AT2G33790,AT2G41970,AT2G45890,AT3G01730,AT3G43960,AT3G44750,AT3G47860,AT3G51460,AT3G62980,AT4G02270,AT4G02280,AT4G15290,AT4G21750,AT4G34580,AT5G05500,AT5G13170,AT5G14750,AT5G40010,AT5G49270,AT5G56540,AT5G60660,AT5G61350,AT5G65090
11	query_1	TRUE	5.62885e-09	125	1007	26	0.0258193	0.208	GO:0048469	GO:BP	cell maturation	23052	14820	c("GO:0048468", "GO:0048869", "GO:0071695")	IGI IBA,IMP,IMP,IMP,IMP,IMP,IMP,IMP,IMP,IMP IGI,IMP,IMP,IMP,IMP,IMP,IMP,IMP IEP,IMP,IMP,IMP,IMP,IMP,IMP,IMP,IMP,IMP	AT1G04160,AT1G12560,AT1G12950,AT1G16440,AT1G27740,AT1G63450,AT1G70940,AT1G74380,AT2G03720,AT2G24260,AT2G26420,AT2G41970,AT2G45890,AT3G01730,AT3G43960,AT3G51460,AT4G02270,AT4G15290,AT4G34580,AT5G05500,AT5G14750,AT5G49270,AT5G56540,AT5G60660,AT5G61350,AT5G65090
12	query_1	TRUE	6.61808e-09	431	1007	52	0.0516385	0.12065	GO:0016049	GO:BP	cell growth	23052	5654	c("GO:0009987", "GO:0040007")	IGI IBA,IMP,IMP,IMP,IMP,IMP IBA,IMP,IMP,NAS,IMP,IMP,IMP,IMP,IEP,IGI,IMP,IGI IEP,IMP,IMP,IGI,IMP,IEP,IGI,IMP,IMP,IMP,IMP,IMP,IGI,IMP,IEA,IEP,IMP,IMP,IMP,IMP,IMP,IGI,IMP,IMP IGI IEA,IMP,IMP,IMP,IMP,IGI IBA,IGI,IMP,IMP,IMP,IMP,IMP,IGI	AT1G04160,AT1G12040,AT1G12560,AT1G12950,AT1G33240,AT1G50930,AT1G63450,AT1G65470,AT1G65680,AT1G69490,AT1G70940,AT1G72430,AT1G74380,AT1G75780,AT1G79250,AT1G79620,AT1G79860,AT2G06850,AT2G19760,AT2G24260,AT2G26420,AT2G37540,AT2G41210,AT2G41800,AT2G41970,AT2G45890,AT3G01730,AT3G43960,AT3G49720,AT3G51460,AT3G63430,AT4G02270,AT4G12420,AT4G15290,AT4G24580,AT4G34580,AT5G05500,AT5G13150,AT5G13990,AT5G15580…
13	query_1	TRUE	6.61808e-09	352	1007	46	0.0456802	0.130682	GO:0060560	GO:BP	developmental growth involved in morphogenesis	23052	17338	c("GO:0009653", "GO:0048589")	IGI IBA,IMP,IMP,IMP,IMP,NAS,IMP,IMP,IEP,IGI,IMP,IGI IEP,IMP,IMP,IGI,IMP,IEP,IGI,IMP,IMP,IMP,IMP,IMP,IGI,IMP,IEA,IEP,IMP,IMP,IMP,IMP,IMP,IGI,IMP,IMP IGI IEA,IMP,IMP,IMP,IMP,IGI IBA,IGI,IMP,IMP,IMP,IMP,IGI	AT1G04160,AT1G12040,AT1G12560,AT1G12950,AT1G63450,AT1G65680,AT1G70940,AT1G74380,AT1G75780,AT1G79250,AT1G79620,AT1G79860,AT2G06850,AT2G19760,AT2G24260,AT2G26420,AT2G37540,AT2G41210,AT2G41800,AT2G41970,AT2G45890,AT3G01730,AT3G43960,AT3G49720,AT3G51460,AT3G63430,AT4G02270,AT4G12420,AT4G15290,AT4G24580,AT4G34580,AT5G05500,AT5G13150,AT5G13990,AT5G15580,AT5G36260,AT5G47370,AT5G48230,AT5G49270,AT5G51810…
14	query_1	TRUE	1.70295e-08	498	1007	56	0.0556107	0.11245	GO:0048589	GO:BP	developmental growth	23052	14915	c("GO:0032502", "GO:0040007")	IGI IBA,IMP,IMP,IMP,IGI ISS IEA,IGI,IMP,IMP,NAS,IMP,IMP,IEP,IGI,IMP,IGI IEP,IGI ISS IEA,IMP,IMP,IGI,IMP,IMP,IEP,IGI,IMP,IMP,IMP,IMP,IGI,IMP,IMP IGI,IMP,IEA,IEP,IMP,IMP,IMP,IMP,IGI,IMP,IMP,IMP,IGI,IMP,IMP IGI IEA,IMP,IMP,IMP,IMP,IGI IBA,IMP,IGI,IMP,IMP,IMP,IMP,IMP IGI	AT1G04160,AT1G12040,AT1G12560,AT1G12950,AT1G13620,AT1G34110,AT1G62990,AT1G63450,AT1G65680,AT1G70940,AT1G74380,AT1G75780,AT1G79250,AT1G79620,AT1G79860,AT2G04025,AT2G06850,AT2G19760,AT2G24260,AT2G26420,AT2G33880,AT2G37540,AT2G41210,AT2G41800,AT2G41970,AT2G45890,AT3G01730,AT3G24240,AT3G43960,AT3G49720,AT3G51460,AT3G63430,AT4G02270,AT4G12420,AT4G15290,AT4G24190,AT4G24580,AT4G26540,AT4G31920,AT4G34580…
15	query_1	TRUE	1.72541e-08	326	1007	43	0.0427011	0.131902	GO:0010015	GO:BP	root morphogenesis	23052	4291	c("GO:0048364", "GO:1905392")	IGI IBA,IMP,IMP,IMP,IMP IGI ISS IEA,IMP,IMP,IMP,IGI,IMP,IGI,IMP,IMP,IMP,IMP,IMP,IGI ISS IEA,IMP IGI,IMP,IMP,IMP,IMP,IMP IGI,IMP,IMP,TAS,IMP,IMP IEP,IEP,IMP,IMP IGI,IMP,IMP,IMP,IMP,IMP,IMP,IMP,IMP,IMP,IMP,IMP,IMP	AT1G04160,AT1G12040,AT1G12560,AT1G12950,AT1G13620,AT1G16440,AT1G25220,AT1G27740,AT1G34110,AT1G63450,AT1G70560,AT1G70940,AT1G74380,AT1G74500,AT1G79840,AT2G03720,AT2G04025,AT2G24260,AT2G26420,AT2G41970,AT2G45890,AT3G01730,AT3G24240,AT3G43960,AT3G51460,AT3G62680,AT3G62980,AT4G02270,AT4G12550,AT4G15290,AT4G26540,AT4G28490,AT4G31920,AT4G34580,AT5G05500,AT5G14750,AT5G49270,AT5G56320,AT5G56540,AT5G57620…
16	query_1	TRUE	2.35788e-08	504	1007	56	0.0556107	0.111111	GO:0005976	GO:BP	polysaccharide metabolic process	23052	2010	c("GO:0005975", "GO:0043170")	IEA,IMP,IEA,IEA,IDA IMP IBA IEA,IMP,IEA,IEA,IEA,IBA,IEA,IMP,IDA IEA,TAS,IMP IBA,IEA,IBA,IEA,IEA,IEA,IEA,IEA,IEA,IMP,IEA,IEA,IEA,IEA,IMP IGI IEA,IDA IMP IBA TAS IEA,IEA,IMP,IMP IEA,IMP IBA IEA,IEA,IEA,IEA,IEA,IMP,IEA,IDA IEA,IDA IEA,IMP,IEA,TAS IEA,IMP IEA,IEA,IEA,IBA,IEA,IBA IEA,IEA,IDA IEA,IDA IEA,IMP,IMP IGI IEA	AT1G02810,AT1G10760,AT1G11545,AT1G22880,AT1G33800,AT1G43670,AT1G48930,AT1G53830,AT1G54870,AT1G54940,AT1G58370,AT1G63450,AT1G65310,AT1G69830,AT1G74380,AT2G06850,AT2G15390,AT2G18800,AT2G30575,AT2G31960,AT2G32610,AT2G32620,AT2G38650,AT2G41800,AT3G03050,AT3G07010,AT3G10710,AT3G23730,AT3G49720,AT3G52180,AT3G53190,AT4G02280,AT4G09020,AT4G09990,AT4G14130,AT4G15290,AT4G22080,AT4G25820,AT4G28490,AT4G28850…
17	query_1	TRUE	3.01726e-08	594	1007	62	0.061569	0.104377	GO:0048364	GO:BP	root development	23052	14750	c("GO:0022622", "GO:0099402")	IGI IBA,IMP,IEA,IMP,IMP,IMP IGI ISS IEA,IMP,IMP,IMP,IGI,IMP,IMP,IMP IGI,IMP,IMP,IMP,IMP,IMP,IGI ISS IEA,IMP IEA,IMP,IMP,IMP IGI,IMP,ISS,IMP,IMP,IMP,IMP,IMP,IMP,IMP IGI,IMP,IMP,IMP,IMP,IEA,TAS,IMP,IMP IEP,IEP,IMP,IMP,IMP IGI,IGI,IMP,TAS,IMP IGI,IMP,IGI,IMP,IMP,IMP,IMP,IMP,IMP IBA,IMP,IMP,IMP,IMP,IMP,IMP	AT1G04160,AT1G12040,AT1G12430,AT1G12560,AT1G12950,AT1G13620,AT1G16440,AT1G25220,AT1G27740,AT1G34110,AT1G63450,AT1G65570,AT1G70560,AT1G70940,AT1G74380,AT1G74500,AT1G79840,AT2G03720,AT2G04025,AT2G11890,AT2G18800,AT2G19760,AT2G24260,AT2G26420,AT2G31280,AT2G33790,AT2G41970,AT2G45680,AT2G45890,AT3G01730,AT3G17600,AT3G24240,AT3G28860,AT3G43960,AT3G44750,AT3G51460,AT3G54870,AT3G62680,AT3G62980,AT4G02270…
18	query_1	TRUE	3.05061e-08	595	1007	62	0.061569	0.104202	GO:0022622	GO:BP	root system development	23052	7619	GO:0048731	IGI IBA,IMP,IEA,IMP,IMP,IMP IGI ISS IEA,IMP,IMP,IMP,IGI,IMP,IMP,IMP IGI,IMP,IMP,IMP,IMP,IMP,IGI ISS IEA,IMP IEA,IMP,IMP,IMP IGI,IMP,ISS,IMP,IMP,IMP,IMP,IMP,IMP,IMP IGI,IMP,IMP,IMP,IMP,IEA,TAS,IMP,IMP IEP,IEP,IMP,IMP,IMP IGI,IGI,IMP,TAS,IMP IGI,IMP,IGI,IMP,IMP,IMP,IMP,IMP,IMP IBA,IMP,IMP,IMP,IMP,IMP,IMP	AT1G04160,AT1G12040,AT1G12430,AT1G12560,AT1G12950,AT1G13620,AT1G16440,AT1G25220,AT1G27740,AT1G34110,AT1G63450,AT1G65570,AT1G70560,AT1G70940,AT1G74380,AT1G74500,AT1G79840,AT2G03720,AT2G04025,AT2G11890,AT2G18800,AT2G19760,AT2G24260,AT2G26420,AT2G31280,AT2G33790,AT2G41970,AT2G45680,AT2G45890,AT3G01730,AT3G17600,AT3G24240,AT3G28860,AT3G43960,AT3G44750,AT3G51460,AT3G54870,AT3G62680,AT3G62980,AT4G02270…
19	query_1	TRUE	4.28914e-08	101	1007	22	0.0218471	0.217822	GO:0042744	GO:BP	hydrogen peroxide catabolic process	23052	11933	c("GO:0042743", "GO:0044248")	IEA,IEA,IEA,IEA,IEA,IEA,IEA,IEA,IEA,IEA,IBA IEA,IEA,IEA,IEA,IEA,IEA,IEA,IEA,IEA,IEA,IEA,IEA	AT1G05250,AT1G30870,AT1G34510,AT1G44970,AT1G49570,AT2G18150,AT2G18980,AT2G39040,AT3G28200,AT3G49960,AT4G08390,AT4G08770,AT4G08780,AT4G11290,AT4G16270,AT4G26010,AT4G30170,AT5G17820,AT5G19890,AT5G22410,AT5G24070,AT5G67400
20	query_1	TRUE	1.95231e-07	73	1007	18	0.0178749	0.246575	GO:0048767	GO:BP	root hair elongation	23052	15076	c("GO:0048588", "GO:0060560", "GO:0080147")	IGI IBA,IMP,IMP,IMP,IMP,IMP,IGI,IMP,IMP,IMP,IMP,IMP,IMP,IMP,IMP,IMP,IMP,IMP	AT1G04160,AT1G12560,AT1G12950,AT1G63450,AT1G70940,AT1G74380,AT2G24260,AT2G26420,AT2G41970,AT2G45890,AT3G01730,AT3G43960,AT3G51460,AT4G15290,AT4G34580,AT5G05500,AT5G56540,AT5G60660
21	query_1	TRUE	2.90279e-07	102	1007	21	0.020854	0.205882	GO:0080147	GO:BP	root hair cell development	23052	20903	c("GO:0048468", "GO:0048765")	IGI IBA,IMP,IMP,IMP,IMP,IMP,IMP,IMP IGI,IMP,IMP,IMP,IMP,IMP,IMP,IMP IEP,IMP,IMP,IMP,IMP,IMP,IMP	AT1G04160,AT1G12560,AT1G12950,AT1G16440,AT1G63450,AT1G70940,AT1G74380,AT2G24260,AT2G26420,AT2G41970,AT2G45890,AT3G01730,AT3G43960,AT3G51460,AT4G02270,AT4G15290,AT4G34580,AT5G05500,AT5G56540,AT5G60660,AT5G61350
22	query_1	TRUE	4.05301e-07	114	1007	22	0.0218471	0.192982	GO:0010410	GO:BP	hemicellulose metabolic process	23052	4603	GO:0010383	IEA,IMP IBA IEA,IBA,IEA,IDA IEA,IMP IBA,IEA,IBA,IEA,IEA,IMP IBA IEA,IEA,IEA,IEA,IDA IEA,IDA IEA,IEA,IBA,IEA,IBA IEA,IDA IEA,IDA IEA	AT1G11545,AT1G33800,AT1G54940,AT1G58370,AT1G65310,AT1G74380,AT2G06850,AT2G15390,AT2G18800,AT3G23730,AT4G09990,AT4G14130,AT4G25820,AT4G28850,AT4G30280,AT4G30290,AT5G13870,AT5G22940,AT5G48070,AT5G49360,AT5G57530,AT5G57540
23	query_1	TRUE	4.05301e-07	716	1007	67	0.0665343	0.0935754	GO:0040007	GO:BP	growth	23052	11466	GO:0008150	IGI IBA,IMP,IMP,IMP,IGI ISS IEA,IMP,IGI,IMP IBA,IEA,IMP,IMP,IMP,NAS,IMP,IMP,IMP IEA,IMP,IEA,IEP,IGI IEA,IMP,IGI IEP,IGI ISS IEA,IMP,IMP,IGI,IMP,IMP,IEP,IGI,IMP,IMP,IMP,IMP,IGI,IMP,IEA,IMP IGI,IMP,IEA,IEP,IMP,IMP,IMP,IMP,IMP IEA,IGI,IEA,IMP,IMP,IMP,IGI,IMP,IMP IGI IEA,IMP,IMP,IMP,IMP,IGI IBA,IMP,IGI,IMP,IMP,IMP,IMP IEA,IMP,IMP IGI	AT1G04160,AT1G12040,AT1G12560,AT1G12950,AT1G13620,AT1G33240,AT1G34110,AT1G50930,AT1G53700,AT1G62990,AT1G63450,AT1G65470,AT1G65680,AT1G69490,AT1G70940,AT1G72430,AT1G74380,AT1G74500,AT1G75780,AT1G79250,AT1G79620,AT1G79860,AT2G04025,AT2G06850,AT2G19760,AT2G24260,AT2G26420,AT2G33880,AT2G37540,AT2G41210,AT2G41800,AT2G41970,AT2G45890,AT3G01730,AT3G24240,AT3G43960,AT3G47710,AT3G49720,AT3G51460,AT3G63430…
24	query_1	TRUE	4.51854e-07	301	1007	38	0.0377358	0.126246	GO:0071669	GO:BP	plant-type cell wall organization or biogenesis	23052	19671	GO:0071554	IBA,IMP,IMP,IEA,IEA,IBA,IEA,IMP,NAS,IMP,IGI,IBA,IEA,IBA,IBA,IMP,IMP,IMP IGI,IBA,IMP,IEA,IMP,IEA,IEA,IBA,IEA,IBA,IMP IBA,IMP,IEA,IEA,IDA,IEA,IEA,TAS IEA,IMP,IMP,IMP	AT1G03870,AT1G05250,AT1G10070,AT1G12560,AT1G20190,AT1G33800,AT1G62980,AT1G62990,AT1G65680,AT1G79620,AT2G06850,AT2G20520,AT2G24980,AT2G32610,AT2G32620,AT2G41210,AT2G41800,AT2G45890,AT3G03050,AT3G49720,AT3G54590,AT4G02270,AT4G08400,AT4G08410,AT4G09990,AT4G13390,AT4G15290,AT5G03170,AT5G04960,AT5G06630,AT5G06640,AT5G14650,AT5G35190,AT5G49270,AT5G56320,AT5G63800,AT5G65590,AT5G65810
25	query_1	TRUE	4.75803e-07	61	1007	16	0.0158888	0.262295	GO:0010411	GO:BP	xyloglucan metabolic process	23052	4604	c("GO:0006073", "GO:0010410")	IEA,IDA IEA,IMP IBA,IEA,IBA,IEA,IEA,IEA,IEA,IEA,IDA IEA,IDA IEA,IEA,IEA,IDA IEA,IDA IEA	AT1G11545,AT1G65310,AT1G74380,AT2G06850,AT2G15390,AT2G18800,AT3G23730,AT4G14130,AT4G25820,AT4G28850,AT4G30280,AT4G30290,AT5G13870,AT5G48070,AT5G57530,AT5G57540
26	query_1	TRUE	1.25599e-06	287	1007	36	0.0357498	0.125436	GO:0090558	GO:BP	plant epidermis development	23052	21519	GO:0009888	IGI IBA,IMP,IMP,IMP,IMP,IMP,IMP,IMP,IMP,IMP,IMP,IMP,IMP,IMP,IMP,IMP IGI,IMP,IMP,IMP,IMP,IMP,IMP,TAS,TAS,IMP IEP,IMP,IMP,IMP,IMP,IMP,IMP,IMP,IMP,IMP,IMP,IMP	AT1G04160,AT1G12040,AT1G12560,AT1G12950,AT1G16440,AT1G27740,AT1G33240,AT1G63450,AT1G63650,AT1G65470,AT1G70940,AT1G74380,AT1G75640,AT1G79840,AT2G03720,AT2G24260,AT2G26420,AT2G41970,AT2G45890,AT3G01730,AT3G43960,AT3G51460,AT3G62680,AT3G63440,AT4G02270,AT4G14750,AT4G15290,AT4G34580,AT5G05500,AT5G14750,AT5G49270,AT5G56540,AT5G60660,AT5G61350,AT5G65090,AT5G65590
27	query_1	TRUE	1.5865e-06	470	1007	49	0.0486594	0.104255	GO:1905392	GO:BP	plant organ morphogenesis	23052	28288	c("GO:0009653", "GO:0099402")	IGI IBA,IMP,IMP,IMP,IMP IGI ISS IEA,IMP,IMP IGI,IMP,IMP,IMP IGI,IGI,IMP,IGI,IMP,IMP,IMP,IMP,IMP,IGI ISS IEA,IMP IGI,IMP,IMP,IMP,IMP,IMP IGI,IMP,IMP,IMP,TAS,IMP,IMP IEP,IEP,IMP,IMP IGI,IMP,IMP,IMP,IMP,IMP,IMP,IMP,IMP,IMP,IMP,IMP,IMP,IMP,IMP,IMP	AT1G04160,AT1G12040,AT1G12560,AT1G12950,AT1G13620,AT1G16440,AT1G17840,AT1G25220,AT1G27740,AT1G31770,AT1G34110,AT1G63450,AT1G70560,AT1G70940,AT1G74380,AT1G74500,AT1G79840,AT2G03720,AT2G04025,AT2G24260,AT2G26420,AT2G41970,AT2G45890,AT3G01730,AT3G24240,AT3G43960,AT3G49720,AT3G51460,AT3G62680,AT3G62980,AT4G02270,AT4G12550,AT4G15290,AT4G26540,AT4G28490,AT4G31920,AT4G32810,AT4G34580,AT5G05500,AT5G14750…
28	query_1	TRUE	1.66355e-06	124	1007	22	0.0218471	0.177419	GO:0042743	GO:BP	hydrogen peroxide metabolic process	23052	11932	GO:0072593	IEA,IEA,IEA,IEA,IEA,IEA,IEA,IEA,IEA,IEA,IBA IEA,IEA,IEA,IEA,IEA,IEA,IEA,IEA,IEA,IEA,IEA,IEA	AT1G05250,AT1G30870,AT1G34510,AT1G44970,AT1G49570,AT2G18150,AT2G18980,AT2G39040,AT3G28200,AT3G49960,AT4G08390,AT4G08770,AT4G08780,AT4G11290,AT4G16270,AT4G26010,AT4G30170,AT5G17820,AT5G19890,AT5G22410,AT5G24070,AT5G67400
29	query_1	TRUE	3.77387e-06	1026	1007	83	0.082423	0.0808967	GO:0009653	GO:BP	anatomical structure morphogenesis	23052	4023	c("GO:0032502", "GO:0048856")	IGI IBA,IMP,IMP,IMP,IMP IGI ISS IEA,IMP,IMP IGI,IMP,IMP,IMP IGI,IMP,IGI,IMP,IMP,NAS,IGI,IMP,IMP,IMP,IMP,IEP,IGI,IMP,IMP,IGI IEP,IMP,IGI ISS IEA,IMP,IMP,IBA,IMP IGI,IMP,IEA,IEP,IGI,IGI,IMP,IMP,IMP,IMP,IMP IGI,IMP,IMP,IMP IGI,IMP,TAS,IMP,IEA,TAS,IMP IEP,IMP,IEP,IMP,IMP,IMP,IMP,IMP IGI,IMP,IMP,IMP IGI,IMP,IMP,IMP,IGI,IMP,IMP,IMP IGI IEA,IMP,IMP,IMP,IMP,IGI IBA,IMP,IGI,IMP,IMP,IMP,IMP,IMP,IMP,IMP,IMP…	AT1G04160,AT1G12040,AT1G12560,AT1G12950,AT1G13620,AT1G16440,AT1G17840,AT1G25220,AT1G27740,AT1G31770,AT1G33240,AT1G34110,AT1G63450,AT1G65470,AT1G65680,AT1G70560,AT1G70940,AT1G74380,AT1G74500,AT1G75640,AT1G75780,AT1G79250,AT1G79620,AT1G79840,AT1G79860,AT2G03720,AT2G04025,AT2G06850,AT2G19760,AT2G20750,AT2G24260,AT2G26420,AT2G31960,AT2G37540,AT2G39350,AT2G41210,AT2G41800,AT2G41970,AT2G45890,AT3G01730…
30	query_1	TRUE	3.79191e-06	275	1007	34	0.0337637	0.123636	GO:0042546	GO:BP	cell wall biogenesis	23052	11829	c("GO:0044085", "GO:0071554")	IBA,IEA,IBA IEA,IBA,IMP,IMP,IEA,IBA,IMP,IGI IEA,IBA IEA,IEA,IBA,IBA,IBA,IBA,IEA,IMP,IMP,IBA IEA,IEA,IBA,IEA,IEA,IEA,IEA,IMP IBA,IEA,IBA,IEA,IEA,IEA,IEA,IMP	AT1G03870,AT1G11545,AT1G33800,AT1G54940,AT1G62990,AT1G63450,AT1G65310,AT1G74380,AT1G79620,AT2G06850,AT2G15390,AT2G18800,AT2G20520,AT2G32610,AT2G32620,AT3G03050,AT3G23730,AT3G49720,AT4G02270,AT4G09990,AT4G14130,AT4G15290,AT4G25820,AT4G28850,AT4G30280,AT4G30290,AT5G03170,AT5G13870,AT5G22940,AT5G48070,AT5G49270,AT5G57530,AT5G57540,AT5G65810
31	query_1	TRUE	3.79191e-06	356	1007	40	0.0397219	0.11236	GO:0048468	GO:BP	cell development	23052	14819	c("GO:0030154", "GO:0048856", "GO:0048869")	IGI IBA,IMP,IMP,IMP,IMP,IMP,IMP,IMP,IMP,IMP,IGI,IGI IEP,IMP,IMP IGI,IMP,IEP,IGI,IMP,IMP,IMP,IMP,IMP,IMP,IMP IEP,IMP,IMP,IMP,IMP,IMP,IMP,IGI,IMP,IMP,IMP,IMP,IMP,IMP,IMP,IMP,IMP	AT1G04160,AT1G12040,AT1G12560,AT1G12950,AT1G16440,AT1G27740,AT1G33240,AT1G63450,AT1G70940,AT1G74380,AT1G79250,AT1G79860,AT2G03720,AT2G24260,AT2G26420,AT2G37540,AT2G41210,AT2G41970,AT2G45890,AT3G01730,AT3G10525,AT3G43960,AT3G51460,AT4G02270,AT4G14750,AT4G15290,AT4G24580,AT4G34580,AT5G05500,AT5G10430,AT5G13150,AT5G13990,AT5G14750,AT5G36260,AT5G48230,AT5G49270,AT5G56540,AT5G60660,AT5G61350,AT5G65090
32	query_1	TRUE	5.83252e-06	156	1007	24	0.0238332	0.153846	GO:0009664	GO:BP	plant-type cell wall organization	23052	4031	c("GO:0071555", "GO:0071669")	IMP,IEA,IEA,IEA,NAS,IEA,IMP,IMP,IMP IGI,IMP,IEA,IEA,IEA,IEA,IMP,IEA,IEA,IDA,IEA,IEA,TAS IEA,IMP,IMP,IMP	AT1G05250,AT1G12560,AT1G20190,AT1G62980,AT1G65680,AT2G24980,AT2G41210,AT2G41800,AT2G45890,AT3G49720,AT3G54590,AT4G08400,AT4G08410,AT4G13390,AT5G04960,AT5G06630,AT5G06640,AT5G14650,AT5G35190,AT5G49270,AT5G56320,AT5G63800,AT5G65590,AT5G65810
33	query_1	TRUE	6.19839e-06	48	1007	13	0.0129096	0.270833	GO:0019758	GO:BP	glycosinolate biosynthetic process	23052	6964	c("GO:0019757", "GO:0044272", "GO:0044550")	IMP IBA,IMP IBA,IDA,IMP,IDA,IMP,TAS,IMP,IDA,IMP,IMP,IGI,IMP	AT1G16400,AT1G16410,AT1G18590,AT1G65860,AT1G74100,AT1G76790,AT2G22330,AT3G58990,AT4G31500,AT5G07690,AT5G14200,AT5G48850,AT5G61420
34	query_1	TRUE	6.19839e-06	48	1007	13	0.0129096	0.270833	GO:0016144	GO:BP	S-glycoside biosynthetic process	23052	5735	c("GO:0016143", "GO:0044272", "GO:1901659")	IMP IBA,IMP IBA,IDA,IMP,IDA,IMP,TAS,IMP,IDA,IMP,IMP,IGI,IMP	AT1G16400,AT1G16410,AT1G18590,AT1G65860,AT1G74100,AT1G76790,AT2G22330,AT3G58990,AT4G31500,AT5G07690,AT5G14200,AT5G48850,AT5G61420
35	query_1	TRUE	6.19839e-06	48	1007	13	0.0129096	0.270833	GO:0019761	GO:BP	glucosinolate biosynthetic process	23052	6967	c("GO:0016144", "GO:0019758", "GO:0019760", "GO:1901566")	IMP IBA,IMP IBA,IDA,IMP,IDA,IMP,TAS,IMP,IDA,IMP,IMP,IGI,IMP	AT1G16400,AT1G16410,AT1G18590,AT1G65860,AT1G74100,AT1G76790,AT2G22330,AT3G58990,AT4G31500,AT5G07690,AT5G14200,AT5G48850,AT5G61420
36	query_1	TRUE	6.93122e-06	194	1007	27	0.0268123	0.139175	GO:1990748	GO:BP	cellular detoxification	23052	29104	c("GO:0009987", "GO:0097237", "GO:0098754")	IEA,IBA,IEA,IEA,IEA,IEA,IEA,IBA,IEA,IEA,IEA,IEA,IEA,IEA,IEA,IEA,IEA,IEA,IEA,IEA,IEA,IEA,IEA,IEA,IEA,IEA,IEA	AT1G05250,AT1G22440,AT1G30870,AT1G34510,AT1G44970,AT1G48130,AT1G49570,AT1G64710,AT2G18150,AT2G18980,AT2G39040,AT3G01950,AT3G28200,AT3G49960,AT3G62760,AT4G08390,AT4G08770,AT4G08780,AT4G11290,AT4G16270,AT4G26010,AT4G30170,AT5G17820,AT5G19890,AT5G22410,AT5G24070,AT5G67400
37	query_1	TRUE	7.50805e-06	195	1007	27	0.0268123	0.138462	GO:0097237	GO:BP	cellular response to toxic substance	23052	21737	c("GO:0009636", "GO:0070887")	IEA,IBA,IEA,IEA,IEA,IEA,IEA,IBA,IEA,IEA,IEA,IEA,IEA,IEA,IEA,IEA,IEA,IEA,IEA,IEA,IEA,IEA,IEA,IEA,IEA,IEA,IEA	AT1G05250,AT1G22440,AT1G30870,AT1G34510,AT1G44970,AT1G48130,AT1G49570,AT1G64710,AT2G18150,AT2G18980,AT2G39040,AT3G01950,AT3G28200,AT3G49960,AT3G62760,AT4G08390,AT4G08770,AT4G08780,AT4G11290,AT4G16270,AT4G26010,AT4G30170,AT5G17820,AT5G19890,AT5G22410,AT5G24070,AT5G67400
38	query_1	TRUE	9.52857e-06	329	1007	37	0.0367428	0.112462	GO:0044264	GO:BP	cellular polysaccharide metabolic process	23052	12713	c("GO:0005976", "GO:0044260", "GO:0044262")	IMP,IEA,IEA,IMP IBA IEA,IMP,IEA,IEA,IBA,IEA,IDA IEA,TAS,IMP IBA,IEA,IBA,IEA,IEA,IEA,IEA,IEA,IEA,IDA IMP IBA TAS IEA,IMP,IMP IEA,IMP IBA IEA,IEA,IEA,IEA,IEA,IDA IEA,IDA IEA,TAS IEA,IEA,IBA,IEA,IBA IEA,IDA IEA,IDA IEA	AT1G10760,AT1G11545,AT1G22880,AT1G33800,AT1G43670,AT1G48930,AT1G54870,AT1G54940,AT1G58370,AT1G65310,AT1G69830,AT1G74380,AT2G06850,AT2G15390,AT2G18800,AT2G31960,AT2G32610,AT2G32620,AT3G03050,AT3G23730,AT3G52180,AT4G02280,AT4G09020,AT4G09990,AT4G14130,AT4G15290,AT4G25820,AT4G28850,AT4G30280,AT4G30290,AT4G39210,AT5G13870,AT5G22940,AT5G48070,AT5G49360,AT5G57530,AT5G57540
39	query_1	TRUE	1.19269e-05	251	1007	31	0.0307845	0.123506	GO:0006073	GO:BP	cellular glucan metabolic process	23052	2105	c("GO:0044042", "GO:0044264")	IMP,IEA,IEA,IMP,IEA,IEA,IDA IEA,TAS,IMP IBA,IEA,IBA,IEA,IEA,IEA,IEA,IEA,IEA,IDA IMP IBA TAS IEA,IMP,IMP IEA,IEA,IEA,IEA,IEA,IDA IEA,IDA IEA,TAS IEA,IEA,IEA,IDA IEA,IDA IEA	AT1G10760,AT1G11545,AT1G22880,AT1G43670,AT1G48930,AT1G54870,AT1G65310,AT1G69830,AT1G74380,AT2G06850,AT2G15390,AT2G18800,AT2G31960,AT2G32610,AT2G32620,AT3G03050,AT3G23730,AT3G52180,AT4G02280,AT4G09020,AT4G14130,AT4G15290,AT4G25820,AT4G28850,AT4G30280,AT4G30290,AT4G39210,AT5G13870,AT5G48070,AT5G57530,AT5G57540
40	query_1	TRUE	1.67176e-05	1210	1007	91	0.0903674	0.0752066	GO:0005975	GO:BP	carbohydrate metabolic process	23052	2009	c("GO:0044238", "GO:0071704")	IMP,IEA,IEA,IMP IEA,IEA,IEA,IEA,IDA IMP IBA IEA,IMP IBA IEA,IEA,IEA,IEA,IEA,IBA,IEA,IEA,IEA,IBA,ISS IEA,IMP,IEA,IDA IEA,IEA,IEA,TAS IEA,IMP IBA,IEA,IBA,IEA,IEA,IBA IEA,IEA,IEA,IEA,IEA,IEA,IEA,IMP,IEA,IEA,IEA,IDA IBA IEA,IMP IBA,IBA IEA,IDA,IEA,IEA,IEA,TAS IEA,IEA,IMP IGI IEA,IDA IMP IBA TAS IEA,IEA,IEA,IEA,IEA,IMP IEA,IMP IEA,IMP IBA IEA,IEA,IEA,IEA,IEA,IMP,IEA,IDA IEA,IDA IEA,IMP,IEA,IEA,TAS IEA…	AT1G01320,AT1G02810,AT1G05650,AT1G10760,AT1G11545,AT1G22880,AT1G32860,AT1G33800,AT1G43670,AT1G47600,AT1G48930,AT1G53830,AT1G54870,AT1G54940,AT1G55740,AT1G56680,AT1G58370,AT1G59171,AT1G60470,AT1G63450,AT1G64770,AT1G65310,AT1G65570,AT1G66270,AT1G69830,AT1G74380,AT2G06850,AT2G15390,AT2G16230,AT2G18800,AT2G22190,AT2G30575,AT2G31960,AT2G32610,AT2G32620,AT2G34590,AT2G38650,AT2G41800,AT2G43600,AT2G43880…
41	query_1	TRUE	1.67176e-05	179	1007	25	0.0248262	0.139665	GO:0098869	GO:BP	cellular oxidant detoxification	23052	22153	GO:1990748	IEA,IEA,IEA,IEA,IEA,IEA,IEA,IEA,IEA,IEA,IEA,IEA,IEA,IEA,IEA,IEA,IEA,IEA,IEA,IEA,IEA,IEA,IEA,IEA,IEA	AT1G05250,AT1G30870,AT1G34510,AT1G44970,AT1G48130,AT1G49570,AT2G18150,AT2G18980,AT2G39040,AT3G01950,AT3G28200,AT3G49960,AT3G62760,AT4G08390,AT4G08770,AT4G08780,AT4G11290,AT4G16270,AT4G26010,AT4G30170,AT5G17820,AT5G19890,AT5G22410,AT5G24070,AT5G67400
42	query_1	TRUE	1.87905e-05	257	1007	31	0.0307845	0.120623	GO:0044042	GO:BP	glucan metabolic process	23052	12599	GO:0005976	IMP,IEA,IEA,IMP,IEA,IEA,IDA IEA,TAS,IMP IBA,IEA,IBA,IEA,IEA,IEA,IEA,IEA,IEA,IDA IMP IBA TAS IEA,IMP,IMP IEA,IEA,IEA,IEA,IEA,IDA IEA,IDA IEA,TAS IEA,IEA,IEA,IDA IEA,IDA IEA	AT1G10760,AT1G11545,AT1G22880,AT1G43670,AT1G48930,AT1G54870,AT1G65310,AT1G69830,AT1G74380,AT2G06850,AT2G15390,AT2G18800,AT2G31960,AT2G32610,AT2G32620,AT3G03050,AT3G23730,AT3G52180,AT4G02280,AT4G09020,AT4G14130,AT4G15290,AT4G25820,AT4G28850,AT4G30280,AT4G30290,AT4G39210,AT5G13870,AT5G48070,AT5G57530,AT5G57540
43	query_1	TRUE	1.88275e-05	1145	1007	87	0.0863952	0.0759825	GO:0099402	GO:BP	plant organ development	23052	22331	c("GO:0048731", "GO:0048856")	IGI IBA,IMP,IEP,IMP,IEA,IMP,IMP,IMP IGI ISS IEA,IMP,IMP,IMP IGI,IMP,IMP,IMP IGI,IGI,IGI,IGI,IMP,IMP,IMP,IMP,IMP IGI,IMP,IMP,IMP,IMP,IMP,IGI ISS IEA,TAS IEA,IMP IEA,IMP,IMP,IEP,IMP IGI,IMP,IMP,IGI,ISS,IMP,IMP,IGI IBA,IMP IGI,IMP,IMP,IMP,IMP IGI,IMP IGI,IMP,IMP,IMP,IMP,IEA,IGI,TAS,IMP IGI,IGI,IMP IEP,IMP,IEP,IMP,IGI,IMP,IMP IGI,IGI,IMP,TAS,IMP IGI,IMP,IMP,IGI,IMP,IMP IEP,IMP,IMP,IMP,IBA,IMP,IMP,IMP…	AT1G04160,AT1G04250,AT1G05620,AT1G12040,AT1G12430,AT1G12560,AT1G12950,AT1G13620,AT1G15330,AT1G16440,AT1G17840,AT1G25220,AT1G27740,AT1G31770,AT1G34110,AT1G44970,AT1G53700,AT1G63450,AT1G65470,AT1G65570,AT1G69490,AT1G70560,AT1G70940,AT1G74380,AT1G74500,AT1G79840,AT2G03720,AT2G04025,AT2G06200,AT2G11890,AT2G18800,AT2G19760,AT2G23630,AT2G24260,AT2G26260,AT2G26420,AT2G31220,AT2G31280,AT2G33790,AT2G41970…
44	query_1	TRUE	5.37986e-05	154	1007	22	0.0218471	0.142857	GO:0010383	GO:BP	cell wall polysaccharide metabolic process	23052	4579	c("GO:0044036", "GO:0044264")	IEA,IMP IBA IEA,IBA,IEA,IDA IEA,IMP IBA,IEA,IBA,IEA,IEA,IMP IBA IEA,IEA,IEA,IEA,IDA IEA,IDA IEA,IEA,IBA,IEA,IBA IEA,IDA IEA,IDA IEA	AT1G11545,AT1G33800,AT1G54940,AT1G58370,AT1G65310,AT1G74380,AT2G06850,AT2G15390,AT2G18800,AT3G23730,AT4G09990,AT4G14130,AT4G25820,AT4G28850,AT4G30280,AT4G30290,AT5G13870,AT5G22940,AT5G48070,AT5G49360,AT5G57530,AT5G57540
45	query_1	TRUE	6.17651e-05	508	1007	47	0.0466733	0.0925197	GO:0044262	GO:BP	cellular carbohydrate metabolic process	23052	12712	c("GO:0005975", "GO:0044237")	IMP,IMP,IEA,IEA,IMP IBA IEA,IMP IBA,IEA,IEA,IBA,IEA,IBA,IDA IEA,TAS,IMP IBA,IEA,IBA,IEA,IBA IEA,IEA,IEA,IEA,IMP IBA,IBA,IEA,TAS IEA,IEA,IDA IMP IBA TAS IEA,IMP IEA,IMP IEA,IMP IBA IEA,IEA,IEA,IEA,IEA,IDA IEA,IDA IEA,TAS IEA,IMP,IEA,IBA,IEA,IGI,IBA IEA,IDA IEA,IDA IEA,IMP,IEA	AT1G01320,AT1G10760,AT1G11545,AT1G22880,AT1G33800,AT1G43670,AT1G48930,AT1G54870,AT1G54940,AT1G58370,AT1G59171,AT1G65310,AT1G69830,AT1G74380,AT2G06850,AT2G15390,AT2G18800,AT2G22190,AT2G31960,AT2G32610,AT2G32620,AT3G01310,AT3G01850,AT3G03050,AT3G21720,AT3G23730,AT3G52180,AT4G02280,AT4G09020,AT4G09990,AT4G14130,AT4G15290,AT4G25820,AT4G28850,AT4G30280,AT4G30290,AT4G39210,AT5G07690,AT5G13870,AT5G22940…
46	query_1	TRUE	6.48722e-05	301	1007	33	0.0327706	0.109635	GO:0098754	GO:BP	detoxification	23052	22093	c("GO:0008150", "GO:0009636")	IEA,IEA,TAS,IBA,IEA,IEA,IEA,IEA,IEA,TAS IEA,TAS,IBA,IEA,IEA,IEA,IEA,IEA,IBA,IEA,TAS IEA,IEA,IEA,IEA,IEA,IEA,IEA,IEA,IEA,IEA,IEA,IEA,IEA,IEA	AT1G05250,AT1G12950,AT1G17190,AT1G22440,AT1G30870,AT1G34510,AT1G44970,AT1G48130,AT1G49570,AT1G49860,AT1G53680,AT1G64710,AT2G18150,AT2G18980,AT2G39040,AT3G01950,AT3G28200,AT3G44300,AT3G49960,AT3G62760,AT4G08390,AT4G08770,AT4G08780,AT4G11290,AT4G16270,AT4G21910,AT4G26010,AT4G30170,AT5G17820,AT5G19890,AT5G22410,AT5G24070,AT5G67400
47	query_1	TRUE	6.73685e-05	194	1007	25	0.0248262	0.128866	GO:0072593	GO:BP	reactive oxygen species metabolic process	23052	20368	GO:0044237	IEA,IEA,IEA,IEA,IEA,IMP,IEA,IEA,IGI IBA,IEA,IEA,IEA,IBA IEA,IEA,IEA,IEA,IEA,IEA,IEA,IEA,IEA,IEA,IEA,IMP,IEA	AT1G05250,AT1G30870,AT1G34510,AT1G44970,AT1G49570,AT1G61660,AT2G18150,AT2G18980,AT2G23150,AT2G39040,AT3G28200,AT3G49960,AT4G08390,AT4G08770,AT4G08780,AT4G11290,AT4G16270,AT4G26010,AT4G30170,AT5G17820,AT5G19890,AT5G22410,AT5G24070,AT5G58580,AT5G67400
48	query_1	TRUE	7.10198e-05	221	1007	27	0.0268123	0.122172	GO:0048588	GO:BP	developmental cell growth	23052	14914	c("GO:0016049", "GO:0048468", "GO:0048589")	IGI IBA,IMP,IMP,IMP,IMP,IMP,IGI,IGI IEP,IGI,IMP,IEP,IGI,IMP,IMP,IMP,IMP,IMP,IMP,IMP,IMP,IMP,IGI,IMP,IMP,IMP,IMP,IMP	AT1G04160,AT1G12560,AT1G12950,AT1G63450,AT1G70940,AT1G74380,AT1G79250,AT1G79860,AT2G24260,AT2G26420,AT2G37540,AT2G41210,AT2G41970,AT2G45890,AT3G01730,AT3G43960,AT3G51460,AT4G15290,AT4G24580,AT4G34580,AT5G05500,AT5G13150,AT5G13990,AT5G36260,AT5G48230,AT5G56540,AT5G60660
49	query_1	TRUE	7.10198e-05	303	1007	33	0.0327706	0.108911	GO:0009826	GO:BP	unidimensional cell growth	23052	4161	c("GO:0000902", "GO:0016049", "GO:0060560")	IMP,NAS,IEP,IGI,IMP,IGI IEP,IMP,IMP,IMP,IEP,IGI,IMP,IMP,IGI,IMP,IEA,IEP,IMP,IMP,IMP,IMP,IGI,IMP,IMP IGI IEA,IMP,IMP,IMP,IMP,IGI IBA,IGI,IMP,IMP,IGI	AT1G12040,AT1G65680,AT1G75780,AT1G79250,AT1G79620,AT1G79860,AT2G06850,AT2G19760,AT2G26420,AT2G37540,AT2G41210,AT2G41800,AT2G41970,AT3G49720,AT3G51460,AT3G63430,AT4G02270,AT4G12420,AT4G24580,AT4G34580,AT5G05500,AT5G13150,AT5G13990,AT5G15580,AT5G36260,AT5G47370,AT5G48230,AT5G49270,AT5G51810,AT5G54380,AT5G62310,AT5G65090,AT5G65810
50	query_1	TRUE	0.000121247	188	1007	24	0.0238332	0.12766	GO:0044036	GO:BP	cell wall macromolecule metabolic process	23052	12594	c("GO:0044260", "GO:0071554")	IEA,IMP IBA IEA,IBA,IEA,IEA,IDA IEA,IMP IBA,IEA,IBA,IEA,IEA,IEA,IMP IBA IEA,IEA,IEA,IEA,IDA IEA,IDA IEA,IEA,IBA,IEA,IBA IEA,IDA IEA,IDA IEA	AT1G11545,AT1G33800,AT1G54940,AT1G56680,AT1G58370,AT1G65310,AT1G74380,AT2G06850,AT2G15390,AT2G18800,AT2G43600,AT3G23730,AT4G09990,AT4G14130,AT4G25820,AT4G28850,AT4G30280,AT4G30290,AT5G13870,AT5G22940,AT5G48070,AT5G49360,AT5G57530,AT5G57540
51	query_1	TRUE	0.000181779	65	1007	13	0.0129096	0.2	GO:1901659	GO:BP	glycosyl compound biosynthetic process	23052	24938	c("GO:1901137", "GO:1901657")	IMP IBA,IMP IBA,IDA,IMP,IDA,IMP,TAS,IMP,IDA,IMP,IMP,IGI,IMP	AT1G16400,AT1G16410,AT1G18590,AT1G65860,AT1G74100,AT1G76790,AT2G22330,AT3G58990,AT4G31500,AT5G07690,AT5G14200,AT5G48850,AT5G61420
52	query_1	TRUE	0.000190106	3280	1007	194	0.192651	0.0591463	GO:0042221	GO:BP	response to chemical	23052	11633	GO:0050896	IMP IEP TAS IEA,TAS IEA,IEA,IEP IEA,IMP IEP,IBA,IMP IEP TAS IEA,IEA,IEP,IEP IEA,IMP,IGI IEA,IMP,IEP TAS IEA,IDA,IEA,IEP,IBA,IEP,IGI,IEP,IMP IEP,IGI,IEA,IMP IEP IEA,IMP IEP,IBA,IEA,IEA,IMP,IEA,TAS IEA,IEA,TAS IEA,IEP,IMP,IEP TAS IEA,IEA,IEP,IMP IEA,IEP TAS IEA,IEP,IMP,IEP,IBA,IEP,IEP,IEP,IMP,IMP IEP,IMP IBA IEA,HEP IEA,IEP,ISS IEA,IEP,IGI IEA,IEP,IEP,IEA,IEA,IEP,IEA,IEP,IEA,IEP,IEA,IEA,IEP,IEP,ISS…	AT1G04250,AT1G04310,AT1G05250,AT1G05690,AT1G08430,AT1G09210,AT1G10470,AT1G12950,AT1G13430,AT1G13930,AT1G15330,AT1G15670,AT1G16310,AT1G17190,AT1G17840,AT1G19840,AT1G21400,AT1G22440,AT1G23030,AT1G25220,AT1G27740,AT1G28480,AT1G30690,AT1G30870,AT1G31770,AT1G33240,AT1G34110,AT1G34510,AT1G35240,AT1G43670,AT1G44970,AT1G48130,AT1G49570,AT1G49860,AT1G51700,AT1G53130,AT1G53680,AT1G53700,AT1G54100,AT1G54160…
53	query_1	TRUE	0.000190106	3260	1007	193	0.191658	0.0592025	GO:0048856	GO:BP	anatomical structure development	23052	15160	GO:0032502	IGI IBA,IMP,IEP,IGI,IMP ISS,IMP,IMP,IEA,IMP,IMP,IMP IGI ISS IEA,IMP,IMP,IMP IGI,IMP,IMP,IMP,IMP,IMP IGI,IMP,IMP IGI,IGI,TAS,IEA,IMP,IGI,IMP,IEA,IMP,IMP,IMP,IMP IEA,IMP,IMP IGI,IMP,NAS,IMP,IMP,IEA,IMP IGI,IMP,IEA,IMP,IMP,IMP,IMP,IEP,IMP,IGI,IMP,IMP,IMP IGI IEP,IMP,IGI ISS IEA,TAS IEA,IMP,IMP IEA,IGI IEA,IMP,IMP,IBA,IEP,IMP IGI,IMP,IMP,IEP IBA,IGI,ISS,IEA,IMP,IMP,IMP,IMP,IMP,IMP,IEP,IGI,IGI,TAS,IMP…	AT1G04160,AT1G04250,AT1G05620,AT1G05690,AT1G08590,AT1G10470,AT1G12040,AT1G12430,AT1G12560,AT1G12950,AT1G13620,AT1G15330,AT1G16440,AT1G17840,AT1G19520,AT1G25220,AT1G25450,AT1G27740,AT1G31770,AT1G33240,AT1G34110,AT1G44970,AT1G48130,AT1G50930,AT1G53130,AT1G53700,AT1G54160,AT1G62440,AT1G62750,AT1G62990,AT1G63450,AT1G63650,AT1G63930,AT1G65470,AT1G65570,AT1G65680,AT1G69490,AT1G69770,AT1G70440,AT1G70560…
54	query_1	TRUE	0.00025809	184	1007	23	0.0228401	0.125	GO:0031669	GO:BP	cellular response to nutrient levels	23052	8441	c("GO:0031667", "GO:0031668")	IMP IEP,IBA,IMP,IEP,IBA,IEP,IEP,IEP,IDA,IEP,IMP,IEP,IEP,IEP,IMP IEP,IEP,IEP,TAS,IEP,IEP,IEP,IBA,TAS	AT1G13620,AT1G15330,AT1G18420,AT1G21400,AT1G26730,AT1G55920,AT1G64660,AT1G66270,AT2G47160,AT3G06850,AT3G08040,AT3G47340,AT3G62680,AT3G62980,AT4G02270,AT4G15920,AT5G01220,AT5G07690,AT5G21170,AT5G45380,AT5G48850,AT5G53750,AT5G61420
55	query_1	TRUE	0.000303705	173	1007	22	0.0218471	0.127168	GO:0044272	GO:BP	sulfur compound biosynthetic process	23052	12719	c("GO:0006790", "GO:0044249")	IMP IBA,IMP IBA,IDA,IEA,TAS,IBA,IMP,IDA,IMP,IEA,TAS,IBA IEA,IDA IMP,IMP,IDA,IEA,IMP IBA,IMP,IMP,IMP IBA IEA,IGI,IMP	AT1G16400,AT1G16410,AT1G18590,AT1G55920,AT1G60810,AT1G64660,AT1G65860,AT1G74100,AT1G76790,AT2G14750,AT2G22330,AT2G34590,AT3G26830,AT3G58990,AT4G31500,AT4G39940,AT5G01220,AT5G07690,AT5G14200,AT5G20980,AT5G48850,AT5G61420
56	query_1	TRUE	0.000325196	342	1007	34	0.0337637	0.0994152	GO:0009636	GO:BP	response to toxic substance	23052	4006	GO:0042221	IEA,IEA,IEP TAS IEA,IBA,IEA,IEA,IEA,IEA,IEA,TAS IEA,TAS IEA,IBA,IEA,IEA,IEA,IEA,IEA,IBA,IEA,TAS IEA,IEA,IEA,IEA,IEA,IEA,IEA,IEA,IEA,IEA,IEA,IEA,IEA,IEA,IEA	AT1G05250,AT1G12950,AT1G17190,AT1G22440,AT1G30870,AT1G34510,AT1G44970,AT1G48130,AT1G49570,AT1G49860,AT1G53680,AT1G64710,AT2G18150,AT2G18980,AT2G39040,AT3G01950,AT3G28200,AT3G44300,AT3G49960,AT3G62760,AT4G08390,AT4G08770,AT4G08780,AT4G11290,AT4G16270,AT4G21910,AT4G26010,AT4G30170,AT5G17820,AT5G19890,AT5G22410,AT5G24070,AT5G67400,ATCG00020
57	query_1	TRUE	0.000339109	6679	1007	354	0.351539	0.0530019	GO:0050896	GO:BP	response to stimulus	23052	15425	GO:0008150	IMP IEP TAS IEA,TAS IEA,IBA,IEA,IEP IEA,IMP IEP,IDA IPI IBA,IEP,IMP,IMP IEP TAS IEA,IMP IEP,IEA,IEP,IMP IEP IEA,IMP IEP IEA,IEP,IMP IBA,IGI IEA,IMP,IEP,IMP,IEP TAS IEA,IDA,IMP IEA,IMP,IEP,IEA,IEP,IMP,IBA,IEP,IGI,IEP,IBA,IEP,IMP IEP,IGI,IEA,IEA,IEA,IMP IEP IEA,IEA,IMP IEP,IMP IEA,IBA,IEA,IEA,IMP,IEA,IEP IBA,TAS IEA,IEA,TAS IEA,IEA,IEA,IEP,IEA,IEP,IMP IEA,IEP TAS IEA,IEA,IMP,IEP,IMP IEA,IMP IEA,IEP…	AT1G04250,AT1G04310,AT1G04700,AT1G05250,AT1G05690,AT1G08430,AT1G09210,AT1G09750,AT1G10300,AT1G10470,AT1G10760,AT1G12950,AT1G13430,AT1G13620,AT1G13930,AT1G14980,AT1G15330,AT1G15670,AT1G16310,AT1G16410,AT1G16850,AT1G17190,AT1G17840,AT1G17860,AT1G18420,AT1G18630,AT1G19840,AT1G21400,AT1G21520,AT1G22440,AT1G23030,AT1G25220,AT1G25450,AT1G26730,AT1G27740,AT1G28480,AT1G30690,AT1G30850,AT1G30870,AT1G30990…
58	query_1	TRUE	0.000661175	169	1007	21	0.020854	0.12426	GO:0009267	GO:BP	cellular response to starvation	23052	3866	c("GO:0031669", "GO:0033554", "GO:0042594")	IMP IEP,IBA,IMP,IEP,IBA,IEP,IEP,IEP,IEP,IMP,IEP,IEP,IEP,IMP IEP,IEP,IEP,TAS,IEP,IEP,IBA,TAS	AT1G13620,AT1G15330,AT1G18420,AT1G21400,AT1G26730,AT1G55920,AT1G64660,AT1G66270,AT3G06850,AT3G08040,AT3G47340,AT3G62680,AT3G62980,AT4G02270,AT4G15920,AT5G01220,AT5G07690,AT5G45380,AT5G48850,AT5G53750,AT5G61420
59	query_1	TRUE	0.000704235	224	1007	25	0.0248262	0.111607	GO:0031668	GO:BP	cellular response to extracellular stimulus	23052	8440	c("GO:0007154", "GO:0009991", "GO:0051716", "GO:0071496")	IMP IEP,IBA,IMP,IEP,IBA,IEP,IEP,IEP,IEP,IEP,IDA,IEP,IMP,IEP,IEP,IEP,IMP IEP,IEP,IEP,TAS,IEP,IEP,IEP,IBA,TAS	AT1G13620,AT1G15330,AT1G18420,AT1G21400,AT1G26730,AT1G33240,AT1G55920,AT1G61660,AT1G64660,AT1G66270,AT2G47160,AT3G06850,AT3G08040,AT3G47340,AT3G62680,AT3G62980,AT4G02270,AT4G15920,AT5G01220,AT5G07690,AT5G21170,AT5G45380,AT5G48850,AT5G53750,AT5G61420
60	query_1	TRUE	0.000794793	2046	1007	128	0.12711	0.0625611	GO:0048731	GO:BP	system development	23052	15045	c("GO:0007275", "GO:0048856")	IGI IBA,IMP,IEP,ISS,IMP,IMP,IEA,IMP,IMP,IMP IGI ISS IEA,IMP,IMP,IMP IGI,IMP,IMP,IMP IGI,IGI,IGI,TAS,IMP,IGI,IMP,IMP,IMP,IMP,IMP,IMP,IMP,IMP,IMP IGI,IMP,IMP,IMP,IMP,IMP,IMP,IMP,IGI ISS IEA,TAS IEA,IMP IEA,IMP,IMP,IEP,IMP IGI,IMP,IMP,IEP IBA,IGI,ISS,IMP,IMP,IMP,IMP,TAS,IMP,IGI IBA,IMP IGI,IMP,IMP,IMP,IMP,IMP,IEA,IMP IGI,ISS IEA,IMP IGI,IMP,IMP IEP IBA,IMP,IMP,IMP,IMP,IEA,IGI,IMP,TAS,IMP IGI,TAS,IMP…	AT1G04160,AT1G04250,AT1G05620,AT1G08590,AT1G10470,AT1G12040,AT1G12430,AT1G12560,AT1G12950,AT1G13620,AT1G15330,AT1G16440,AT1G17840,AT1G25220,AT1G27740,AT1G31770,AT1G34110,AT1G44970,AT1G48130,AT1G53130,AT1G53700,AT1G54160,AT1G62990,AT1G63450,AT1G63930,AT1G65470,AT1G65570,AT1G69490,AT1G69770,AT1G70560,AT1G70940,AT1G74380,AT1G74500,AT1G75640,AT1G79840,AT1G79860,AT2G03720,AT2G04025,AT2G06200,AT2G11890…
61	query_1	TRUE	0.00101543	425	1007	38	0.0377358	0.0894118	GO:0000902	GO:BP	cell morphogenesis	23052	306	GO:0009653	IMP,IMP,IMP,NAS,IMP,IEP,IGI,IMP,IGI IEP,IMP,IMP,IMP,IEA,IEP,IGI,IMP,IMP,IGI,IMP,IEA,IEP,IMP,IMP,IMP,IMP,IMP,IGI,IMP,IMP IGI IEA,IMP,IMP,IMP,IMP,IGI IBA,IGI,IMP,IMP,IGI	AT1G12040,AT1G27740,AT1G33240,AT1G65680,AT1G70940,AT1G75780,AT1G79250,AT1G79620,AT1G79860,AT2G06850,AT2G19760,AT2G26420,AT2G31960,AT2G37540,AT2G41210,AT2G41800,AT2G41970,AT3G49720,AT3G51460,AT3G63430,AT4G02270,AT4G12420,AT4G14750,AT4G24580,AT4G34580,AT5G05500,AT5G13150,AT5G13990,AT5G15580,AT5G36260,AT5G47370,AT5G48230,AT5G49270,AT5G51810,AT5G54380,AT5G62310,AT5G65090,AT5G65810
62	query_1	TRUE	0.00104366	3401	1007	195	0.193644	0.0573361	GO:0032502	GO:BP	developmental process	23052	8814	GO:0008150	IGI IBA,IMP,IEP,IGI,IMP ISS IEA,IMP,IMP,IEA,IMP,IMP,IDA IMP IGI ISS IBA IEA,IMP,IMP,IMP IGI,IMP,IEA,IMP,IMP,IMP,IMP IGI,IMP,IMP IGI,IGI,TAS,IEA,IMP,IGI,IMP,IEA,IMP,IMP,IMP,IMP IEA,IMP,IMP IGI,IMP,NAS,IMP,IMP,IEA,IMP IGI,IMP,IEA,IMP,IMP,IMP,IMP,IEP,IMP,IGI,IMP,IMP,IMP IGI IEP,IMP,IDA IGI ISS IBA IEA,TAS IEA,IMP,IMP IEA,IGI IEA,IMP,IMP,IBA,IEP,IMP IGI,IMP,IMP,IEP IBA,IGI,ISS,IEA,IMP,IMP IEA,IMP,IMP…	AT1G04160,AT1G04250,AT1G05620,AT1G05690,AT1G08590,AT1G10470,AT1G12040,AT1G12430,AT1G12560,AT1G12950,AT1G13620,AT1G15330,AT1G16440,AT1G17840,AT1G19520,AT1G22330,AT1G25220,AT1G25450,AT1G27740,AT1G31770,AT1G33240,AT1G34110,AT1G44970,AT1G48130,AT1G50930,AT1G53130,AT1G53700,AT1G54160,AT1G62440,AT1G62750,AT1G62990,AT1G63450,AT1G63650,AT1G63930,AT1G65470,AT1G65570,AT1G65680,AT1G69490,AT1G69770,AT1G70440…
63	query_1	TRUE	0.00104366	230	1007	25	0.0248262	0.108696	GO:0071496	GO:BP	cellular response to external stimulus	23052	19535	GO:0009605	IMP IEP,IBA,IMP,IEP,IBA,IEP,IEP,IEP,IEP,IEP,IDA,IEP,IMP,IEP,IEP,IEP,IMP IEP,IEP,IEP,TAS,IEP,IEP,IEP,IBA,TAS	AT1G13620,AT1G15330,AT1G18420,AT1G21400,AT1G26730,AT1G33240,AT1G55920,AT1G61660,AT1G64660,AT1G66270,AT2G47160,AT3G06850,AT3G08040,AT3G47340,AT3G62680,AT3G62980,AT4G02270,AT4G15920,AT5G01220,AT5G07690,AT5G21170,AT5G45380,AT5G48850,AT5G53750,AT5G61420
64	query_1	TRUE	0.00130848	731	1007	56	0.0556107	0.0766074	GO:0009888	GO:BP	tissue development	23052	4210	GO:0048856	IGI IBA,IMP ISS,IMP,IMP,IMP,IGI ISS IEA,IMP,IMP,IMP,IMP IGI,IEA,IMP,IMP,IMP,IMP,IGI,IMP,IMP,IMP,IMP,IMP,IGI ISS IEA,IMP IGI,IMP,IMP,IMP,IMP,IMP,IMP IGI,IMP,IMP,IMP,IMP,IMP,TAS,TAS,IMP IEP,IMP,IMP,IMP,IMP IGI,IMP ISS,IMP IGI,IMP IEP,IMP,IMP,IMP,IMP,IMP,IEA,IMP,IMP,IMP,IMP,IMP,IMP	AT1G04160,AT1G08590,AT1G12040,AT1G12560,AT1G12950,AT1G13620,AT1G16440,AT1G27740,AT1G33240,AT1G34110,AT1G50930,AT1G62990,AT1G63450,AT1G63650,AT1G65470,AT1G70560,AT1G70940,AT1G74380,AT1G75640,AT1G79840,AT2G03720,AT2G04025,AT2G24260,AT2G26420,AT2G33880,AT2G41970,AT2G45890,AT3G01730,AT3G24240,AT3G43960,AT3G47710,AT3G49240,AT3G51460,AT3G57860,AT3G62680,AT3G63440,AT4G02270,AT4G14750,AT4G15290,AT4G24190…
65	query_1	TRUE	0.00150948	770	1007	58	0.0575968	0.0753247	GO:0030154	GO:BP	cell differentiation	23052	7722	GO:0048869	IGI IBA,IEA,IMP,IMP,IMP,IDA IBA IEA,IMP,IMP,IEA,IMP,IMP,IMP,IMP,IMP,IMP,IMP,IGI,IMP,IGI IEP,IMP,IDA IBA IEA,IMP IGI,IMP,IEP,IGI,IMP,IBA,IMP,IMP,IMP,IMP,IMP,IMP,TAS,IMP IEP,IMP,IMP,IMP,IMP,IMP IEA,IMP,IEA,IMP IEA,IMP,IMP,IMP,IGI,IMP,IMP IBA,IMP,IMP,IMP,IMP,IDA IMP,IMP,IMP,IMP,IMP	AT1G04160,AT1G08590,AT1G12040,AT1G12560,AT1G12950,AT1G13620,AT1G16440,AT1G19520,AT1G22330,AT1G27740,AT1G33240,AT1G63450,AT1G63650,AT1G65470,AT1G70940,AT1G74380,AT1G79250,AT1G79840,AT1G79860,AT2G03720,AT2G04025,AT2G24260,AT2G26420,AT2G37540,AT2G41210,AT2G41970,AT2G45050,AT2G45890,AT3G01730,AT3G10525,AT3G43960,AT3G49080,AT3G51460,AT3G62680,AT4G02270,AT4G13890,AT4G14040,AT4G14750,AT4G15290,AT4G21750…
66	query_1	TRUE	0.00155902	208	1007	23	0.0228401	0.110577	GO:0042594	GO:BP	response to starvation	23052	11846	c("GO:0006950", "GO:0031667")	IMP IEP,IBA,IMP,IEP,IBA,IEP,IEP,IEP,IEP,IEP,IMP,IEP,IEP,IEP,IMP IEP,IEP,IEP,TAS,IEP,IEP,IBA,TAS,IMP IEP	AT1G13620,AT1G15330,AT1G18420,AT1G21400,AT1G26730,AT1G55920,AT1G64660,AT1G66270,AT1G78020,AT3G06850,AT3G08040,AT3G47340,AT3G62680,AT3G62980,AT4G02270,AT4G15920,AT5G01220,AT5G07690,AT5G45380,AT5G48850,AT5G53750,AT5G61420,AT5G67370
67	query_1	TRUE	0.00172044	238	1007	25	0.0248262	0.105042	GO:0031667	GO:BP	response to nutrient levels	23052	8439	GO:0009991	IMP IEP,IBA,IMP,IEP,IBA,IEP,IEP,IEP,IEP,IDA,IEP,IMP,IEP,IEP,IEP,IMP IEP,IEP,IEP,TAS,IEP,IEP,IEP,IBA,TAS,IMP IEP	AT1G13620,AT1G15330,AT1G18420,AT1G21400,AT1G26730,AT1G55920,AT1G64660,AT1G66270,AT1G78020,AT2G47160,AT3G06850,AT3G08040,AT3G47340,AT3G62680,AT3G62980,AT4G02270,AT4G15920,AT5G01220,AT5G07690,AT5G21170,AT5G45380,AT5G48850,AT5G53750,AT5G61420,AT5G67370
68	query_1	TRUE	0.00190437	376	1007	34	0.0337637	0.0904255	GO:0019748	GO:BP	secondary metabolic process	23052	6956	GO:0008152	IMP,IEA,IGI IEA,IMP IBA,IMP IBA,TAS,IMP,IEA,IDA,IMP,IMP,TAS IEA,TAS,IMP,IDA IBA,IDA,IMP,TAS,IBA,IMP,IBA,IDA,IDA IMP,IMP,TAS IEA,IEA,IDA,IBA,IDA,IMP,IMP,IMP,IGI,IMP	AT1G05250,AT1G13930,AT1G15670,AT1G16400,AT1G16410,AT1G17190,AT1G17840,AT1G18140,AT1G18590,AT1G33800,AT1G47600,AT1G49860,AT1G53680,AT1G65860,AT1G66270,AT1G74100,AT1G76790,AT2G22330,AT2G22970,AT2G46590,AT3G12240,AT3G16410,AT3G26830,AT3G58990,AT3G62760,AT4G26220,AT4G31500,AT4G33790,AT4G39230,AT5G07690,AT5G14200,AT5G45580,AT5G48850,AT5G61420
69	query_1	TRUE	0.00197466	106	1007	15	0.0148957	0.141509	GO:0008202	GO:BP	steroid metabolic process	23052	3545	c("GO:0006629", "GO:1901360")	IEA,TAS IEA,IDA,IEA,IBA IEA,IBA,IMP IEA,IBA,IEA,IBA,IMP IGI IBA IEA,ISS,IDA IBA TAS IEA,IEA,IMP	AT1G10030,AT1G76090,AT2G14920,AT2G26260,AT2G34490,AT2G37700,AT2G45400,AT3G44970,AT4G11820,AT4G15393,AT4G22756,AT4G34650,AT5G38970,AT5G47770,AT5G48230
70	query_1	TRUE	0.00234473	84	1007	13	0.0129096	0.154762	GO:0016125	GO:BP	sterol metabolic process	23052	5719	c("GO:0008202", "GO:1901615")	IEA,TAS IEA,IEA,IBA IEA,IBA,IBA,IEA,IBA,IMP IGI IBA IEA,ISS,IBA,IEA,IMP	AT1G10030,AT1G76090,AT2G26260,AT2G34490,AT2G37700,AT3G44970,AT4G11820,AT4G15393,AT4G22756,AT4G34650,AT5G38970,AT5G47770,AT5G48230
71	query_1	TRUE	0.00242207	52	1007	10	0.00993049	0.192308	GO:0009070	GO:BP	serine family amino acid biosynthetic process	23052	3675	c("GO:0009069", "GO:1901607")	IBA,IEA,IBA,IBA,IEA,IBA IEA,IBA,IBA IEA,IEA,IBA IEA	AT1G08630,AT1G55920,AT1G64660,AT2G13360,AT2G14750,AT2G17630,AT3G02020,AT4G13890,AT4G39940,AT5G26780
72	query_1	TRUE	0.00243593	121	1007	16	0.0158888	0.132231	GO:0019757	GO:BP	glycosinolate metabolic process	23052	6963	c("GO:0006790", "GO:0019748", "GO:0043436")	IMP IBA,IMP IBA,IDA,IMP,IMP,IBA,IDA,IMP,TAS,IDA,IMP,IDA,IMP,IMP,IGI,IMP	AT1G16400,AT1G16410,AT1G18590,AT1G47600,AT1G65860,AT1G66270,AT1G74100,AT1G76790,AT2G22330,AT3G16410,AT3G58990,AT4G31500,AT5G07690,AT5G14200,AT5G48850,AT5G61420
73	query_1	TRUE	0.00243593	121	1007	16	0.0158888	0.132231	GO:0016143	GO:BP	S-glycoside metabolic process	23052	5734	c("GO:0006790", "GO:1901657")	IMP IBA,IMP IBA,IDA,IMP,IMP,IBA,IDA,IMP,TAS,IDA,IMP,IDA,IMP,IMP,IGI,IMP	AT1G16400,AT1G16410,AT1G18590,AT1G47600,AT1G65860,AT1G66270,AT1G74100,AT1G76790,AT2G22330,AT3G16410,AT3G58990,AT4G31500,AT5G07690,AT5G14200,AT5G48850,AT5G61420
74	query_1	TRUE	0.00243593	121	1007	16	0.0158888	0.132231	GO:0019760	GO:BP	glucosinolate metabolic process	23052	6966	c("GO:0016143", "GO:0019757", "GO:1901564")	IMP IBA,IMP IBA,IDA,IMP,IMP,IBA,IDA,IMP,TAS,IDA,IMP,IDA,IMP,IMP,IGI,IMP	AT1G16400,AT1G16410,AT1G18590,AT1G47600,AT1G65860,AT1G66270,AT1G74100,AT1G76790,AT2G22330,AT3G16410,AT3G58990,AT4G31500,AT5G07690,AT5G14200,AT5G48850,AT5G61420
75	query_1	TRUE	0.00250504	202	1007	22	0.0218471	0.108911	GO:1901607	GO:BP	alpha-amino acid biosynthetic process	23052	24891	c("GO:0008652", "GO:1901605")	IBA,IEA,IMP IBA IEA,IEA,IBA,IBA,IEA,IBA IEA,IEA,IMP IGI IBA IEA,IBA IEA,IGI IBA IEA,IEA,IBA IEA,IBA IEA,IMP,IEA,IEA,IDA IMP IBA IEA,IMP IBA IEA,IMP IBA IEA,IBA IEA	AT1G08630,AT1G10070,AT1G25220,AT1G55920,AT1G64660,AT2G13360,AT2G14750,AT2G17630,AT2G22970,AT2G31810,AT3G02020,AT3G47340,AT3G58990,AT4G13890,AT4G24830,AT4G31500,AT4G33680,AT4G39940,AT5G14200,AT5G17990,AT5G20980,AT5G26780
76	query_1	TRUE	0.00277134	86	1007	13	0.0129096	0.151163	GO:0006694	GO:BP	steroid biosynthetic process	23052	2664	c("GO:0008202", "GO:0008610", "GO:1901362")	IEA,TAS IEA,IEA,IEA,IBA,IMP IEA,IBA,IEA,IBA,IMP IGI IBA IEA,ISS,IDA IBA TAS IEA,IEA	AT1G10030,AT1G76090,AT2G26260,AT2G34490,AT2G37700,AT2G45400,AT3G44970,AT4G11820,AT4G15393,AT4G22756,AT4G34650,AT5G38970,AT5G47770
77	query_1	TRUE	0.00313206	279	1007	27	0.0268123	0.0967742	GO:0009991	GO:BP	response to extracellular stimulus	23052	4279	GO:0009605	IMP IEP,IBA,IMP,IEP,IBA,IEP,IEP,IEP,IEP,IEP,IEP,IDA,IEP,IMP,IEP,IEP,IEP,IMP IEP,IEP,IEP,TAS,IEP,IEP,IEP,IBA,TAS,IMP IEP	AT1G13620,AT1G15330,AT1G18420,AT1G21400,AT1G26730,AT1G33240,AT1G55920,AT1G61660,AT1G64660,AT1G66270,AT1G78020,AT2G47160,AT3G06850,AT3G08040,AT3G47340,AT3G62680,AT3G62980,AT4G02270,AT4G15920,AT5G01220,AT5G07690,AT5G21170,AT5G45380,AT5G48850,AT5G53750,AT5G61420,AT5G67370
78	query_1	TRUE	0.00324642	35	1007	8	0.00794439	0.228571	GO:0009958	GO:BP	positive gravitropism	23052	4260	GO:0009630	IMP,IMP,IMP,IGI IEA,IGI,IMP,IMP,IMP	AT1G70560,AT1G70940,AT2G02950,AT2G14820,AT2G23050,AT3G28860,AT5G57090,AT5G62500
79	query_1	TRUE	0.00328461	471	1007	39	0.0387289	0.0828025	GO:0006979	GO:BP	response to oxidative stress	23052	2910	GO:0006950	IEA,IEP IEA,IDA,IMP,IEA,IEA,IMP IEP,IEA,IEA,IEA,IMP,IEP,IEP,IEP,IEP,IEA,IEA,IEA,IEA,IMP,IEA,IGI,IBA IEA,IEA,IEA,IEA,IEA,IEP IEA,IEA,IEA,IEA,IMP,IMP IBA,IEA,IEP,IEA,IEA,IEA,IEA	AT1G05250,AT1G05690,AT1G09210,AT1G21520,AT1G30850,AT1G30870,AT1G31770,AT1G34510,AT1G44970,AT1G49570,AT1G53130,AT1G60470,AT1G66950,AT1G75280,AT2G16500,AT2G18150,AT2G18980,AT2G39040,AT3G28200,AT3G47860,AT3G49960,AT3G56090,AT4G08390,AT4G08770,AT4G08780,AT4G11290,AT4G16270,AT4G21830,AT4G21850,AT4G26010,AT4G30170,AT5G13650,AT5G16970,AT5G17820,AT5G19790,AT5G19890,AT5G22410,AT5G24070,AT5G67400
80	query_1	TRUE	0.00335839	19	1007	6	0.00595829	0.315789	GO:0045338	GO:BP	farnesyl diphosphate metabolic process	23052	13239	c("GO:0006644", "GO:0006721")	IDA IEA,IEA,IDA IEA,IBA IEA,IBA,IDA IBA IEA	AT3G14530,AT3G20160,AT3G32040,AT4G11820,AT4G34650,AT5G47770
81	query_1	TRUE	0.00335839	327	1007	30	0.0297915	0.0917431	GO:1901605	GO:BP	alpha-amino acid metabolic process	23052	24889	GO:0006520	IDA IEA,IMP IBA,IEA,IMP IBA IEA,IEA,IMP,ISS,IBA TAS IEA,IBA,IEA,IBA IEA,IBA IEA,IDA,IDA,IEA,IMP IGI IBA IEA,IBA IEA,IDA IMP IBA IEA,IGI IBA IEA,IEA,IBA IEA,IBA IEA,IMP,IBA,IEA,IEA,IDA IMP IBA IEA,IMP IBA IEA,IMP IBA IEA,IDA IBA IEA	AT1G03090,AT1G08630,AT1G10070,AT1G25220,AT1G55920,AT1G61660,AT1G62800,AT1G64660,AT2G13360,AT2G14750,AT2G16500,AT2G17630,AT2G20340,AT2G22330,AT2G22970,AT2G31810,AT3G02020,AT3G45300,AT3G47340,AT3G58990,AT4G13890,AT4G24830,AT4G31500,AT4G31810,AT4G33680,AT4G39940,AT5G14200,AT5G17990,AT5G20980,AT5G26780
82	query_1	TRUE	0.00426028	2864	1007	164	0.16286	0.0572626	GO:0007275	GO:BP	multicellular organism development	23052	3168	c("GO:0032501", "GO:0048856")	IGI IBA,IMP,IEP,IGI,ISS,IMP,IMP,IEA,IMP,IMP,IMP IGI ISS IEA,IMP,IMP,IMP IGI,IMP,IMP,IMP,IMP IGI,IMP,IGI,IGI,TAS,IMP,IGI,IMP,IEA,IMP,IMP,IMP,IEA,IMP,IMP IGI,IMP,IMP,IMP,IEA,IMP IGI,IMP,IEA,IMP,IMP,IMP,IMP,IMP,IMP,IMP,IMP,IGI ISS IEA,TAS IEA,IMP IEA,IGI IEA,IMP,IMP,IEP,IMP IGI,IMP,IMP,IEP IBA,IGI,ISS,IMP,IMP,IMP,IMP,IMP,IGI,TAS,IMP,IMP,IGI IBA,IGI,IEA,IMP IGI,IMP,IMP,IMP,IMP,IMP,IMP,IMP,IEA,IMP,IMP…	AT1G04160,AT1G04250,AT1G05620,AT1G05690,AT1G08590,AT1G10470,AT1G12040,AT1G12430,AT1G12560,AT1G12950,AT1G13620,AT1G15330,AT1G16440,AT1G17840,AT1G19520,AT1G25220,AT1G27740,AT1G31770,AT1G33240,AT1G34110,AT1G44970,AT1G48130,AT1G53130,AT1G53700,AT1G54160,AT1G62440,AT1G62750,AT1G62990,AT1G63450,AT1G63650,AT1G63930,AT1G65470,AT1G65570,AT1G69490,AT1G69770,AT1G70440,AT1G70560,AT1G70940,AT1G72430,AT1G72970…
83	query_1	TRUE	0.00506066	3244	1007	182	0.180735	0.0561036	GO:0032501	GO:BP	multicellular organismal process	23052	8813	GO:0008150	IGI IBA,IMP,IEP,IGI,ISS,IMP,IMP,IEA,IMP,IMP,IMP IGI ISS IEA,IEA,IMP,IMP,IMP IGI,IMP,IMP,IMP,IMP,IMP IGI,IMP,IMP IGI,IGI,TAS,IMP,IGI,IMP,IMP,IEA,IEA,IMP,IMP,IMP,IEA,IMP,IMP IGI,IMP,IMP,IMP,IEA,IMP IGI,IMP,IEA,IMP,IMP,IMP,IMP,IMP,IGI,IMP,IMP IGI IEP,IMP,IGI ISS IEA,TAS IEA,IMP IEA,IGI IEA,IMP,IMP,IMP,IEP,IMP IGI,IMP,IMP,IEP IBA,IGI,ISS,IMP,IMP,IMP,IMP,IMP,IMP,IEP,IGI,IGI,TAS,IMP,IMP,IGI IBA,IMP IGI…	AT1G04160,AT1G04250,AT1G05620,AT1G05690,AT1G08590,AT1G10470,AT1G12040,AT1G12430,AT1G12560,AT1G12950,AT1G13620,AT1G14630,AT1G15330,AT1G16440,AT1G17840,AT1G19520,AT1G25220,AT1G25450,AT1G27740,AT1G31770,AT1G33240,AT1G34110,AT1G44970,AT1G48130,AT1G53130,AT1G53700,AT1G53830,AT1G54160,AT1G61480,AT1G62440,AT1G62750,AT1G62990,AT1G63450,AT1G63650,AT1G63930,AT1G65470,AT1G65570,AT1G69490,AT1G69770,AT1G70440…
84	query_1	TRUE	0.00573725	48	1007	9	0.00893744	0.1875	GO:0016126	GO:BP	sterol biosynthetic process	23052	5720	c("GO:0006694", "GO:0016125", "GO:1901617")	IEA,TAS IEA,IEA,IEA,IBA,IEA,IMP IGI IBA IEA,ISS,IEA	AT1G10030,AT1G76090,AT2G26260,AT2G34490,AT2G37700,AT4G11820,AT4G22756,AT4G34650,AT5G47770
85	query_1	TRUE	0.00576411	145	1007	17	0.0168818	0.117241	GO:0042545	GO:BP	cell wall modification	23052	11828	GO:0071555	IEA,IMP,IEA,NAS,IMP,IMP,IGI,IMP,IEA,IMP,IEA,IEA,IEA,IDA,IEA,TAS,IMP	AT1G02810,AT1G19900,AT1G53830,AT1G65680,AT2G18800,AT2G22330,AT2G31220,AT2G41210,AT3G10710,AT4G31500,AT4G33220,AT5G04960,AT5G04970,AT5G14650,AT5G51490,AT5G56320,AT5G63800
86	query_1	TRUE	0.00630085	14	1007	5	0.00496524	0.357143	GO:0045337	GO:BP	farnesyl diphosphate biosynthetic process	23052	13238	c("GO:0008654", "GO:0016114", "GO:0045338")	IDA IEA,IEA,IDA IEA,IBA IEA,IDA IBA IEA	AT3G14530,AT3G20160,AT3G32040,AT4G11820,AT5G47770
87	query_1	TRUE	0.00883933	4	1007	3	0.00297915	0.75	GO:0043617	GO:BP	cellular response to sucrose starvation	23052	12457	GO:0009267	IEP,IEP,IEP	AT1G21400,AT3G06850,AT3G47340
88	query_1	TRUE	0.00949368	853	1007	59	0.0585899	0.0691676	GO:0048869	GO:BP	cellular developmental process	23052	15172	c("GO:0009987", "GO:0032502")	IGI IBA,IEA,IMP,IMP,IMP,IDA IBA IEA,IMP,IMP,IEA,IMP,IMP,IMP,IMP,IMP,IMP,IMP,IGI,IMP,IGI IEP,IMP,IDA IBA IEA,IMP IGI,IMP,IEP,IGI,IGI,IMP,IBA,IMP,IMP,IMP,IMP,IMP,IMP,TAS,IMP IEP,IMP,IMP,IMP,IMP,IMP IEA,IMP,IEA,IMP IEA,IMP,IMP,IMP,IGI,IMP,IMP IBA,IMP,IMP,IMP,IMP,IDA IMP,IMP,IMP,IMP,IMP	AT1G04160,AT1G08590,AT1G12040,AT1G12560,AT1G12950,AT1G13620,AT1G16440,AT1G19520,AT1G22330,AT1G27740,AT1G33240,AT1G63450,AT1G63650,AT1G65470,AT1G70940,AT1G74380,AT1G79250,AT1G79840,AT1G79860,AT2G03720,AT2G04025,AT2G24260,AT2G26420,AT2G37540,AT2G39350,AT2G41210,AT2G41970,AT2G45050,AT2G45890,AT3G01730,AT3G10525,AT3G43960,AT3G49080,AT3G51460,AT3G62680,AT4G02270,AT4G13890,AT4G14040,AT4G14750,AT4G15290…
89	query_1	TRUE	0.00975615	195	1007	20	0.019861	0.102564	GO:0000272	GO:BP	polysaccharide catabolic process	23052	117	c("GO:0005976", "GO:0009057", "GO:0016052")	IEA,IMP,IEA,IMP,IEA,IEA,IEA,TAS,IEA,IEA,IDA IMP IBA,IEA,IMP IEA,IEA,IMP,IEA,IEA,IEA,IBA IEA,IEA	AT1G02810,AT1G10760,AT1G22880,AT1G43670,AT1G48930,AT1G53830,AT1G58370,AT1G69830,AT3G07010,AT3G10710,AT3G52180,AT3G53190,AT4G09020,AT4G22080,AT4G28490,AT4G33220,AT5G04960,AT5G04970,AT5G49360,AT5G51490
90	query_1	TRUE	0.0110223	168	1007	18	0.0178749	0.107143	GO:0044550	GO:BP	secondary metabolite biosynthetic process	23052	12870	c("GO:0009058", "GO:0019748")	IMP IBA,IMP IBA,IMP,IDA,IMP,IDA,IMP,TAS,IDA IMP,IMP,IEA,IDA,IBA,IDA,IMP,IMP,IGI,IMP	AT1G16400,AT1G16410,AT1G17840,AT1G18590,AT1G65860,AT1G74100,AT1G76790,AT2G22330,AT3G26830,AT3G58990,AT4G26220,AT4G31500,AT4G33790,AT4G39230,AT5G07690,AT5G14200,AT5G48850,AT5G61420
91	query_1	TRUE	0.0123064	33	1007	7	0.00695134	0.212121	GO:0009625	GO:BP	response to insect	23052	3995	GO:0051707	IEP,IMP,IEP,IEP,IEP,IEP,IEP	AT1G16410,AT1G17860,AT2G22330,AT3G26830,AT4G31500,AT5G07690,AT5G61420
92	query_1	TRUE	0.0123263	170	1007	18	0.0178749	0.105882	GO:0045488	GO:BP	pectin metabolic process	23052	13288	GO:0010393	IEA,IEA,IEA,IEA,IMP,IEA,IEA,IMP IGI IEA,IEA,IEA,IMP,IMP,IEA,IMP IEA,IEA,IEA,IMP,IMP IGI IEA	AT1G02810,AT1G53830,AT2G30575,AT2G38650,AT2G41800,AT3G07010,AT3G10710,AT3G49720,AT3G53190,AT4G22080,AT4G28490,AT4G32460,AT4G33220,AT5G04960,AT5G04970,AT5G51490,AT5G65590,AT5G65810
93	query_1	TRUE	0.0123263	422	1007	34	0.0337637	0.0805687	GO:0009409	GO:BP	response to cold	23052	3916	c("GO:0006950", "GO:0009266")	IEP,IMP,IEP,IEP,IEP,IEP,IEP,IEP,IEP,IMP,IBA,IBA,IEP,IMP,IMP,IDA,IMP,IEP,IEP,IMP,IEP,IEP,IMP IEP,IEP,IEP,IDA IMP IEP,IEP,IBA,IMP,IEP,IEP,IBA,IEP,IEP	AT1G05690,AT1G10760,AT1G17190,AT1G25450,AT1G45474,AT1G55920,AT1G65500,AT1G66270,AT1G74520,AT2G16500,AT2G23400,AT2G23410,AT2G28900,AT2G37230,AT2G38170,AT2G42560,AT2G46590,AT3G03050,AT3G16470,AT3G21300,AT3G22310,AT3G23830,AT4G13850,AT4G15920,AT4G24190,AT4G25480,AT4G35985,AT4G38410,AT5G13650,AT5G40010,AT5G58670,AT5G58784,AT5G61030,ATCG00120
94	query_1	TRUE	0.0123371	473	1007	37	0.0367428	0.0782241	GO:0006520	GO:BP	cellular amino acid metabolic process	23052	2495	c("GO:0019752", "GO:0044238", "GO:1901564")	IDA IEA,IMP IBA IEA,IEA,IBA,IMP IBA IEA,IEA,IEA,IMP,ISS IEA,IBA TAS IEA,IMP,IBA,IBA,IEA,IBA IEA,IBA IEA,IDA IEA,IDA,IEA,IMP IGI IBA IEA,IBA,IBA IEA,IDA IMP IBA IEA,IGI IBA TAS IEA,IEA,IBA IEA,IEA,IBA IEA,IEA,IMP,IBA,IEA,IEA,IDA IMP IBA IEA,IMP IBA IEA,IMP IBA IEA,IDA IBA IEA	AT1G03090,AT1G08630,AT1G10070,AT1G21400,AT1G25220,AT1G44180,AT1G55920,AT1G61660,AT1G62800,AT1G64660,AT1G65860,AT1G70560,AT2G13360,AT2G14750,AT2G16500,AT2G17630,AT2G20340,AT2G22330,AT2G22970,AT2G31810,AT2G38230,AT3G02020,AT3G45300,AT3G47340,AT3G58990,AT4G13890,AT4G23590,AT4G24830,AT4G28410,AT4G31500,AT4G31810,AT4G33680,AT4G39940,AT5G14200,AT5G17990,AT5G20980,AT5G26780
95	query_1	TRUE	0.0129282	171	1007	18	0.0178749	0.105263	GO:0010393	GO:BP	galacturonan metabolic process	23052	4586	GO:0005976	IEA,IEA,IEA,IEA,IMP,IEA,IEA,IMP IGI IEA,IEA,IEA,IMP,IMP,IEA,IMP IEA,IEA,IEA,IMP,IMP IGI IEA	AT1G02810,AT1G53830,AT2G30575,AT2G38650,AT2G41800,AT3G07010,AT3G10710,AT3G49720,AT3G53190,AT4G22080,AT4G28490,AT4G32460,AT4G33220,AT5G04960,AT5G04970,AT5G51490,AT5G65590,AT5G65810
96	query_1	TRUE	0.0129839	246	1007	23	0.0228401	0.0934959	GO:1901617	GO:BP	organic hydroxy compound biosynthetic process	23052	24899	c("GO:1901576", "GO:1901615")	IEA,IEA,IMP,IBA,TAS IEA,IMP IEA,IBA,IMP IBA,IEA,IEA,IBA,IBA IEA,IMP IEA,IMP IBA,IBA,IEA,IBA,IMP IGI IBA IEA,ISS,IDA IMP,IDA IBA TAS IEA,IEA,IBA	AT1G10030,AT1G13930,AT1G53130,AT1G59171,AT1G76090,AT2G18950,AT2G23400,AT2G23410,AT2G26260,AT2G34490,AT2G37700,AT2G38230,AT2G45400,AT3G01310,AT3G44970,AT4G11820,AT4G15393,AT4G22756,AT4G34650,AT4G39030,AT5G38970,AT5G47770,AT5G58784
97	query_1	TRUE	0.0134726	442	1007	35	0.0347567	0.0791855	GO:0006790	GO:BP	sulfur compound metabolic process	23052	2748	GO:0044237	IBA,IMP IBA,IMP IBA,IBA IEA,IDA IBA,IMP,IEA,IBA IEA,IEA,TAS,IBA TAS IEA,IMP,IBA,IDA IBA,IMP,IBA IEA,IBA,TAS,IBA IEA,IDA,IDA IMP,IMP,IEA,IBA TAS IEA,IDA,IBA,IBA IEA,IMP IBA,IBA,IMP,IMP,IMP IBA IEA,IGI,IMP,IBA IEA	AT1G13430,AT1G16400,AT1G16410,AT1G17190,AT1G18590,AT1G47600,AT1G49860,AT1G53680,AT1G55920,AT1G60810,AT1G64660,AT1G65860,AT1G66270,AT1G74100,AT1G76790,AT2G14750,AT2G14920,AT2G22330,AT2G34590,AT3G16410,AT3G26830,AT3G58990,AT3G62760,AT4G11820,AT4G31500,AT4G33790,AT4G39940,AT5G01220,AT5G07000,AT5G07690,AT5G14200,AT5G20980,AT5G48850,AT5G61420,AT5G63980
98	query_1	TRUE	0.0152927	234	1007	22	0.0218471	0.0940171	GO:0008652	GO:BP	cellular amino acid biosynthetic process	23052	3652	c("GO:0006520", "GO:0046394", "GO:1901566")	IBA,IEA,IMP IBA IEA,IEA,IBA,IBA,IEA,IBA IEA,IEA,IMP IGI IBA IEA,IBA IEA,IGI IBA IEA,IEA,IBA IEA,IBA IEA,IMP,IEA,IEA,IDA IMP IBA IEA,IMP IBA IEA,IMP IBA IEA,IBA IEA	AT1G08630,AT1G10070,AT1G25220,AT1G55920,AT1G64660,AT2G13360,AT2G14750,AT2G17630,AT2G22970,AT2G31810,AT3G02020,AT3G47340,AT3G58990,AT4G13890,AT4G24830,AT4G31500,AT4G33680,AT4G39940,AT5G14200,AT5G17990,AT5G20980,AT5G26780
99	query_1	TRUE	0.0152927	17	1007	5	0.00496524	0.294118	GO:0051923	GO:BP	sulfation	23052	16200	GO:0006790	IBA,IBA,IBA,IBA,IBA	AT1G13430,AT1G18590,AT1G74100,AT2G14920,AT5G07000
100	query_1	TRUE	0.0157079	15957	1007	743	0.737835	0.0465626	GO:0009987	GO:BP	cellular process	23052	4275	GO:0008150	IMP IEA,IEA,IEA,IDA IBA IEA,IEA,IDA IEA,IMP IBA IEA,IBA,IEA,IGI IBA TAS IEA,TAS IEA,TAS IEA,IGI IBA,IDA IBA,IBA IEA,IEA,IMP IEA,IMP IBA IEA,TAS IEA,IEA,IEA,IEA,IEA,IEA,IBA,IMP IEA,IEA,IMP IBA IEA,IEA,IPI IBA IEA,IBA,IEA,IMP IEA,IDA IBA,IMP IEA,IDA IMP HDA TAS IEA,IMP IEA,IEA,IMP IEA,IBA,IBA IEA,IMP IEA,IMP IEA,IBA,IDA IMP IEP ISS IBA IEA,IGI IEA,IEA,IBA IEA,IBA IEA,IEA,IBA IEA,IBA IEA,IBA,IMP,IGI…	AT1G01320,AT1G01340,AT1G01453,AT1G01750,AT1G02810,AT1G03090,AT1G03780,AT1G03870,AT1G04040,AT1G04160,AT1G04250,AT1G04310,AT1G04520,AT1G04620,AT1G04700,AT1G05170,AT1G05250,AT1G05620,AT1G05690,AT1G06090,AT1G06120,AT1G06130,AT1G06143,AT1G06923,AT1G07710,AT1G08430,AT1G08590,AT1G08630,AT1G09170,AT1G09210,AT1G09580,AT1G09750,AT1G10070,AT1G10200,AT1G10300,AT1G10470,AT1G10760,AT1G11545,AT1G12040,AT1G12150…
101	query_1	TRUE	0.0182342	5	1007	3	0.00297915	0.6	GO:1902066	GO:BP	regulation of cell wall pectin metabolic process	23052	25324	c("GO:0032881", "GO:0052546")	IMP,IMP,IMP	AT2G41800,AT5G04960,AT5G65590
102	query_1	TRUE	0.0182342	5	1007	3	0.00297915	0.6	GO:0051512	GO:BP	positive regulation of unidimensional cell growth	23052	15912	c("GO:0009826", "GO:0030307", "GO:0048639", "GO:0051510")	IMP,IGI,IGI	AT1G79620,AT3G49720,AT5G65810
103	query_1	TRUE	0.0194584	18	1007	5	0.00496524	0.277778	GO:0005983	GO:BP	starch catabolic process	23052	2017	c("GO:0005982", "GO:0009251", "GO:0044247")	IMP,IMP,TAS,IDA IMP IBA,IMP IEA	AT1G10760,AT1G43670,AT1G69830,AT3G52180,AT4G09020
104	query_1	TRUE	0.0200746	684	1007	48	0.0476663	0.0701754	GO:0008610	GO:BP	lipid biosynthetic process	23052	3631	c("GO:0006629", "GO:1901576")	IEA,IEA,IEA,IEA,IEA,IDA IBA IEA,IEA,IMP,IMP IGI IBA IEA,TAS IEA,IMP IGI,IMP,IBA,IMP IBA,IEA,IEA,IEA,IDA,IBA IEA,IEA,IMP IEA,IEA,IMP,IBA IEA,IEA,IMP,IDA IEA,IBA IEA,IEA,IEA,IDA IBA IEA,IDA IEA,IBA,IEA,IBA IEA,IBA TAS IEA,IBA,IBA IEA,IMP IGI IBA IEA,IDA,ISS IEA,IDA IMP IBA,IEA,IDA IBA TAS IEA,IDA IBA IEA,IEA,IDA IBA IEA,IBA	AT1G06090,AT1G06120,AT1G10030,AT1G13930,AT1G25450,AT1G33750,AT1G51260,AT1G53130,AT1G63050,AT1G76090,AT1G79700,AT2G18950,AT2G23400,AT2G23410,AT2G26260,AT2G26420,AT2G34490,AT2G36690,AT2G37700,AT2G41210,AT2G45400,AT2G45670,AT2G46590,AT3G06460,AT3G06850,AT3G10520,AT3G14530,AT3G14540,AT3G20160,AT3G23470,AT3G32030,AT3G32040,AT3G44970,AT3G45130,AT3G49190,AT4G11820,AT4G15393,AT4G20210,AT4G22756,AT4G32810…
105	query_1	TRUE	0.0200746	95	1007	12	0.0119166	0.126316	GO:0009063	GO:BP	cellular amino acid catabolic process	23052	3668	c("GO:0006520", "GO:0046395", "GO:1901565")	IDA IEA,IMP IBA,IBA,TAS,IEA,IDA,IDA,IDA IMP IBA IEA,TAS,IBA,IBA,IBA	AT1G03090,AT1G08630,AT1G21400,AT1G64660,AT2G16500,AT2G20340,AT2G22330,AT3G45300,AT3G47340,AT4G13890,AT4G31810,AT5G26780
106	query_1	TRUE	0.0200746	70	1007	10	0.00993049	0.142857	GO:0009069	GO:BP	serine family amino acid metabolic process	23052	3674	GO:1901605	IBA,IEA,IBA IEA,IBA,IEA,IBA IEA,IBA,IBA IEA,IEA,IDA IBA IEA	AT1G08630,AT1G55920,AT1G64660,AT2G13360,AT2G14750,AT2G17630,AT3G02020,AT4G13890,AT4G39940,AT5G26780
107	query_1	TRUE	0.0208584	11	1007	4	0.00397219	0.363636	GO:0006545	GO:BP	glycine biosynthetic process	23052	2520	c("GO:0006544", "GO:0009070")	IBA,IBA,IBA IEA,IBA IEA	AT1G08630,AT2G13360,AT4G13890,AT5G26780
108	query_1	TRUE	0.0218358	1251	1007	78	0.0774578	0.0623501	GO:0006082	GO:BP	organic acid metabolic process	23052	2114	c("GO:0044237", "GO:0044281", "GO:0071704")	IDA IEA,IEA,IEA,IEA,IMP IBA IEA,IEA,IEA,IMP IBA,IMP IBA,IDA,IBA,IMP IBA IEA,IEA,IEA,IMP,IMP,IEA,IMP,ISS IEA,IBA TAS IEA,IMP,IBA,IBA,IMP IBA,IEA,IMP,IDA,IMP,IMP IGI,IBA,IEA,IBA IEA,IBA IEA,IMP,IDA IEA,IDA IMP TAS,IEA,IMP IGI IBA IEA,IBA IEA,IDA IMP,IBA,IDA,IMP,IBA IEA,IBA IEA,IEA,IMP,IDA,TAS IEA,TAS,IDA IMP IBA IEA,IEA,IEA,IGI IBA TAS IEA,IMP,IMP IEA,IBA IEA,IEA,IEA,IBA IEA,IEA,IDA IMP,IBA,IEA,IDA…	AT1G03090,AT1G06090,AT1G06120,AT1G06130,AT1G08630,AT1G10070,AT1G13930,AT1G16400,AT1G16410,AT1G18590,AT1G21400,AT1G25220,AT1G25450,AT1G44180,AT1G47600,AT1G53130,AT1G55920,AT1G61660,AT1G62800,AT1G64660,AT1G65860,AT1G66270,AT1G69240,AT1G70560,AT1G71500,AT1G72970,AT1G74100,AT1G76790,AT1G79700,AT2G13360,AT2G14750,AT2G16500,AT2G17630,AT2G18950,AT2G20340,AT2G22330,AT2G22970,AT2G31810,AT2G34590,AT2G36690…
109	query_1	TRUE	0.022907	1665	1007	99	0.0983118	0.0594595	GO:0009719	GO:BP	response to endogenous stimulus	23052	4069	GO:0050896	IMP IEP TAS IEA,TAS IEA,IEP IEA,IMP IEP TAS IEA,IEP,IEA,IGI IEA,IMP,IDA,IEA,IGI,IEP,IMP,IGI,IMP IEA,IBA,IEA,IMP,IMP,IEA,IEP,IMP IEA,IEP TAS IEA,IEP,IMP,IMP IEP,IMP IBA IEA,IEA,ISS IEA,IEP,IGI IEA,IEP,IEA,IEA,IEP,IEA,IEP,IEA,IEP,ISS,TAS IEA,IDA,IEP,IEP,IEP,TAS IEA,IEP,IMP IEA,IEA,IEP,IEP,IEP,IEP,IMP IEA,IGI,IMP IEA,IBA,IMP,IEP,IEA,IBA,IGI,IEP,IEA,IEA,TAS IEA,IEP,IGI IBA,IEA,IDA,IMP IGI TAS IEA,IMP…	AT1G04250,AT1G04310,AT1G05690,AT1G10470,AT1G13430,AT1G13930,AT1G15670,AT1G16310,AT1G17840,AT1G19840,AT1G25220,AT1G27740,AT1G28480,AT1G30690,AT1G31770,AT1G34110,AT1G35240,AT1G43670,AT1G53130,AT1G53700,AT1G54100,AT1G54160,AT1G59940,AT1G61660,AT1G63650,AT1G70560,AT1G70940,AT1G72430,AT1G73580,AT1G74100,AT1G74500,AT1G74520,AT1G77200,AT1G79700,AT2G06850,AT2G14900,AT2G14920,AT2G16580,AT2G28900,AT2G32400…
110	query_1	TRUE	0.0288611	12	1007	4	0.00397219	0.333333	GO:0033384	GO:BP	geranyl diphosphate biosynthetic process	23052	9429	c("GO:0008654", "GO:0016114", "GO:0033383")	IEA,IEA,IEA,IEA	AT3G14530,AT3G20160,AT3G32040,AT5G47770
111	query_1	TRUE	0.0288611	12	1007	4	0.00397219	0.333333	GO:0009684	GO:BP	indoleacetic acid biosynthetic process	23052	4039	c("GO:0009683", "GO:0009851", "GO:0042435", "GO:0072330")	IMP,IMP,TAS,IMP	AT1G70560,AT2G22330,AT3G44300,AT4G31500
112	query_1	TRUE	0.0288611	12	1007	4	0.00397219	0.333333	GO:0033383	GO:BP	geranyl diphosphate metabolic process	23052	9428	c("GO:0006644", "GO:0006721")	IEA,IEA,IEA,IEA	AT3G14530,AT3G20160,AT3G32040,AT5G47770
113	query_1	TRUE	0.028984	186	1007	18	0.0178749	0.0967742	GO:1901657	GO:BP	glycosyl compound metabolic process	23052	24936	GO:1901135	IMP IBA,IMP IBA,IMP IBA,IDA,IMP,IMP,IBA,IDA,IMP,TAS,IDA,IMP,IEA,IDA,IMP,IMP,IGI,IMP	AT1G05620,AT1G16400,AT1G16410,AT1G18590,AT1G47600,AT1G65860,AT1G66270,AT1G74100,AT1G76790,AT2G22330,AT3G16410,AT3G58990,AT4G26510,AT4G31500,AT5G07690,AT5G14200,AT5G48850,AT5G61420
114	query_1	TRUE	0.0300415	128	1007	14	0.0139027	0.109375	GO:0009606	GO:BP	tropism	23052	3980	GO:0009605	IMP,IMP TAS,IMP IGI IEA,IGI IEA,IGI,IMP IEA,IMP,IMP,IMP,IBA IEA,IMP,IEA,IMP,IMP IBA	AT1G70560,AT1G70940,AT2G02950,AT2G14820,AT2G23050,AT2G41660,AT3G17600,AT3G28860,AT3G45780,AT3G48550,AT5G03640,AT5G06990,AT5G57090,AT5G62500
115	query_1	TRUE	0.0303557	3472	1007	186	0.184707	0.0535714	GO:0071840	GO:BP	cellular component organization or biogenesis	23052	19777	GO:0009987	IEA,IDA IBA IEA,IEA,IMP IBA IEA,IBA,IBA IEA,IMP,IBA,IDA IBA,IEA,IEA,IEA,IBA,IEA,IGI,IEA,IBA IEA,IMP IEA,IMP,IEA,IEA,IBA IEA,IMP TAS IEA,IEA,IBA,IEA,IMP,IBA IEA,IBA,IEA,IMP,IBA,IEA,IBA,IBA IEA,IEA,IBA IEA,IEA,IMP IBA,IEA,IMP,IMP,IDA,IEA,IDA IMP IBA IEA,NAS IEA,IGI IEA,IMP,IMP,IBA,IMP,IBA IEA,IBA,IMP,IGI,IEA,IGI IEA,IBA IEA,IEA,IMP,IMP IEA,IMP,IDA IBA,IBA,IBA,IEA,IMP,IBA,IBA,IEA,IEA,IMP IBA,IMP,IEA…	AT1G01320,AT1G01750,AT1G02810,AT1G03780,AT1G03870,AT1G04160,AT1G05250,AT1G09580,AT1G10200,AT1G10300,AT1G11545,AT1G12040,AT1G12150,AT1G12560,AT1G13790,AT1G14630,AT1G14910,AT1G19520,AT1G19900,AT1G20190,AT1G22880,AT1G25240,AT1G27390,AT1G30850,AT1G30960,AT1G32860,AT1G33240,AT1G33800,AT1G45545,AT1G48930,AT1G49970,AT1G50490,AT1G53830,AT1G54690,AT1G54940,AT1G56110,AT1G57590,AT1G62440,AT1G62750,AT1G62980…
116	query_1	TRUE	0.0324539	1627	1007	96	0.0953327	0.0590043	GO:0009725	GO:BP	response to hormone	23052	4075	c("GO:0009719", "GO:0010033")	IMP IEP TAS IEA,TAS IEA,IEP IEA,IMP IEP TAS IEA,IEP,IEA,IGI IEA,IMP,IDA,IEA,IGI,IEP,IMP,IGI,IMP IEA,IBA,IEA,IMP,IMP,IEA,IEP,IMP IEA,IEP TAS IEA,IEP,IMP,IMP IEP,IMP IBA IEA,IEA,ISS IEA,IEP,IGI IEA,IEP,IEA,IEA,IEP,IEA,IEP,IEA,IEP,TAS IEA,IDA,IEP,IEP,IEP,TAS IEA,IEP,IMP IEA,IEA,IEP,IEP,IEP,IEP,IMP IEA,IGI,IMP IEA,IBA,IMP,IEP,IEA,IGI,IEP,IEA,IEA,TAS IEA,IEP,IGI IBA,IEA,IDA,IMP IGI TAS IEA,IMP,IEP,IBA…	AT1G04250,AT1G04310,AT1G05690,AT1G10470,AT1G13430,AT1G13930,AT1G15670,AT1G16310,AT1G17840,AT1G19840,AT1G25220,AT1G27740,AT1G28480,AT1G30690,AT1G31770,AT1G34110,AT1G35240,AT1G43670,AT1G53130,AT1G53700,AT1G54100,AT1G54160,AT1G59940,AT1G61660,AT1G63650,AT1G70560,AT1G70940,AT1G72430,AT1G73580,AT1G74100,AT1G74500,AT1G74520,AT1G77200,AT1G79700,AT2G06850,AT2G14900,AT2G14920,AT2G16580,AT2G28900,AT2G33310…
117	query_1	TRUE	0.0373636	13	1007	4	0.00397219	0.307692	GO:0009683	GO:BP	indoleacetic acid metabolic process	23052	4038	c("GO:0009850", "GO:0032787", "GO:0034754", "GO:0042430")	IMP,IMP,TAS,IMP	AT1G70560,AT2G22330,AT3G44300,AT4G31500
118	query_1	TRUE	0.0373636	2	1007	2	0.0019861	1	GO:0007585	GO:BP	respiratory gaseous exchange by respiratory system	23052	3449	GO:0032501	IMP,IMP	AT3G49720,AT5G65810
119	query_1	TRUE	0.0373636	2	1007	2	0.0019861	1	GO:0043576	GO:BP	regulation of respiratory gaseous exchange	23052	12429	c("GO:0007585", "GO:0051239")	IMP,IMP	AT3G49720,AT5G65810
120	query_1	TRUE	0.0373636	207	1007	19	0.0188679	0.0917874	GO:0008299	GO:BP	isoprenoid biosynthetic process	23052	3578	c("GO:0006720", "GO:0008610", "GO:0044249")	IEA,IDA IBA IEA,IBA,IMP IBA,IDA,IMP,IDA IEA,IBA IEA,IEA,IDA IBA IEA,IDA IEA,IEA,IBA TAS IEA,IBA IEA,IDA,IDA IBA IEA,IEA,IDA IBA IEA,IBA	AT1G13930,AT1G33750,AT2G23400,AT2G23410,AT2G36690,AT2G46590,AT3G14530,AT3G14540,AT3G20160,AT3G32030,AT3G32040,AT3G45130,AT4G11820,AT4G20210,AT4G32810,AT5G47770,AT5G48230,AT5G51810,AT5G58784
121	query_1	TRUE	0.0373636	2	1007	2	0.0019861	1	GO:1903942	GO:BP	positive regulation of respiratory gaseous exchange	23052	26956	c("GO:0007585", "GO:0043576", "GO:0051240")	IMP,IMP	AT3G49720,AT5G65810
122	query_1	TRUE	0.0373636	238	1007	21	0.020854	0.0882353	GO:0006720	GO:BP	isoprenoid metabolic process	23052	2690	GO:0044255	IEA,IDA IBA IEA,IBA,IMP IBA,IDA IMP,IMP,IDA IEA,IBA IEA,IEA,IDA IBA IEA,IDA IEA,IEA,IBA TAS IEA,IBA IEA,IDA IBA,IBA,IDA IBA IEA,IEA,IDA IBA IEA,IMP,IBA	AT1G13930,AT1G33750,AT2G23400,AT2G23410,AT2G36690,AT2G46590,AT3G14530,AT3G14540,AT3G20160,AT3G32030,AT3G32040,AT3G45130,AT4G11820,AT4G20210,AT4G32810,AT4G34650,AT5G47770,AT5G48230,AT5G51810,AT5G58660,AT5G58784
123	query_1	TRUE	0.0381838	1205	1007	74	0.0734856	0.0614108	GO:0043436	GO:BP	oxoacid metabolic process	23052	12327	GO:0006082	IDA IEA,IEA,IEA,IEA,IMP IBA IEA,IEA,IEA,IMP IBA,IMP IBA,IDA,IBA,IMP IBA IEA,IEA,IEA,IMP,IMP,IEA,IMP,ISS IEA,IBA TAS IEA,IMP,IBA,IBA,IMP IBA,IEA,IMP,IDA,IMP,IMP IGI,IBA,IEA,IBA IEA,IBA IEA,IMP,IDA IEA,IDA IMP TAS,IEA,IMP IGI IBA IEA,IBA IEA,IBA,IDA,IBA IEA,IBA IEA,IEA,IMP,IDA,TAS IEA,TAS,IDA IMP IBA IEA,IEA,IEA,IGI IBA TAS IEA,IMP,IMP IEA,IBA IEA,IEA,IEA,IBA IEA,IEA,IDA IMP,IBA,IEA,IDA IMP,IEA,IMP…	AT1G03090,AT1G06090,AT1G06120,AT1G06130,AT1G08630,AT1G10070,AT1G13930,AT1G16400,AT1G16410,AT1G18590,AT1G21400,AT1G25220,AT1G25450,AT1G44180,AT1G47600,AT1G53130,AT1G55920,AT1G61660,AT1G62800,AT1G64660,AT1G65860,AT1G66270,AT1G69240,AT1G70560,AT1G71500,AT1G72970,AT1G74100,AT1G76790,AT1G79700,AT2G13360,AT2G14750,AT2G16500,AT2G17630,AT2G18950,AT2G20340,AT2G22330,AT2G22970,AT2G31810,AT2G34590,AT2G38230…
124	query_1	TRUE	0.0383955	177	1007	17	0.0168818	0.0960452	GO:0048638	GO:BP	regulation of developmental growth	23052	14953	c("GO:0040008", "GO:0048589", "GO:0050793")	IGI ISS IEA,IGI,IMP,IGI,IGI ISS IEA,IMP,IMP,IGI,IMP IGI,IEA,IMP,IGI,IMP,IGI,IMP,IMP IEA,IMP IGI	AT1G13620,AT1G34110,AT1G79620,AT1G79860,AT2G04025,AT2G33880,AT2G41800,AT3G24240,AT3G49720,AT3G63430,AT4G24190,AT4G26540,AT4G31920,AT5G13150,AT5G13990,AT5G15580,AT5G65810
125	query_1	TRUE	0.0487481	7	1007	3	0.00297915	0.428571	GO:0010438	GO:BP	cellular response to sulfur starvation	23052	4624	GO:0009267	TAS,IEP,TAS	AT5G07690,AT5G48850,AT5G61420
126	query_1	TRUE	7.12578e-14	4225	966	298	0.308489	0.0705325	GO:0071944	GO:CC	cell periphery	21121	3128	GO:0110165	IEA,IBA,IEA,IDA HDA,IDA HDA IBA IEA,IDA HDA,IEA,IDA HDA IBA,IEA,IBA,IEA,IEA,IDA,IDA IBA,IEA,IEA,IDA,IEA,IDA HDA,IBA,IBA IEA,IDA IBA,IDA IPI HDA IEA,IDA,IDA,IDA,IDA,IDA IEA,IBA IEA,IDA HDA,IDA,IDA,IBA IEA,IDA IBA IEA,IDA HDA,IDA HDA,ISS IEA,IBA,IDA IPI IEA,IDA HDA IBA IEA,IBA,IBA,IEA,IBA IEA,IDA,IBA,IDA HDA,ISS IBA,IEA,IDA HDA,IBA,IDA,IEA,IBA IEA,IDA,IEA,IEA,IBA,IDA HDA IEA,IDA,IEA,IEA,IDA HDA IEA…	AT1G01340,AT1G01453,AT1G02810,AT1G03230,AT1G03870,AT1G04040,AT1G04520,AT1G05250,AT1G05650,AT1G07710,AT1G08430,AT1G08590,AT1G09750,AT1G10200,AT1G11180,AT1G11545,AT1G12040,AT1G12560,AT1G13930,AT1G14390,AT1G14910,AT1G16440,AT1G17840,AT1G17860,AT1G18140,AT1G18420,AT1G19900,AT1G20190,AT1G22150,AT1G22880,AT1G23410,AT1G24530,AT1G25240,AT1G26730,AT1G28110,AT1G30690,AT1G30760,AT1G30870,AT1G31770,AT1G32860…
127	query_1	TRUE	8.33822e-14	779	966	90	0.0931677	0.115533	GO:0005618	GO:CC	cell wall	21121	280	GO:0030312	IEA,IDA,IDA HDA,IDA HDA IBA,IEA,IDA,IEA,IDA,IEA,IDA,IDA,IDA,IDA IEA,IDA HDA,IDA HDA,ISS IEA,IBA,IEA,IBA,IDA,IDA HDA,ISS,IDA HDA,IBA,IDA,IEA,IEA,IEA,IDA HDA IEA,IEA,IEA,IDA,IDA,IDA HDA,IDA,IDA HDA IEA,IEA,HDA,IEA,IDA,IEA,IEA,IDA,IBA,IDA HDA,IEA,IDA,IDA HDA,IDA HDA,IEA,IDA HDA,HDA,IEA,IEA,ISS,IDA,IBA,IDA HDA,IEA,IBA IEA,IDA HDA IBA,IDA HDA,IDA,IEA,IBA,IEA,IEA,IEA,IBA,IEA,IDA HDA,IEA,IEA,IDA IEA,IDA…	AT1G02810,AT1G03230,AT1G04040,AT1G05250,AT1G05650,AT1G09750,AT1G11545,AT1G12040,AT1G12560,AT1G17860,AT1G18140,AT1G19900,AT1G20190,AT1G22880,AT1G28110,AT1G30760,AT1G30870,AT1G32860,AT1G34510,AT1G53070,AT1G53830,AT1G54970,AT1G56110,AT1G57590,AT1G58370,AT1G60390,AT1G62440,AT1G62980,AT1G65310,AT1G65570,AT1G65680,AT1G76020,AT1G78860,AT1G80240,AT2G02120,AT2G06850,AT2G15880,AT2G18150,AT2G18800,AT2G19760…
128	query_1	TRUE	9.91589e-14	800	966	91	0.0942029	0.11375	GO:0030312	GO:CC	external encapsulating structure	21121	1093	c("GO:0071944", "GO:0110165")	IEA,IDA,IDA HDA,IDA HDA IBA,IEA,IDA,IEA,IDA,IEA,IDA,IDA,IDA,IDA IEA,IDA HDA,IDA HDA,ISS IEA,IBA,IEA,IBA,IDA,IDA HDA,ISS,IDA HDA,IBA,IDA,IEA,IEA,IEA,IDA HDA IEA,IEA,IEA,IDA,IDA,IDA HDA,IDA,IDA HDA IEA,IEA,HDA,IEA,IDA,IEA,IEA,IDA,IBA,IDA HDA,IEA,IDA,IDA,IDA HDA,IDA HDA,IEA,IDA HDA,HDA,IEA,IEA,ISS,IDA,IBA,IDA HDA,IEA,IBA IEA,IDA HDA IBA,IDA HDA,IDA,IEA,IBA,IEA,IEA,IEA,IBA,IEA,IDA HDA,IEA,IEA,IDA IEA…	AT1G02810,AT1G03230,AT1G04040,AT1G05250,AT1G05650,AT1G09750,AT1G11545,AT1G12040,AT1G12560,AT1G17860,AT1G18140,AT1G19900,AT1G20190,AT1G22880,AT1G28110,AT1G30760,AT1G30870,AT1G32860,AT1G34510,AT1G53070,AT1G53830,AT1G54970,AT1G56110,AT1G57590,AT1G58370,AT1G60390,AT1G62440,AT1G62980,AT1G65310,AT1G65570,AT1G65680,AT1G76020,AT1G78860,AT1G80240,AT2G02120,AT2G06850,AT2G15880,AT2G18150,AT2G18800,AT2G19760…
129	query_1	TRUE	2.44221e-08	1939	966	148	0.153209	0.076328	GO:0005576	GO:CC	extracellular region	21121	240	GO:0110165	HDA,IEA,HDA,HDA,HDA,HDA,HDA,IEA,HDA,HDA,IDA HDA IEA,IEA,HDA,IEA,IEA,HDA,IEA,ISS IBA IEA,HDA,IBA,HDA,HDA,IDA HDA,IEA,IEA,IEA,IEA,IEA,IEA,IEA,IEA,IEA,IEA,IEA,IEA,IBA,IBA,IEA,IDA IEA,ISS IEA,IEA,IEA,IEA,IEA,IEA,IEA,IDA HDA,IEA,IEA,IEA,IEA,IDA,IEA,ISS,ISS,IBA,IEA,IEA,ISS IBA IEA,IEA,IDA IEA,IDA HDA,IEA,IEA,IEA,IEA,IEA,IEA,IEA,IBA IEA,IEA,IEA,IEA,IDA HDA IBA,IEA,IEA,IDA HDA IBA IEA,IEA,IEA,IBA,IBA,IEA…	AT1G01320,AT1G02810,AT1G03090,AT1G03230,AT1G03870,AT1G04040,AT1G04620,AT1G05250,AT1G06460,AT1G09210,AT1G09750,AT1G11080,AT1G11530,AT1G11545,AT1G12040,AT1G12080,AT1G12560,AT1G13620,AT1G13930,AT1G14220,AT1G14910,AT1G14980,AT1G17860,AT1G18140,AT1G20190,AT1G22880,AT1G28110,AT1G30760,AT1G30870,AT1G31550,AT1G32860,AT1G34510,AT1G44970,AT1G48930,AT1G49570,AT1G50050,AT1G50060,AT1G53070,AT1G53130,AT1G53830…
130	query_1	TRUE	5.19891e-06	331	966	39	0.0403727	0.117825	GO:0031225	GO:CC	anchored component of membrane	21121	1236	GO:0031224	HDA TAS IEA,HDA IBA TAS IEA,IEA,TAS,TAS IEA,IBA TAS,IBA TAS,TAS IEA,IBA,TAS IEA,TAS,IBA TAS IEA,TAS IEA,TAS,TAS,IBA,TAS,TAS,IBA TAS IEA,IDA IBA TAS IEA,TAS,IEA,TAS IEA,IDA IBA TAS IEA,IEA,TAS IEA,TAS,TAS IEA,TAS,HDA IBA TAS IEA,IDA TAS IEA,IEA,TAS IEA,TAS IEA,TAS IEA,TAS IEA,IDA IBA TAS IEA,TAS IEA,TAS IEA	AT1G03870,AT1G32860,AT1G35230,AT1G54860,AT1G55260,AT1G64640,AT1G72230,AT2G14890,AT2G16230,AT2G20520,AT2G29660,AT2G32300,AT2G47930,AT3G01730,AT3G01950,AT3G20590,AT3G43960,AT3G53190,AT3G60280,AT4G12420,AT4G16140,AT4G22666,AT4G26320,AT4G27520,AT4G40090,AT5G03170,AT5G07190,AT5G10430,AT5G14150,AT5G15350,AT5G19250,AT5G24105,AT5G36260,AT5G40730,AT5G49270,AT5G53250,AT5G55730,AT5G56540,AT5G65390
131	query_1	TRUE	9.69203e-06	1258	966	98	0.101449	0.0779014	GO:0005773	GO:CC	vacuole	21121	416	c("GO:0005737", "GO:0043231")	IDA HDA,IDA HDA,IBA,IDA HDA,IBA,IBA,IEA,IDA HDA,IBA,IBA,IEA,IDA HDA,IEA,IEA,IDA HDA,IDA HDA,IDA HDA,IDA HDA,IBA,IDA IEA,IDA HDA,IDA HDA,IEA,IEA,IDA HDA,HDA IBA,HDA,IDA HDA IBA IEA,IDA IEA,IDA HDA,IDA HDA,IDA HDA IBA IEA,IEA,IDA HDA IBA,IDA HDA,IDA HDA,IDA IEA,IDA HDA IEA,IBA,IDA HDA IBA,IDA HDA,IDA HDA IEA,IDA HDA,IDA HDA,IEA,IEA,IBA,IDA HDA,IBA,IDA HDA,IEA,IBA,IDA IEA,IDA HDA IBA,IDA HDA IBA,IDA…	AT1G04040,AT1G04430,AT1G08430,AT1G09210,AT1G11080,AT1G12950,AT1G16310,AT1G17100,AT1G18420,AT1G28110,AT1G30870,AT1G31550,AT1G44970,AT1G49570,AT1G54000,AT1G54010,AT1G66270,AT1G69840,AT1G71330,AT1G71980,AT1G75780,AT1G76020,AT2G18150,AT2G18980,AT2G20450,AT2G21880,AT2G22290,AT2G23150,AT2G25810,AT2G28900,AT2G33210,AT2G38170,AT2G39040,AT2G41190,AT2G41260,AT2G42570,AT2G47160,AT3G06370,AT3G07990,AT3G13090…
132	query_1	TRUE	4.29378e-05	406	966	42	0.0434783	0.103448	GO:0009505	GO:CC	plant-type cell wall	21121	713	GO:0005618	IDA HDA,IDA HDA IBA,IDA,IDA,IDA,IDA HDA,IDA HDA,ISS,IBA,IBA,IDA HDA,HDA,IBA,IDA,IDA HDA,IDA HDA,IDA HDA,IBA,IDA HDA,IDA,HDA,IDA HDA,IDA HDA,IEA,IDA,IBA,IDA,IDA HDA IBA,IDA HDA,IDA,IBA,IBA,IDA HDA,IDA,IDA HDA,IDA HDA IBA,IDA HDA,IBA,IBA,IBA,IBA,IDA IMP	AT1G04040,AT1G05250,AT1G12040,AT1G18140,AT1G19900,AT1G22880,AT1G28110,AT1G30760,AT1G30870,AT1G34510,AT1G53830,AT1G56110,AT1G57590,AT1G58370,AT1G65310,AT1G80240,AT2G06850,AT2G39040,AT2G41800,AT2G45890,AT3G07770,AT3G16240,AT3G28200,AT3G54590,AT4G02270,AT4G11290,AT4G12420,AT4G16563,AT4G18030,AT4G25250,AT4G26010,AT4G32460,AT4G38420,AT5G14650,AT5G16590,AT5G17820,AT5G20080,AT5G22410,AT5G24070,AT5G45280…
133	query_1	TRUE	0.00390385	971	966	70	0.0724638	0.0720906	GO:0009506	GO:CC	plasmodesma	21121	714	c("GO:0005911", "GO:0055044")	IDA HDA,IDA IBA IEA,IDA HDA IBA,IDA HDA,IBA,IDA HDA,IDA HDA,IBA,IBA,IDA HDA,IDA HDA,IDA HDA,IDA HDA,IDA HDA,IDA HDA,IDA HDA,IDA HDA,IBA,IDA HDA,IDA HDA,IDA HDA,IBA,IDA HDA,IDA HDA,IDA HDA,IDA HDA,IDA HDA,IBA,IDA HDA,IDA HDA,IDA HDA,IDA HDA,IDA HDA,IDA HDA,IDA HDA,IBA,IDA IEA,IDA HDA,IDA HDA,IDA HDA,IDA HDA IBA,IDA HDA,IDA HDA,IDA HDA,IDA HDA,IBA,IDA HDA,IDA HDA,IDA HDA,IDA,IDA,IDA HDA,IDA HDA,IBA…	AT1G04040,AT1G04520,AT1G05250,AT1G12040,AT1G14390,AT1G23410,AT1G28110,AT1G30870,AT1G34510,AT1G54000,AT1G54010,AT1G56110,AT1G65570,AT1G66270,AT1G67650,AT1G69840,AT1G73620,AT2G02780,AT2G06850,AT2G19760,AT2G20450,AT2G20750,AT2G23150,AT2G28490,AT2G32400,AT2G34300,AT2G37870,AT2G39040,AT2G41800,AT2G42570,AT2G42600,AT3G13090,AT3G16240,AT3G16410,AT3G16470,AT3G20590,AT3G22790,AT3G23750,AT3G51460,AT3G57150…
134	query_1	TRUE	0.00390385	974	966	70	0.0724638	0.0718686	GO:0030054	GO:CC	cell junction	21121	1025	GO:0110165	IDA HDA,IDA IBA IEA,IDA HDA IBA,IDA HDA,IBA,IDA HDA,IDA HDA,IBA,IBA,IDA HDA,IDA HDA,IDA HDA,IDA HDA,IDA HDA,IDA HDA,IDA HDA,IDA HDA,IBA,IDA HDA,IDA HDA,IDA HDA,IBA,IDA HDA,IDA HDA,IDA HDA,IDA HDA,IDA HDA,IBA,IDA HDA,IDA HDA,IDA HDA,IDA HDA,IDA HDA,IDA HDA,IDA HDA,IBA,IDA IEA,IDA HDA,IDA HDA,IDA HDA,IDA HDA IBA,IDA HDA,IDA HDA,IDA HDA,IDA HDA,IBA,IDA HDA,IDA HDA,IDA HDA,IDA,IDA,IDA HDA,IDA HDA,IBA…	AT1G04040,AT1G04520,AT1G05250,AT1G12040,AT1G14390,AT1G23410,AT1G28110,AT1G30870,AT1G34510,AT1G54000,AT1G54010,AT1G56110,AT1G65570,AT1G66270,AT1G67650,AT1G69840,AT1G73620,AT2G02780,AT2G06850,AT2G19760,AT2G20450,AT2G20750,AT2G23150,AT2G28490,AT2G32400,AT2G34300,AT2G37870,AT2G39040,AT2G41800,AT2G42570,AT2G42600,AT3G13090,AT3G16240,AT3G16410,AT3G16470,AT3G20590,AT3G22790,AT3G23750,AT3G51460,AT3G57150…
135	query_1	TRUE	0.00390385	971	966	70	0.0724638	0.0720906	GO:0005911	GO:CC	cell-cell junction	21121	536	GO:0070161	IDA HDA,IDA IBA IEA,IDA HDA IBA,IDA HDA,IBA,IDA HDA,IDA HDA,IBA,IBA,IDA HDA,IDA HDA,IDA HDA,IDA HDA,IDA HDA,IDA HDA,IDA HDA,IDA HDA,IBA,IDA HDA,IDA HDA,IDA HDA,IBA,IDA HDA,IDA HDA,IDA HDA,IDA HDA,IDA HDA,IBA,IDA HDA,IDA HDA,IDA HDA,IDA HDA,IDA HDA,IDA HDA,IDA HDA,IBA,IDA IEA,IDA HDA,IDA HDA,IDA HDA,IDA HDA IBA,IDA HDA,IDA HDA,IDA HDA,IDA HDA,IBA,IDA HDA,IDA HDA,IDA HDA,IDA,IDA,IDA HDA,IDA HDA,IBA…	AT1G04040,AT1G04520,AT1G05250,AT1G12040,AT1G14390,AT1G23410,AT1G28110,AT1G30870,AT1G34510,AT1G54000,AT1G54010,AT1G56110,AT1G65570,AT1G66270,AT1G67650,AT1G69840,AT1G73620,AT2G02780,AT2G06850,AT2G19760,AT2G20450,AT2G20750,AT2G23150,AT2G28490,AT2G32400,AT2G34300,AT2G37870,AT2G39040,AT2G41800,AT2G42570,AT2G42600,AT3G13090,AT3G16240,AT3G16410,AT3G16470,AT3G20590,AT3G22790,AT3G23750,AT3G51460,AT3G57150…
136	query_1	TRUE	0.00390385	186	966	21	0.0217391	0.112903	GO:0005615	GO:CC	extracellular space	21121	277	c("GO:0005576", "GO:0110165")	ISS IBA,IBA,IBA,IDA,ISS IBA,IBA IEA,IBA,IBA,IBA,IEA,IBA,IBA,IBA,IEA,IBA,IDA IBA IEA,IBA,IBA,IEA,IBA,IBA	AT1G13620,AT1G50050,AT1G50060,AT1G53130,AT2G04025,AT2G25240,AT3G43960,AT3G48340,AT3G54940,AT3G63440,AT4G07820,AT4G11320,AT4G25790,AT4G29740,AT4G30320,AT4G30610,AT4G31470,AT4G36880,AT5G10130,AT5G57625,AT5G66590
137	query_1	TRUE	0.00390385	972	966	70	0.0724638	0.0720165	GO:0055044	GO:CC	symplast	21121	2565	GO:0110165	IDA HDA,IDA IBA IEA,IDA HDA IBA,IDA HDA,IBA,IDA HDA,IDA HDA,IBA,IBA,IDA HDA,IDA HDA,IDA HDA,IDA HDA,IDA HDA,IDA HDA,IDA HDA,IDA HDA,IBA,IDA HDA,IDA HDA,IDA HDA,IBA,IDA HDA,IDA HDA,IDA HDA,IDA HDA,IDA HDA,IBA,IDA HDA,IDA HDA,IDA HDA,IDA HDA,IDA HDA,IDA HDA,IDA HDA,IBA,IDA IEA,IDA HDA,IDA HDA,IDA HDA,IDA HDA IBA,IDA HDA,IDA HDA,IDA HDA,IDA HDA,IBA,IDA HDA,IDA HDA,IDA HDA,IDA,IDA,IDA HDA,IDA HDA,IBA…	AT1G04040,AT1G04520,AT1G05250,AT1G12040,AT1G14390,AT1G23410,AT1G28110,AT1G30870,AT1G34510,AT1G54000,AT1G54010,AT1G56110,AT1G65570,AT1G66270,AT1G67650,AT1G69840,AT1G73620,AT2G02780,AT2G06850,AT2G19760,AT2G20450,AT2G20750,AT2G23150,AT2G28490,AT2G32400,AT2G34300,AT2G37870,AT2G39040,AT2G41800,AT2G42570,AT2G42600,AT3G13090,AT3G16240,AT3G16410,AT3G16470,AT3G20590,AT3G22790,AT3G23750,AT3G51460,AT3G57150…
138	query_1	TRUE	0.00390385	971	966	70	0.0724638	0.0720906	GO:0070161	GO:CC	anchoring junction	21121	2761	GO:0030054	IDA HDA,IDA IBA IEA,IDA HDA IBA,IDA HDA,IBA,IDA HDA,IDA HDA,IBA,IBA,IDA HDA,IDA HDA,IDA HDA,IDA HDA,IDA HDA,IDA HDA,IDA HDA,IDA HDA,IBA,IDA HDA,IDA HDA,IDA HDA,IBA,IDA HDA,IDA HDA,IDA HDA,IDA HDA,IDA HDA,IBA,IDA HDA,IDA HDA,IDA HDA,IDA HDA,IDA HDA,IDA HDA,IDA HDA,IBA,IDA IEA,IDA HDA,IDA HDA,IDA HDA,IDA HDA IBA,IDA HDA,IDA HDA,IDA HDA,IDA HDA,IBA,IDA HDA,IDA HDA,IDA HDA,IDA,IDA,IDA HDA,IDA HDA,IBA…	AT1G04040,AT1G04520,AT1G05250,AT1G12040,AT1G14390,AT1G23410,AT1G28110,AT1G30870,AT1G34510,AT1G54000,AT1G54010,AT1G56110,AT1G65570,AT1G66270,AT1G67650,AT1G69840,AT1G73620,AT2G02780,AT2G06850,AT2G19760,AT2G20450,AT2G20750,AT2G23150,AT2G28490,AT2G32400,AT2G34300,AT2G37870,AT2G39040,AT2G41800,AT2G42570,AT2G42600,AT3G13090,AT3G16240,AT3G16410,AT3G16470,AT3G20590,AT3G22790,AT3G23750,AT3G51460,AT3G57150…
139	query_1	TRUE	0.00471332	3535	966	204	0.21118	0.0577086	GO:0005886	GO:CC	plasma membrane	21121	514	c("GO:0016020", "GO:0071944")	IEA,IBA,IDA HDA,IDA HDA IBA IEA,IEA,IBA,IEA,IEA,IDA IBA,IEA,IDA HDA,IBA,IBA IEA,IDA IBA,IDA IPI HDA IEA,IDA,IBA IEA,IDA,IDA,IDA,IBA IEA,IDA IBA IEA,IDA HDA,IDA IPI IEA,IDA HDA IBA IEA,IBA,IEA,IBA IEA,IBA,IEA,IBA IEA,IDA,IBA,IEA,IDA,IDA HDA IEA,IDA IEA,IDA HDA IEA,IEA,IDA IBA IEA,IBA,IDA IEA,ISS IEA,IDA HDA,IDA HDA,IBA IEA,IBA,IBA,IDA,IDA IEA,IDA IEA,IBA,IDA IEA,IDA HDA,IEA,IBA,IDA HDA,IBA IEA,IEA…	AT1G01340,AT1G01453,AT1G03230,AT1G03870,AT1G04520,AT1G07710,AT1G08430,AT1G08590,AT1G10200,AT1G11180,AT1G13930,AT1G14390,AT1G14910,AT1G16440,AT1G17840,AT1G18420,AT1G22150,AT1G22880,AT1G23410,AT1G24530,AT1G25240,AT1G26730,AT1G30690,AT1G31770,AT1G32860,AT1G34110,AT1G35230,AT1G52190,AT1G53700,AT1G55260,AT1G61480,AT1G61950,AT1G64640,AT1G65310,AT1G65500,AT1G66150,AT1G66950,AT1G69840,AT1G70460,AT1G70940…
140	query_1	TRUE	0.0106653	464	966	38	0.0393375	0.0818966	GO:0048046	GO:CC	apoplast	21121	2521	GO:0005576	IDA HDA IEA,IEA,IDA HDA,IEA,IEA,IEA,IEA,IDA HDA,IEA,IEA,IDA,IEA,IDA HDA,IEA,IDA HDA IBA,IDA HDA IBA,IEA,IDA HDA,IEA,IDA HDA,IEA,IEA,IEA,IEA,IDA HDA,IEA,IEA,IEA,IDA IEA,IEA,IEA,IDA HDA,IEA,IDA HDA,IEA,IEA,IEA,IDA HDA IEA	AT1G09750,AT1G11545,AT1G17860,AT1G18140,AT1G53070,AT1G53130,AT1G60390,AT1G62750,AT1G62770,AT1G65310,AT1G65570,AT2G06850,AT2G13360,AT2G18800,AT2G42600,AT3G16370,AT3G23730,AT3G54400,AT4G11210,AT4G12420,AT4G14130,AT4G14630,AT4G25250,AT4G25820,AT4G27520,AT4G28850,AT4G30280,AT4G30290,AT4G34260,AT5G13870,AT5G20710,AT5G38430,AT5G48070,AT5G49360,AT5G55730,AT5G57530,AT5G57540,AT5G63800
141	query_1	TRUE	3.92265e-08	33	954	14	0.0146751	0.424242	GO:0016762	GO:MF	xyloglucan:xyloglucosyl transferase activity	21418	3730	GO:0046527	IEA,IDA IEA,IMP ISS IEA,IDA IEA,IEA,IEA,IEA,IEA,IDA IEA,IDA IEA,IEA,IEA,IDA IEA,IDA IEA	AT1G11545,AT1G65310,AT2G06850,AT2G18800,AT3G23730,AT4G14130,AT4G25820,AT4G28850,AT4G30280,AT4G30290,AT5G13870,AT5G48070,AT5G57530,AT5G57540
142	query_1	TRUE	3.18165e-06	146	954	25	0.0262055	0.171233	GO:0004601	GO:MF	peroxidase activity	21418	1181	c("GO:0016209", "GO:0016684")	IDA IBA IEA,IBA IEA,IBA IEA,IDA IEA,ISS IEA,IEA,IEA,IEA,IBA IEA,IEA,IEA,IEA,IEA,IBA IEA,IEA,IEA,IBA IEA,IEA,IBA IEA,IEA,IBA IEA,IEA,IBA IEA,IBA IEA,IEA	AT1G05250,AT1G30870,AT1G34510,AT1G44970,AT1G48130,AT1G49570,AT2G18150,AT2G18980,AT2G39040,AT3G01950,AT3G28200,AT3G49960,AT3G62760,AT4G08390,AT4G08770,AT4G08780,AT4G11290,AT4G16270,AT4G26010,AT4G30170,AT5G17820,AT5G19890,AT5G22410,AT5G24070,AT5G67400
143	query_1	TRUE	4.84633e-06	154	954	25	0.0262055	0.162338	GO:0016684	GO:MF	oxidoreductase activity, acting on peroxide as acceptor	21418	3659	GO:0016491	IDA IBA IEA,IBA IEA,IBA IEA,IDA IEA,ISS IEA,IEA,IEA,IEA,IBA IEA,IEA,IEA,IEA,IEA,IBA IEA,IEA,IEA,IBA IEA,IEA,IBA IEA,IEA,IBA IEA,IEA,IBA IEA,IBA IEA,IEA	AT1G05250,AT1G30870,AT1G34510,AT1G44970,AT1G48130,AT1G49570,AT2G18150,AT2G18980,AT2G39040,AT3G01950,AT3G28200,AT3G49960,AT3G62760,AT4G08390,AT4G08770,AT4G08780,AT4G11290,AT4G16270,AT4G26010,AT4G30170,AT5G17820,AT5G19890,AT5G22410,AT5G24070,AT5G67400
144	query_1	TRUE	4.84633e-06	432	954	47	0.0492662	0.108796	GO:0046906	GO:MF	tetrapyrrole binding	21418	7323	c("GO:0097159", "GO:1901363")	IEA,IEA,IEA,IDA,IEA,IEA,IEA,IEA,IEA,IEA,IEA,IEA,IEA,IEA,IEA,IEA,IEA,IEA,IEA,IEA,IEA,IEA,IEA,IEA,IEA,IEA,IEA,IEA,IEA,IEA,IEA,IEA,IEA,IEA,IEA,IEA,IEA,IEA,IEA,IEA,IEA,IEA,IEA,IEA,TAS IEA,IEA,IEA	AT1G05250,AT1G16400,AT1G16410,AT1G17100,AT1G30870,AT1G34510,AT1G34540,AT1G44970,AT1G45474,AT1G49570,AT1G64930,AT2G18150,AT2G18980,AT2G22330,AT2G25160,AT2G34490,AT2G39040,AT3G10520,AT3G20100,AT3G20940,AT3G26290,AT3G26830,AT3G28200,AT3G44970,AT3G49960,AT4G08390,AT4G08770,AT4G08780,AT4G11290,AT4G12330,AT4G15350,AT4G15393,AT4G16270,AT4G26010,AT4G30170,AT4G31500,AT4G39510,AT5G17820,AT5G19890,AT5G22410…
145	query_1	TRUE	1.35518e-05	396	954	43	0.0450734	0.108586	GO:0020037	GO:MF	heme binding	21418	4646	GO:0046906	IEA,IEA,IEA,IDA,IEA,IEA,IEA,IEA,IEA,IEA,IEA,IEA,IEA,IEA,IEA,IEA,IEA,IEA,IEA,IEA,IEA,IEA,IEA,IEA,IEA,IEA,IEA,IEA,IEA,IEA,IEA,IEA,IEA,IEA,IEA,IEA,IEA,IEA,IEA,IEA,IEA,IEA,IEA	AT1G05250,AT1G16400,AT1G16410,AT1G17100,AT1G30870,AT1G34510,AT1G34540,AT1G44970,AT1G49570,AT1G64930,AT2G18150,AT2G18980,AT2G22330,AT2G25160,AT2G34490,AT2G39040,AT3G10520,AT3G20100,AT3G20940,AT3G26290,AT3G26830,AT3G28200,AT3G44970,AT3G49960,AT4G08390,AT4G08770,AT4G08780,AT4G11290,AT4G12330,AT4G15350,AT4G15393,AT4G16270,AT4G26010,AT4G30170,AT4G31500,AT4G39510,AT5G17820,AT5G19890,AT5G22410,AT5G24070…
146	query_1	TRUE	3.92789e-05	10128	954	527	0.552411	0.052034	GO:0003824	GO:MF	catalytic activity	21418	509	GO:0003674	IEA,IBA IEA,IDA IBA IEA,IEA,IEA,IEA,IEA,TAS IEA,IEA,IDA IBA IEA,ISS IBA IEA,IBA IEA,IDA IBA IEA,IBA,IDA IMP IBA IEA,IEA,IBA IEA,IBA IEA,IEA,IEA,IEA,IDA IBA IEA,IEA,IEA,IBA IEA,IDA,IDA HDA,IMP TAS IEA,IBA IEA,IDA IEA,IEA,IBA,IEA,IBA IEA,IEA,IBA IEA,IBA IEA,IEA,IDA IBA IEA,IDA IBA IEA,IDA ISS IBA IEA,IDA IBA IEA,IEA,IBA IEA,IDA IBA IEA,IDA,IEA,IBA IEA,IEA,IDA IEA,ISS IBA IEA,IEA,IEA,IDA IEA,IBA IEA…	AT1G01453,AT1G02810,AT1G03090,AT1G03230,AT1G03905,AT1G03940,AT1G04040,AT1G04310,AT1G04430,AT1G04620,AT1G04700,AT1G05170,AT1G05250,AT1G05280,AT1G05620,AT1G05650,AT1G06090,AT1G06120,AT1G06130,AT1G06640,AT1G08590,AT1G08630,AT1G09170,AT1G09750,AT1G10070,AT1G10300,AT1G10470,AT1G10760,AT1G11080,AT1G11530,AT1G11545,AT1G12430,AT1G12750,AT1G13430,AT1G13790,AT1G14220,AT1G14390,AT1G14980,AT1G16400,AT1G16410…
147	query_1	TRUE	3.92789e-05	177	954	25	0.0262055	0.141243	GO:0016209	GO:MF	antioxidant activity	21418	3444	GO:0003674	IDA IBA IEA,IBA IEA,IBA IEA,IDA IEA,ISS IEA,IEA,IEA,IEA,IBA IEA,IEA,IEA,IEA,IEA,IBA IEA,IEA,IEA,IBA IEA,IEA,IBA IEA,IEA,IBA IEA,IEA,IBA IEA,IBA IEA,IEA	AT1G05250,AT1G30870,AT1G34510,AT1G44970,AT1G48130,AT1G49570,AT2G18150,AT2G18980,AT2G39040,AT3G01950,AT3G28200,AT3G49960,AT3G62760,AT4G08390,AT4G08770,AT4G08780,AT4G11290,AT4G16270,AT4G26010,AT4G30170,AT5G17820,AT5G19890,AT5G22410,AT5G24070,AT5G67400
148	query_1	TRUE	3.92789e-05	29	954	10	0.0104822	0.344828	GO:0005199	GO:MF	structural constituent of cell wall	21418	1691	GO:0005198	ISS,ISS,IEA,IEA,IEA,IEA,IEA,IEA,IEA,IEA	AT1G12040,AT2G15880,AT2G24980,AT3G54590,AT4G08400,AT4G08410,AT4G13390,AT5G06630,AT5G06640,AT5G35190
149	query_1	TRUE	5.36943e-05	181	954	25	0.0262055	0.138122	GO:0046527	GO:MF	glucosyltransferase activity	21418	7260	GO:0016758	IDA,IEA,IDA IEA,IMP ISS IEA,IDA IEA,IDA IEA,IBA,IBA IEA,IEA,IEA,IEA,IEA,IDA IBA IEA,IEA,IEA,IEA,IEA,IDA IEA,IDA IEA,IDA IBA,IBA,IEA,IEA,IDA IEA,IDA IEA	AT1G05620,AT1G11545,AT1G65310,AT2G06850,AT2G18800,AT2G29750,AT2G31790,AT2G31960,AT2G32610,AT2G32620,AT3G03050,AT3G23730,AT4G02280,AT4G14130,AT4G15290,AT4G25820,AT4G28850,AT4G30280,AT4G30290,AT5G05890,AT5G05900,AT5G13870,AT5G48070,AT5G57530,AT5G57540
150	query_1	TRUE	0.00060522	377	954	37	0.0387841	0.0981432	GO:0016758	GO:MF	hexosyltransferase activity	21418	3726	GO:0016757	IBA IEA,IBA,IDA,IEA,IDA,IEA,ISS IEA,IDA IEA,IBA,IMP ISS IEA,IMP IGI ISS IBA IEA,IDA IEA,IDA IEA,ISS IEA,IBA,IBA IEA,IBA IEA,IBA IEA,ISS IEA,IDA IBA IEA,IEA,IDA IBA IEA,IEA,IBA IEA,IEA,IEA,IDA IEA,IDA IEA,IBA,IDA IBA,IBA,IEA,IBA,IEA,IEA,IDA IEA,IDA IEA	AT1G05170,AT1G05280,AT1G05620,AT1G11545,AT1G54940,AT1G55740,AT1G60470,AT1G65310,AT1G74380,AT2G06850,AT2G15390,AT2G18800,AT2G29750,AT2G30575,AT2G31790,AT2G31960,AT2G32610,AT2G32620,AT2G38650,AT3G03050,AT3G23730,AT4G02280,AT4G14130,AT4G15290,AT4G25820,AT4G28850,AT4G30280,AT4G30290,AT5G01220,AT5G05890,AT5G05900,AT5G13870,AT5G41460,AT5G48070,AT5G57500,AT5G57530,AT5G57540
151	query_1	TRUE	0.00124023	1712	954	113	0.118449	0.0660047	GO:0016491	GO:MF	oxidoreductase activity	21418	3549	GO:0003824	IDA IBA IEA,IDA IBA IEA,IBA IEA,IBA IEA,IEA,IDA IBA IEA,IDA IBA IEA,IBA IEA,IDA,IEA,IBA IEA,ISS IBA IEA,IEA,IDA IEA,IBA IEA,IBA IEA,IEA,IDA IEA,ISS IEA,IEA,ISS IEA,IDA IEA,IEA,IEA,IBA IEA,IBA IEA,IDA IMP IEA,IEA,IEA,IEA,IEA,IBA,IEA,IEA,IBA IEA,IBA IEA,IEA,IDA IGI IBA IEA,IEA,IDA IBA IEA,IBA IEA,IDA IBA IEA,IEA,IBA IEA,IBA IEA,IBA IEA,IEA,IBA IEA,IBA IEA,IBA IEA,IBA IEA,ISS IEA,IEA,IBA IEA,IBA IEA…	AT1G04620,AT1G05250,AT1G06090,AT1G06120,AT1G06640,AT1G16400,AT1G16410,AT1G18140,AT1G19900,AT1G21400,AT1G22440,AT1G23800,AT1G28480,AT1G30760,AT1G30870,AT1G34510,AT1G34540,AT1G44970,AT1G48130,AT1G49570,AT1G54100,AT1G54870,AT1G55290,AT1G64640,AT1G64710,AT1G64930,AT1G65860,AT1G71500,AT1G72230,AT1G72970,AT1G75280,AT1G76470,AT2G18150,AT2G18980,AT2G22330,AT2G23630,AT2G25160,AT2G26260,AT2G32300,AT2G34490…
152	query_1	TRUE	0.00861036	418	954	36	0.0377358	0.0861244	GO:0004553	GO:MF	hydrolase activity, hydrolyzing O-glycosyl compounds	21418	1139	GO:0016798	IEA,IEA,IEA,IEA,IDA IBA IEA,IEA,IBA IEA,IDA IEA,IEA,IEA,IDA IBA IEA,IDA IMP IEA,IEA,IEA,IEA,IBA IEA,IEA,IEA,IEA,IBA IEA,IBA IEA,IDA IEA,IEA,IEA,IEA,IEA,IEA,IDA IBA IEA,IEA,IDA IEA,IBA TAS IEA,IEA,IDA IBA IEA,IEA,IEA,IDA IBA IEA	AT1G05650,AT1G11545,AT1G22880,AT1G32860,AT1G47600,AT1G48930,AT1G56680,AT1G58370,AT1G65310,AT1G65570,AT1G66270,AT1G69830,AT2G06850,AT2G16230,AT2G18800,AT2G43600,AT2G43880,AT3G23730,AT3G61490,AT3G62740,AT3G62750,AT4G09020,AT4G14130,AT4G25820,AT4G28850,AT4G30280,AT4G30290,AT4G34260,AT5G13870,AT5G14650,AT5G20710,AT5G48070,AT5G49360,AT5G57530,AT5G57540,AT5G63800
153	query_1	TRUE	0.00861036	44	954	9	0.00943396	0.204545	GO:0004659	GO:MF	prenyltransferase activity	21418	1236	GO:0016765	IDA IMP IEA,IBA IEA,IGI IBA IEA,IDA IBA IEA,ISS IBA IEA,IDA IBA IEA,ISS IBA IEA,IDA IBA IEA,IBA IEA	AT2G18950,AT2G23400,AT2G23410,AT3G14530,AT3G20160,AT3G32040,AT4G34650,AT5G47770,AT5G58784
154	query_1	TRUE	0.00861036	649	954	50	0.0524109	0.0770416	GO:0016757	GO:MF	glycosyltransferase activity	21418	3725	GO:0016740	IBA IEA,IBA,IDA,IEA,IDA IBA IEA,IEA,ISS IBA IEA,IMP IEA,IDA IEA,IEA,IEA,IMP IBA IEA,IMP ISS IEA,IMP IGI ISS IBA IEA,IEA,IDA IEA,IEA,IDA IEA,ISS IEA,IBA IEA,IBA IEA,IBA IEA,IBA IEA,ISS IEA,IEA,IDA IBA IEA,IEA,IEA,IDA IBA IEA,IDA IBA IEA,IMP IBA IEA,IEA,IBA IEA,IEA,IEA,IDA IEA,IEA,IDA IEA,IDA IEA,IDA IBA IEA,IDA IBA IEA,IBA IEA,IEA,TAS IEA,IEA,IBA,IEA,IBA IEA,IDA IEA,IDA IEA	AT1G05170,AT1G05280,AT1G05620,AT1G11545,AT1G54940,AT1G55740,AT1G60470,AT1G63450,AT1G65310,AT1G68470,AT1G70440,AT1G74380,AT2G06850,AT2G15390,AT2G16890,AT2G18800,AT2G22930,AT2G29750,AT2G30575,AT2G31790,AT2G31960,AT2G32610,AT2G32620,AT2G38650,AT3G01720,AT3G03050,AT3G23730,AT3G29630,AT4G02280,AT4G02390,AT4G07960,AT4G14130,AT4G15290,AT4G25820,AT4G26510,AT4G27560,AT4G28850,AT4G30280,AT4G30290,AT5G01220…
155	query_1	TRUE	0.00861036	617	954	48	0.0503145	0.0777958	GO:0016798	GO:MF	hydrolase activity, acting on glycosyl bonds	21418	3760	GO:0016787	IDA IMP IBA IEA,IEA,IEA,IEA,IEA,IDA IBA IEA,IEA,IBA IEA,IDA IEA,IEA,IEA,IEA,IDA IBA IEA,IDA IMP IEA,IEA,IEA,IEA,IBA IEA,IEA,IEA,IEA,IEA,IBA IEA,IBA IEA,IDA IEA,IEA,IEA,IEA,IEA,IEA,IEA,IEA,IEA,IEA,IDA IBA IEA,IEA,IDA IEA,IBA TAS IEA,IEA,IEA,IEA,IEA,IEA,IEA,IDA IBA IEA,IEA,IEA,IDA IBA IEA	AT1G05620,AT1G05650,AT1G11545,AT1G22880,AT1G32860,AT1G47600,AT1G48930,AT1G56680,AT1G58370,AT1G63880,AT1G65310,AT1G65570,AT1G66270,AT1G69830,AT2G06850,AT2G16230,AT2G18800,AT2G43600,AT2G43880,AT3G12710,AT3G23730,AT3G61490,AT3G62740,AT3G62750,AT4G09020,AT4G09420,AT4G14130,AT4G16890,AT4G16950,AT4G23510,AT4G25820,AT4G28850,AT4G30280,AT4G30290,AT4G34260,AT5G13870,AT5G14650,AT5G20710,AT5G44870,AT5G44910…
156	query_1	TRUE	0.0145363	6757	954	351	0.367925	0.0519461	GO:0043167	GO:MF	ion binding	21418	6761	GO:0005488	IEA,IEA,IDA HDA IEA,IEA,IEA,IEA,IEA,IEA,IEA,IEA,IBA IEA,IEA,IEA,IEA,IEA,IBA IEA,IEA,IDA IEA,IEA,IEA,IEA,IBA,IDA HDA IBA IEA,IBA,IEA,IEA,IEA,IEA,IEA,IEA,IBA IEA,IEA,IBA,IBA,IDA,IBA IEA,IEA,IEA,IEA,IEA,IEA,IEA,IEA,IEA,IEA,IEA,IEA,IEA,IEA,IEA,IEA,IBA,IEA,IEA,IEA,IEA,IEA,IEA,IEA,IEA,IEA,IEA,IEA,IEA,IEA,IEA,IEA,IDA HDA IEA,IEA,IEA,IBA IEA,IBA IEA,IEA,IEA,IEA,IEA,IEA,IEA,IEA,IEA,IEA,IDA,IEA,IEA,IEA,ISS…	AT1G01340,AT1G01453,AT1G03090,AT1G03905,AT1G04160,AT1G04310,AT1G04620,AT1G04700,AT1G05250,AT1G05690,AT1G05990,AT1G06130,AT1G06640,AT1G08590,AT1G09170,AT1G09210,AT1G10200,AT1G10300,AT1G10760,AT1G12430,AT1G14390,AT1G14910,AT1G14980,AT1G15330,AT1G16400,AT1G16410,AT1G16440,AT1G17840,AT1G18140,AT1G21400,AT1G22440,AT1G23410,AT1G25240,AT1G26730,AT1G27390,AT1G29025,AT1G29180,AT1G30110,AT1G30760,AT1G30870…
157	query_1	TRUE	0.0192386	4	954	3	0.00314465	0.75	GO:0036218	GO:MF	dTTP diphosphatase activity	21418	6417	GO:0047429	IEA,IEA,IEA	AT4G29680,AT4G29690,AT4G29700
158	query_1	TRUE	0.0250852	3371	954	188	0.197065	0.0557698	GO:0043168	GO:MF	anion binding	21418	6762	GO:0043167	IEA,IEA,IEA,IEA,IEA,IEA,IEA,IEA,IEA,IDA IEA,IEA,IEA,IEA,IBA,IEA,IBA,IEA,IEA,IBA,IBA,IEA,IEA,IEA,IEA,IBA,IEA,IEA,IEA,IEA,IEA,IEA,IEA,IEA,IEA,IEA,IDA HDA IEA,IEA,IEA,IBA IEA,IEA,IEA,IEA,IEA,IDA,IEA,ISS IEA,IEA,IEA,IBA IEA,IEA,IEA,IEA,IEA,IEA,IEA,IEA,IEA,IEA,IBA,IEA,IEA,IEA,IEA,IEA,IEA,IDA HDA IEA,IEA,IEA,IEA,IEA,IEA,IEA,IEA,IEA,IEA,IEA,IBA,IEA,IDA HDA IEA,IEA,IEA,IEA,IEA,IEA,IEA,IEA,IEA,IEA,IEA,IDA…	AT1G01340,AT1G01453,AT1G03090,AT1G03905,AT1G04160,AT1G04310,AT1G04700,AT1G08590,AT1G09170,AT1G10300,AT1G10760,AT1G12430,AT1G14390,AT1G14910,AT1G14980,AT1G15330,AT1G16440,AT1G17840,AT1G25240,AT1G26730,AT1G30760,AT1G30960,AT1G31770,AT1G34110,AT1G49860,AT1G50490,AT1G51820,AT1G52660,AT1G53700,AT1G54870,AT1G59171,AT1G60810,AT1G61190,AT1G61480,AT1G61950,AT1G62750,AT1G62800,AT1G63880,AT1G64660,AT1G65860…
159	query_1	TRUE	0.044083	57	954	9	0.00943396	0.157895	GO:0004185	GO:MF	serine-type carboxypeptidase activity	21418	833	c("GO:0004180", "GO:0070008")	IBA IEA,IBA IEA,IEA,IBA IEA,IEA,IBA IEA,IDA IBA IEA,IBA IEA,IBA IEA	AT1G11080,AT1G28110,AT2G22970,AT3G07990,AT3G12240,AT4G15100,AT4G30610,AT5G08260,AT5G23210
