# Supplementary material for: Root branching under high salinity requires auxin-independent modulation of LATERAL ORGAN BOUNDARY DOMAIN 16 function
Source: Plant Cell. 2023 Dec 23;36(4):899–918. doi: 10.1093/plcell/koad317 (PMC10980347; doi:10.1093/plcell/koad317)
Supplement: koad317_Supplementary_Data [file koad317_supplementary_data.zip › TPC2023RA00421R2_Supplemental_Dataset_5.xlsx]

## Sheet: Figure 2C root auxin content
Supplemental Data Set S5. Individual data points for Figure 2C, D and Figure 3D.
	Mock	Mock	Mock	Mock	Mock	Mock	125mM NaCl	125mM NaCl	125mM NaCl	125mM NaCl	125mM NaCl	125mM NaCl
1	0.786166	0.777444	0.904885	1.39916	1.08965	1.04269	0.701745		1.59484	1.74618	1.38629	1.22325
3	0.873961	0.86034	1.30804	0.744284	0.889053		0.685119	0.763819	1.03905	1.18815	0.891419	1.61538
6	1.57803	1.26376	1.62772	1.26225	1.29594		0.93762	0.948984	0.699989	0.596294	0.743812	0.634597
12	1.28636	1.74965	1.64079	1.64905	1.04774		0.48368	0.532674	0.318555	0.40822	0.596696	0.243663

## Sheet: Figure 2D LBD16 expression
	Col-0	Col-0	Col-0	Col-0	arf7-1;arf19-3	arf7-1;arf19-3	arf7-1;arf19-3	arf7-1;arf19-3
0	1.08838	1.18338	0.977048	0.831573	1.07414	0.783066	0.870407	0.745139
3	1.25931	1.1115	1.77299	1.77299	1.68981	0.955473	1.13467	0.872361
6	1.42199	1.41611	1.39156	1.79117	2.61274	1.68963	2.05945	2.08434
12	1.59651	2.08904	1.27078	1.02683	3.34876	3.67041	5.4592	1.89738
24	1.49507	1.20446	1.2224	1.15172	2.76373	3.20448	3.53542	3.23081
30	1.28792	1.22559	0.903946	0.958981	0.557057	1.80656	2.08558	3.35167

## Sheet: Figure 3D ZAT6 expression 
	Col-0	Col-0	Col-0	Col-0	Col-0	arf7-1;arf19-3	arf7-1;arf19-3	arf7-1;arf19-3	arf7-1;arf19-3	arf7-1;arf19-3
0	1.02829	1.48754	1.08545	0.583515	1.05858	0.660039	0.492474	0.232423	0.086022	0.08665
3	3.66916	3.08637	3.62861	4.68432	2.93232	6.7763	5.4923	5.3285	6.52997
6	2.89862	3.1294	2.81293	1.71118	2.53487	1.88678		1.47042	1.69615	1.35373
12	1.3614	1.40138	1.09778	0.989744	0.586263	1.42604	1.05968	0.963405	0.816848	0.77481
24	0.625134	1.13966	1.09033	1.43909		0.876443		1.03215	0.987802	0.212439
30	0.268164	0.631377	0.424706	0.514173	0.52616	2.41666	0.453503	0.818317	0.81024	0.853257
