# Supplementary material for: Root branching under high salinity requires auxin-independent modulation of LATERAL ORGAN BOUNDARY DOMAIN 16 function
Source: Plant Cell. 2023 Dec 23;36(4):899–918. doi: 10.1093/plcell/koad317 (PMC10980347; doi:10.1093/plcell/koad317)
Supplement: koad317_Supplementary_Data [file koad317_supplementary_data.zip › TPC2023RA00421R2_Supplemental_Dataset_6.xlsx]

## Sheet: Figure 1
Supplemental Data Set S6. Results of statistical analysis.
Figure 1B
2-way ANOVA Šídák's multiple comparisons test	Summary	Adjusted P Value
lbd16-1 VS Col-0
Mock	ns	>0.9999
75mM NaCl	****	<0.0001
125mM NaCl	****	<0.0001
Figure 1C
Coefficients:
Estimate Std. Error z value Pr(>|z|)
(Intercept) -0.003466 0.083261 -0.042 0.966793
genotypelbd16-1 0.515253 0.120921 4.261 2.03e-05 ***
condition75 NaCl 0.354600 0.099848 3.551 0.000383 ***
conditioncontrol 0.456770 0.099502 4.591 4.42e-06 ***
genotypelbd16-1:condition75 NaCl -0.290315 0.148608 -1.954 0.050754 .
genotypelbd16-1:conditioncontrol -0.451786 0.145780 -3.099 0.001941 **
---
Signif. codes: 0 ‘***’ 0.001 ‘**’ 0.01 ‘*’ 0.05 ‘.’ 0.1 ‘ ’ 1
(Dispersion parameter for binomial family taken to be 1)
Null deviance: 347.93 on 235 degrees of freedom
Residual deviance: 311.06 on 230 degrees of freedom
AIC: 1113.9
Number of Fisher Scoring iterations: 4
contrast odds.ratio SE df null z.ratio p.value
col75resp 0.903 0.0700 Inf 1 -1.318 0.1874
col125resp 0.633 0.0630 Inf 1 -4.591 <.0001
lbd75resp 1.061 0.0954 Inf 1 0.659 0.5096
lbd125resp 0.995 0.1060 Inf 1 -0.047 0.9627
Tests are performed on the log odds ratio scale
contrast odds.ratio SE df null z.ratio p.value
lbdvsCol0 1.07 0.0868 Inf 1 0.779 0.4357
lbdvsCol75 1.25 0.1082 Inf 1 2.604 0.0092
lbdvsCol125 1.67 0.2024 Inf 1 4.261 <.0001
Tests are performed on the log odds ratio scale
Figure 1E
Mutiple unpaired T-test	Discovery?	P value
DZ	Yes	2.9e-05
EZ	Yes	<0.000001
MZ	No	0.216979

## Sheet: Figure 2
Figure 2B
Multiple unpaired T-test
	P value
Meristem	0.048521
Elongation	0.044639
Early differentiation	0.04694
Differentiation	0.128391
Figure 2C
Multiple Unpaired T-test
	Discovery?	P value	Mean of Mock	Mean of 125mM NaCl	Difference	SE of difference	t ratio	df	q value
1	No	0.155625	1	1.33	-0.3305	0.2043	1.617	6.162	0.104787
3	No	0.587201	0.9351	1.03	-0.09536	0.169	0.5641	8.525	0.296537
6	Yes	0.000243	1.406	0.7602	0.6453	0.1019	6.335	7.847	0.000491
12	Yes	0.000573	1.475	0.4306	1.044	0.1433	7.287	5.341	0.000579
Figure 2D
2-way Anova Tukey's multiple comparisons test		Summary	Adjusted P Value
0:arf7-1;arf19-3 vs. 0:Col-0		ns	>0.9999
3:Col-0 vs. 0:Col-0		ns	0.9936
3:arf7-1;arf19-3 vs. 0:Col-0		ns	>0.9999
6:Col-0 vs. 0:Col-0		ns	0.99
6:arf7-1;arf19-3 vs. 0:Col-0		ns	0.3292
12:Col-0 vs. 0:Col-0		ns	0.9915
12:arf7-1;arf19-3 vs. 0:Col-0		****	<0.0001
24:Col-0 vs. 0:Col-0		ns	>0.9999
24:arf7-1;arf19-3 vs. 0:Col-0		***	0.0006
30:Col-0 vs. 0:Col-0		ns	>0.9999
30:arf7-1;arf19-3 vs. 0:Col-0		ns	0.5629
3:Col-0 vs. 0:arf7-1;arf19-3		ns	0.9464
3:arf7-1;arf19-3 vs. 0:arf7-1;arf19-3		ns	0.9999
6:Col-0 vs. 0:arf7-1;arf19-3		ns	0.9299
6:arf7-1;arf19-3 vs. 0:arf7-1;arf19-3		ns	0.1713
12:Col-0 vs. 0:arf7-1;arf19-3		ns	0.9362
12:arf7-1;arf19-3 vs. 0:arf7-1;arf19-3		****	<0.0001
24:Col-0 vs. 0:arf7-1;arf19-3		ns	0.998
24:arf7-1;arf19-3 vs. 0:arf7-1;arf19-3		***	0.0002
30:Col-0 vs. 0:arf7-1;arf19-3		ns	>0.9999
30:arf7-1;arf19-3 vs. 0:arf7-1;arf19-3		ns	0.3413
3:arf7-1;arf19-3 vs. 3:Col-0		ns	0.9998
6:Col-0 vs. 3:Col-0		ns	>0.9999
6:arf7-1;arf19-3 vs. 3:Col-0		ns	0.9331
12:Col-0 vs. 3:Col-0		ns	>0.9999
12:arf7-1;arf19-3 vs. 3:Col-0		***	0.0008
24:Col-0 vs. 3:Col-0		ns	>0.9999
24:arf7-1;arf19-3 vs. 3:Col-0		*	0.0128
30:Col-0 vs. 3:Col-0		ns	0.9986
30:arf7-1;arf19-3 vs. 3:Col-0		ns	0.9921
6:Col-0 vs. 3:arf7-1;arf19-3		ns	0.9995
6:arf7-1;arf19-3 vs. 3:arf7-1;arf19-3		ns	0.5344
12:Col-0 vs. 3:arf7-1;arf19-3		ns	0.9996
12:arf7-1;arf19-3 vs. 3:arf7-1;arf19-3		****	<0.0001
24:Col-0 vs. 3:arf7-1;arf19-3		ns	>0.9999
24:arf7-1;arf19-3 vs. 3:arf7-1;arf19-3		**	0.0016
30:Col-0 vs. 3:arf7-1;arf19-3		ns	>0.9999
30:arf7-1;arf19-3 vs. 3:arf7-1;arf19-3		ns	0.7757
6:arf7-1;arf19-3 vs. 6:Col-0		ns	0.949
12:Col-0 vs. 6:Col-0		ns	>0.9999
12:arf7-1;arf19-3 vs. 6:Col-0		***	0.001
24:Col-0 vs. 6:Col-0		ns	>0.9999
24:arf7-1;arf19-3 vs. 6:Col-0		*	0.0151
30:Col-0 vs. 6:Col-0		ns	0.9975
30:arf7-1;arf19-3 vs. 6:Col-0		ns	0.995
12:Col-0 vs. 6:arf7-1;arf19-3		ns	0.9436
12:arf7-1;arf19-3 vs. 6:arf7-1;arf19-3		*	0.0489
24:Col-0 vs. 6:arf7-1;arf19-3		ns	0.6965
24:arf7-1;arf19-3 vs. 6:arf7-1;arf19-3		ns	0.3543
30:Col-0 vs. 6:arf7-1;arf19-3		ns	0.4303
30:arf7-1;arf19-3 vs. 6:arf7-1;arf19-3		ns	>0.9999
12:arf7-1;arf19-3 vs. 12:Col-0		***	0.0009
24:Col-0 vs. 12:Col-0		ns	>0.9999
24:arf7-1;arf19-3 vs. 12:Col-0		*	0.0142
30:Col-0 vs. 12:Col-0		ns	0.9979
30:arf7-1;arf19-3 vs. 12:Col-0		ns	0.9941
24:Col-0 vs. 12:arf7-1;arf19-3		***	0.0002
24:arf7-1;arf19-3 vs. 12:arf7-1;arf19-3		ns	0.9975
30:Col-0 vs. 12:arf7-1;arf19-3		****	<0.0001
30:arf7-1;arf19-3 vs. 12:arf7-1;arf19-3		*	0.0187
24:arf7-1;arf19-3 vs. 24:Col-0		**	0.0032
30:Col-0 vs. 24:Col-0		ns	>0.9999
30:arf7-1;arf19-3 vs. 24:Col-0		ns	0.8944
30:Col-0 vs. 24:arf7-1;arf19-3		***	0.001
30:arf7-1;arf19-3 vs. 24:arf7-1;arf19-3		ns	0.1795
30:arf7-1;arf19-3 vs. 30:Col-0		ns	0.6771
Figure 2E
2-way ANOVA Tukey's multiple comparisons test	Adjusted P value	Summary
0mM.DEX+CHX-0mM.CHX	0.1693290	ns
0mM.DEX+CHX-0mM.DEX	0.9999997	ns
0mM.DEX+CHX-125mM.CHX	0.2339356	ns
0mM.DEX+CHX-125mM.DEX	0.0000000	s
0mM.DEX+IAA+CHX-0mM.CHX	0.0007181	s
0mM.DEX+IAA+CHX-0mM.DEX	0.4044341	ns
0mM.DEX+IAA+CHX-0mM.DEX+CHX	0.7168566	ns
0mM.DEX+IAA+CHX-0mM.DEX+IAA	0.0027383	s
0mM.DEX+IAA+CHX-125mM.CHX	0.9999960	ns
0mM.DEX+IAA+CHX-125mM.DEX	0.0000135	s
0mM.DEX+IAA+CHX-125mM.DEX+CHX	0.4957504	ns
0mM.DEX+IAA+CHX-125mM.DEX+IAA	0.0000000	s
0mM.DEX+IAA-0mM.CHX	0.0000000	s
0mM.DEX+IAA-0mM.DEX	0.0000001	s
0mM.DEX+IAA-0mM.DEX+CHX	0.0000004	s
0mM.DEX+IAA-125mM.CHX	0.0089279	s
0mM.DEX+IAA-125mM.DEX	0.9297055	ns
0mM.DEX+IAA-125mM.DEX+CHX	0.6121488	ns
0mM.DEX-0mM.CHX	0.4209094	ns
0mM.DEX-125mM.CHX	0.0778333	ns
0mM.IAA-0mM.CHX	0.1662298	ns
0mM.IAA-0mM.DEX	0.9999925	ns
0mM.IAA-0mM.DEX+CHX	1.0000000	ns
0mM.IAA-0mM.DEX+IAA	0.0000037	s
0mM.IAA-0mM.DEX+IAA+CHX	0.8693552	ns
0mM.IAA-125mM.CHX	0.4254529	ns
0mM.IAA-125mM.DEX	0.0000000	s
0mM.IAA-125mM.DEX+CHX	0.0053323	s
0mM.IAA-125mM.DEX+IAA	0.0000000	s
0mM.IAA-125mM.DEX+IAA+CHX	0.0008435	s
0mM.Mock-0mM.CHX	0.9900334	ns
0mM.Mock-0mM.DEX	0.9925015	ns
0mM.Mock-0mM.DEX+CHX	0.8959228	ns
0mM.Mock-0mM.DEX+IAA	0.0000000	s
0mM.Mock-0mM.DEX+IAA+CHX	0.0301961	s
0mM.Mock-0mM.IAA	0.8615216	ns
0mM.Mock-125mM.CHX	0.0021265	s
0mM.Mock-125mM.DEX	0.0000000	s
0mM.Mock-125mM.DEX+CHX	0.0000028	s
0mM.Mock-125mM.DEX+IAA	0.0000000	s
0mM.Mock-125mM.DEX+IAA+CHX	0.0000003	s
0mM.Mock-125mM.IAA	0.0000000	s
125mM.CHX-0mM.CHX	0.0000261	s
125mM.DEX+CHX-0mM.CHX	0.0000000	s
125mM.DEX+CHX-0mM.DEX	0.0002323	s
125mM.DEX+CHX-0mM.DEX+CHX	0.0012437	s
125mM.DEX+CHX-125mM.CHX	0.8213482	ns
125mM.DEX+CHX-125mM.DEX	0.0193720	s
125mM.DEX+IAA+CHX-0mM.CHX	0.0000000	s
125mM.DEX+IAA+CHX-0mM.DEX	0.0000276	s
125mM.DEX+IAA+CHX-0mM.DEX+CHX	0.0001593	s
125mM.DEX+IAA+CHX-0mM.DEX+IAA	0.9311750	ns
125mM.DEX+IAA+CHX-0mM.DEX+IAA+CHX	0.1839819	ns
125mM.DEX+IAA+CHX-125mM.CHX	0.4310903	ns
125mM.DEX+IAA+CHX-125mM.DEX	0.0956028	ns
125mM.DEX+IAA+CHX-125mM.DEX+CHX	0.9999967	ns
125mM.DEX+IAA+CHX-125mM.DEX+IAA	0.0000000	s
125mM.DEX+IAA-0mM.CHX	0.0000000	s
125mM.DEX+IAA-0mM.DEX	0.0000000	s
125mM.DEX+IAA-0mM.DEX+CHX	0.0000000	s
125mM.DEX+IAA-0mM.DEX+IAA	0.0000000	s
125mM.DEX+IAA-125mM.CHX	0.0000000	s
125mM.DEX+IAA-125mM.DEX	0.0000000	s
125mM.DEX+IAA-125mM.DEX+CHX	0.0000000	s
125mM.DEX-0mM.CHX	0.0000000	s
125mM.DEX-0mM.DEX	0.0000000	s
125mM.DEX-125mM.CHX	0.0000374	s
125mM.IAA-0mM.CHX	0.0000000	s
125mM.IAA-0mM.DEX	0.0000000	s
125mM.IAA-0mM.DEX+CHX	0.0000000	s
125mM.IAA-0mM.DEX+IAA	0.0357431	s
125mM.IAA-0mM.DEX+IAA+CHX	0.0000000	s
125mM.IAA-0mM.IAA	0.0000000	s
125mM.IAA-125mM.CHX	0.0000000	s
125mM.IAA-125mM.DEX	0.7552470	ns
125mM.IAA-125mM.DEX+CHX	0.0000246	s
125mM.IAA-125mM.DEX+IAA	0.0000037	s
125mM.IAA-125mM.DEX+IAA+CHX	0.0002077	s
125mM.Mock-0mM.CHX	0.0000000	s
125mM.Mock-0mM.DEX	0.0000058	s
125mM.Mock-0mM.DEX+CHX	0.0000312	s
125mM.Mock-0mM.DEX+IAA	0.9999452	ns
125mM.Mock-0mM.DEX+IAA+CHX	0.0468245	s
125mM.Mock-0mM.IAA	0.0001644	s
125mM.Mock-0mM.Mock	0.0000001	s
125mM.Mock-125mM.CHX	0.1320782	ns
125mM.Mock-125mM.DEX	0.5592516	ns
125mM.Mock-125mM.DEX+CHX	0.9853243	ns
125mM.Mock-125mM.DEX+IAA	0.0000000	s
125mM.Mock-125mM.DEX+IAA+CHX	0.9999469	ns
125mM.Mock-125mM.IAA	0.0070233	s

## Sheet: Figure 3
Figure 3D
2-way anova Tukey's multiple comparisons test	Summary	Adjusted P Value
0:arf7-1;arf19-3 vs. 0:Col-0	ns	0.3583
3:Col-0 vs. 0:Col-0	****	<0.0001
3:arf7-1;arf19-3 vs. 0:Col-0	****	<0.0001
6:Col-0 vs. 0:Col-0	***	0.0002
6:arf7-1;arf19-3 vs. 0:Col-0	ns	0.8204
12:Col-0 vs. 0:Col-0	ns	>0.9999
12:arf7-1;arf19-3 vs. 0:Col-0	ns	>0.9999
24:Col-0 vs. 0:Col-0	ns	>0.9999
24:arf7-1;arf19-3 vs. 0:Col-0	ns	0.9991
30:Col-0 vs. 0:Col-0	ns	0.7138
30:arf7-1;arf19-3 vs. 0:Col-0	ns	>0.9999
3:Col-0 vs. 0:arf7-1;arf19-3	****	<0.0001
3:arf7-1;arf19-3 vs. 0:arf7-1;arf19-3	****	<0.0001
6:Col-0 vs. 0:arf7-1;arf19-3	****	<0.0001
6:arf7-1;arf19-3 vs. 0:arf7-1;arf19-3	**	0.0074
12:Col-0 vs. 0:arf7-1;arf19-3	ns	0.2866
12:arf7-1;arf19-3 vs. 0:arf7-1;arf19-3	ns	0.4424
24:Col-0 vs. 0:arf7-1;arf19-3	ns	0.3961
24:arf7-1;arf19-3 vs. 0:arf7-1;arf19-3	ns	0.9334
30:Col-0 vs. 0:arf7-1;arf19-3	ns	>0.9999
30:arf7-1;arf19-3 vs. 0:arf7-1;arf19-3	ns	0.3168
3:arf7-1;arf19-3 vs. 3:Col-0	****	<0.0001
6:Col-0 vs. 3:Col-0	ns	0.0636
6:arf7-1;arf19-3 vs. 3:Col-0	****	<0.0001
12:Col-0 vs. 3:Col-0	****	<0.0001
12:arf7-1;arf19-3 vs. 3:Col-0	****	<0.0001
24:Col-0 vs. 3:Col-0	****	<0.0001
24:arf7-1;arf19-3 vs. 3:Col-0	****	<0.0001
30:Col-0 vs. 3:Col-0	****	<0.0001
30:arf7-1;arf19-3 vs. 3:Col-0	****	<0.0001
6:Col-0 vs. 3:arf7-1;arf19-3	****	<0.0001
6:arf7-1;arf19-3 vs. 3:arf7-1;arf19-3	****	<0.0001
12:Col-0 vs. 3:arf7-1;arf19-3	****	<0.0001
12:arf7-1;arf19-3 vs. 3:arf7-1;arf19-3	****	<0.0001
24:Col-0 vs. 3:arf7-1;arf19-3	****	<0.0001
24:arf7-1;arf19-3 vs. 3:arf7-1;arf19-3	****	<0.0001
30:Col-0 vs. 3:arf7-1;arf19-3	****	<0.0001
30:arf7-1;arf19-3 vs. 3:arf7-1;arf19-3	****	<0.0001
6:arf7-1;arf19-3 vs. 6:Col-0	ns	0.0783
12:Col-0 vs. 6:Col-0	***	0.0003
12:arf7-1;arf19-3 vs. 6:Col-0	***	0.0001
24:Col-0 vs. 6:Col-0	***	0.0006
24:arf7-1;arf19-3 vs. 6:Col-0	****	<0.0001
30:Col-0 vs. 6:Col-0	****	<0.0001
30:arf7-1;arf19-3 vs. 6:Col-0	***	0.0002
12:Col-0 vs. 6:arf7-1;arf19-3	ns	0.8785
12:arf7-1;arf19-3 vs. 6:arf7-1;arf19-3	ns	0.7475
24:Col-0 vs. 6:arf7-1;arf19-3	ns	0.8956
24:arf7-1;arf19-3 vs. 6:arf7-1;arf19-3	ns	0.3575
30:Col-0 vs. 6:arf7-1;arf19-3	*	0.0313
30:arf7-1;arf19-3 vs. 6:arf7-1;arf19-3	ns	0.8546
12:arf7-1;arf19-3 vs. 12:Col-0	ns	>0.9999
24:Col-0 vs. 12:Col-0	ns	>0.9999
24:arf7-1;arf19-3 vs. 12:Col-0	ns	0.997
30:Col-0 vs. 12:Col-0	ns	0.6283
30:arf7-1;arf19-3 vs. 12:Col-0	ns	>0.9999
24:Col-0 vs. 12:arf7-1;arf19-3	ns	>0.9999
24:arf7-1;arf19-3 vs. 12:arf7-1;arf19-3	ns	0.9998
30:Col-0 vs. 12:arf7-1;arf19-3	ns	0.7954
30:arf7-1;arf19-3 vs. 12:arf7-1;arf19-3	ns	>0.9999
24:arf7-1;arf19-3 vs. 24:Col-0	ns	0.9987
30:Col-0 vs. 24:Col-0	ns	0.7338
30:arf7-1;arf19-3 vs. 24:Col-0	ns	>0.9999
30:Col-0 vs. 24:arf7-1;arf19-3	ns	0.9975
30:arf7-1;arf19-3 vs. 24:arf7-1;arf19-3	ns	0.9982
30:arf7-1;arf19-3 vs. 30:Col-0	ns	0.6664

## Sheet: Figure 4
Figure 4A
Unpaired T-test
Column B	35S::ZAT6+pLBD16::LUC
vs.	vs.
Column A	EV+pLBD16::LUC
Unpaired t test
P value	0.0063
P value summary	**
Significantly different (P < 0.05)?	Yes
One- or two-tailed P value?	Two-tailed
t, df	t=3.673, df=8
Figure 4B
2-way Anova with Dunnett's multiple comparisons test	Summary	Adjusted P Value
Mock
zat6-1 vs. Col-0	ns	0.2382
zat6-2 vs. Col-0	ns	0.1176
125mM NaCl
zat6-1 vs. Col-0	****	<0.0001
zat6-2 vs. Col-0	****	<0.0001
Figure 4C
2-way Anova Tukey's multiple comparisons test	Summary	Adjusted P Value
Mock:35S::ZAT6::SRDX vs. Mock:Col-0	ns	0.7307
125mM NaCl :Col-0 vs. Mock:Col-0	***	0.0006
125mM NaCl :35S::ZAT6::SRDX vs. Mock:Col-0	ns	0.5224
125mM NaCl :Col-0 vs. Mock:35S::ZAT6::SRDX	***	0.0001
125mM NaCl :35S::ZAT6::SRDX vs. Mock:35S::ZAT6::SRDX	ns	0.9924
125mM NaCl :35S::ZAT6::SRDX vs. 125mM NaCl :Col-0	****	<0.0001
Figure 4E
2-way Anova Dunnett's multiple comparisons test	Summary	Adjusted P Value
Mock
zat6-1 vs. Col-0	ns	0.9986
zat6-2 vs. Col-0	ns	0.6321
NaCl 75mM
zat6-1 vs. Col-0	***	0.0002
zat6-2 vs. Col-0	****	<0.0001
Figure 4F
2-way Anova Tukey's multiple comparisons test	Summary	Adjusted P Value
LRP
Mock 35s::ZAT6::SRDX vs. Mock Col-0	ns	0.9999
75mM NaCl Col-0 vs. Mock Col-0	ns	>0.9999
75mM NaCl 35s::ZAT6::SRDX vs. Mock Col-0	ns	0.351
125mM NaCl Col-0 vs. Mock Col-0	ns	0.9824
125mM NaCl 35s::ZAT6::SRDX vs. Mock Col-0	ns	0.3962
75mM NaCl Col-0 vs. Mock 35s::ZAT6::SRDX	ns	>0.9999
75mM NaCl 35s::ZAT6::SRDX vs. Mock 35s::ZAT6::SRDX	ns	0.0898
125mM NaCl Col-0 vs. Mock 35s::ZAT6::SRDX	ns	0.873
125mM NaCl 35s::ZAT6::SRDX vs. Mock 35s::ZAT6::SRDX	ns	0.1117
75mM NaCl 35s::ZAT6::SRDX vs. 75mM NaCl Col-0	ns	0.114
125mM NaCl Col-0 vs. 75mM NaCl Col-0	ns	0.9114
125mM NaCl 35s::ZAT6::SRDX vs. 75mM NaCl Col-0	ns	0.1403
125mM NaCl Col-0 vs. 75mM NaCl 35s::ZAT6::SRDX	ns	0.6321
125mM NaCl 35s::ZAT6::SRDX vs. 75mM NaCl 35s::ZAT6::SRDX	ns	>0.9999
125mM NaCl 35s::ZAT6::SRDX vs. 125mM NaCl Col-0	ns	0.6908
LR
Mock 35s::ZAT6::SRDX vs. Mock Col-0	ns	0.3974
75mM NaCl Col-0 vs. Mock Col-0	ns	0.8171
75mM NaCl 35s::ZAT6::SRDX vs. Mock Col-0	ns	0.1003
125mM NaCl Col-0 vs. Mock Col-0	ns	0.9218
125mM NaCl 35s::ZAT6::SRDX vs. Mock Col-0	ns	0.0942
75mM NaCl Col-0 vs. Mock 35s::ZAT6::SRDX	**	0.0067
75mM NaCl 35s::ZAT6::SRDX vs. Mock 35s::ZAT6::SRDX	ns	0.9669
125mM NaCl Col-0 vs. Mock 35s::ZAT6::SRDX	*	0.0165
125mM NaCl 35s::ZAT6::SRDX vs. Mock 35s::ZAT6::SRDX	ns	0.9613
75mM NaCl 35s::ZAT6::SRDX vs. 75mM NaCl Col-0	***	0.0004
125mM NaCl Col-0 vs. 75mM NaCl Col-0	ns	0.9997
125mM NaCl 35s::ZAT6::SRDX vs. 75mM NaCl Col-0	***	0.0003
125mM NaCl Col-0 vs. 75mM NaCl 35s::ZAT6::SRDX	**	0.0011
125mM NaCl 35s::ZAT6::SRDX vs. 75mM NaCl 35s::ZAT6::SRDX	ns	>0.9999
125mM NaCl 35s::ZAT6::SRDX vs. 125mM NaCl Col-0	**	0.001

## Sheet: Figure 5
Figure 5D
2-way ANOVA Tukey's multiple comparisons test	Summary	Adjusted P Value
Fucose
lbd16-1 -Mock vs. Col-0 -Mock	ns	0.9321
Col-0 - 125mM NaCl vs. Col-0 -Mock	ns	0.9604
lbd16-1 - 125mM NaCl vs. Col-0 -Mock	ns	0.9945
Col-0 - 125mM NaCl vs. lbd16-1 -Mock	ns	0.6947
lbd16-1 - 125mM NaCl vs. lbd16-1 -Mock	ns	0.8309
lbd16-1 - 125mM NaCl vs. Col-0 - 125mM NaCl	ns	0.9949
Rhamnose
lbd16-1 -Mock vs. Col-0 -Mock	ns	0.9613
Col-0 - 125mM NaCl vs. Col-0 -Mock	ns	0.8917
lbd16-1 - 125mM NaCl vs. Col-0 -Mock	ns	0.5219
Col-0 - 125mM NaCl vs. lbd16-1 -Mock	ns	0.996
lbd16-1 - 125mM NaCl vs. lbd16-1 -Mock	ns	0.8159
lbd16-1 - 125mM NaCl vs. Col-0 - 125mM NaCl	ns	0.9136
Arabinose
lbd16-1 -Mock vs. Col-0 -Mock	ns	0.081
Col-0 - 125mM NaCl vs. Col-0 -Mock	ns	0.2368
lbd16-1 - 125mM NaCl vs. Col-0 -Mock	ns	0.0828
Col-0 - 125mM NaCl vs. lbd16-1 -Mock	***	0.0002
lbd16-1 - 125mM NaCl vs. lbd16-1 -Mock	ns	>0.9999
lbd16-1 - 125mM NaCl vs. Col-0 - 125mM NaCl	***	0.0002
Galactose
lbd16-1 -Mock vs. Col-0 -Mock	ns	0.0573
Col-0 - 125mM NaCl vs. Col-0 -Mock	ns	0.4335
lbd16-1 - 125mM NaCl vs. Col-0 -Mock	****	<0.0001
Col-0 - 125mM NaCl vs. lbd16-1 -Mock	ns	0.7251
lbd16-1 - 125mM NaCl vs. lbd16-1 -Mock	ns	0.1169
lbd16-1 - 125mM NaCl vs. Col-0 - 125mM NaCl	**	0.0073
Glucose
lbd16-1 -Mock vs. Col-0 -Mock	ns	0.3718
Col-0 - 125mM NaCl vs. Col-0 -Mock	ns	0.9845
lbd16-1 - 125mM NaCl vs. Col-0 -Mock	ns	0.6785
Col-0 - 125mM NaCl vs. lbd16-1 -Mock	ns	0.5873
lbd16-1 - 125mM NaCl vs. lbd16-1 -Mock	ns	0.9587
lbd16-1 - 125mM NaCl vs. Col-0 - 125mM NaCl	ns	0.8705
Xylose
lbd16-1 -Mock vs. Col-0 -Mock	ns	0.2764
Col-0 - 125mM NaCl vs. Col-0 -Mock	**	0.0014
lbd16-1 - 125mM NaCl vs. Col-0 -Mock	***	0.0001
Col-0 - 125mM NaCl vs. lbd16-1 -Mock	ns	0.1998
lbd16-1 - 125mM NaCl vs. lbd16-1 -Mock	*	0.0445
lbd16-1 - 125mM NaCl vs. Col-0 - 125mM NaCl	ns	0.9083
Mannose
lbd16-1 -Mock vs. Col-0 -Mock	ns	0.7574
Col-0 - 125mM NaCl vs. Col-0 -Mock	ns	0.8876
lbd16-1 - 125mM NaCl vs. Col-0 -Mock	ns	0.2443
Col-0 - 125mM NaCl vs. lbd16-1 -Mock	ns	0.9936
lbd16-1 - 125mM NaCl vs. lbd16-1 -Mock	ns	0.8101
lbd16-1 - 125mM NaCl vs. Col-0 - 125mM NaCl	ns	0.6576
Galacturonic acid
lbd16-1 -Mock vs. Col-0 -Mock	ns	0.9953
Col-0 - 125mM NaCl vs. Col-0 -Mock	ns	0.9882
lbd16-1 - 125mM NaCl vs. Col-0 -Mock	ns	0.9627
Col-0 - 125mM NaCl vs. lbd16-1 -Mock	ns	0.9998
lbd16-1 - 125mM NaCl vs. lbd16-1 -Mock	ns	0.9947
lbd16-1 - 125mM NaCl vs. Col-0 - 125mM NaCl	ns	0.9985
Glucuronic acid
lbd16-1 -Mock vs. Col-0 -Mock	ns	0.9997
Col-0 - 125mM NaCl vs. Col-0 -Mock	ns	0.8552
lbd16-1 - 125mM NaCl vs. Col-0 -Mock	ns	0.9905
Col-0 - 125mM NaCl vs. lbd16-1 -Mock	ns	0.895
lbd16-1 - 125mM NaCl vs. lbd16-1 -Mock	ns	0.9968
lbd16-1 - 125mM NaCl vs. Col-0 - 125mM NaCl	ns	0.9596
Figure 5E
2-way ANOVA Bonferroni's multiple comparisons test	Summary	Adjusted P Value
Salt - Mock
Col-0	*	0.0215
lbd16-1	ns	>0.9999
zat6-1	ns	>0.9999
zat6-2	ns	0.8706

## Sheet: Figure S1
Figure S1B
2-way anova Tukey's multiple comparisons test	Summary	Adjusted P Value
Col-0:Salt vs. Col-0:Mock	****	<0.0001
lbd16-2:Mock vs. Col-0:Mock	ns	0.5382
lbd16-2:Salt vs. Col-0:Mock	*	0.0462
lbd16-2:Mock vs. Col-0:Salt	****	<0.0001
lbd16-2:Salt vs. Col-0:Salt	****	<0.0001
lbd16-2:Salt vs. lbd16-2:Mock	ns	0.648

## Sheet: FigureS2
Figure S2A
2-way anova Tukey's multiple comparisons test	Summary	Adjusted P Value
Col-0:75mM NaCl vs. Col-0:Mock	****	<0.0001
Col-0:125mM NaCl vs. Col-0:Mock	****	<0.0001
lbd16-1:Mock vs. Col-0:Mock	**	0.0033
lbd16-1:75mM NaCl vs. Col-0:Mock	****	<0.0001
lbd16-1:125mM NaCl vs. Col-0:Mock	****	<0.0001
gLBD16(lbd16-1):Mock vs. Col-0:Mock	*	0.0269
gLBD16(lbd16-1):75mM NaCl vs. Col-0:Mock	****	<0.0001
gLBD16(lbd16-1):125mM NaCl vs. Col-0:Mock	****	<0.0001
Col-0:125mM NaCl vs. Col-0:75mM NaCl	****	<0.0001
lbd16-1:Mock vs. Col-0:75mM NaCl	****	<0.0001
lbd16-1:75mM NaCl vs. Col-0:75mM NaCl	ns	>0.9999
lbd16-1:125mM NaCl vs. Col-0:75mM NaCl	****	<0.0001
gLBD16(lbd16-1):Mock vs. Col-0:75mM NaCl	****	<0.0001
gLBD16(lbd16-1):75mM NaCl vs. Col-0:75mM NaCl	ns	0.1477
gLBD16(lbd16-1):125mM NaCl vs. Col-0:75mM NaCl	****	<0.0001
lbd16-1:Mock vs. Col-0:125mM NaCl	****	<0.0001
lbd16-1:75mM NaCl vs. Col-0:125mM NaCl	****	<0.0001
lbd16-1:125mM NaCl vs. Col-0:125mM NaCl	ns	0.6011
gLBD16(lbd16-1):Mock vs. Col-0:125mM NaCl	****	<0.0001
gLBD16(lbd16-1):75mM NaCl vs. Col-0:125mM NaCl	****	<0.0001
gLBD16(lbd16-1):125mM NaCl vs. Col-0:125mM NaCl	*	0.0135
lbd16-1:75mM NaCl vs. lbd16-1:Mock	****	<0.0001
lbd16-1:125mM NaCl vs. lbd16-1:Mock	****	<0.0001
gLBD16(lbd16-1):Mock vs. lbd16-1:Mock	****	<0.0001
gLBD16(lbd16-1):75mM NaCl vs. lbd16-1:Mock	****	<0.0001
gLBD16(lbd16-1):125mM NaCl vs. lbd16-1:Mock	****	<0.0001
lbd16-1:125mM NaCl vs. lbd16-1:75mM NaCl	****	<0.0001
gLBD16(lbd16-1):Mock vs. lbd16-1:75mM NaCl	****	<0.0001
gLBD16(lbd16-1):75mM NaCl vs. lbd16-1:75mM NaCl	ns	0.2829
gLBD16(lbd16-1):125mM NaCl vs. lbd16-1:75mM NaCl	****	<0.0001
gLBD16(lbd16-1):Mock vs. lbd16-1:125mM NaCl	****	<0.0001
gLBD16(lbd16-1):75mM NaCl vs. lbd16-1:125mM NaCl	****	<0.0001
gLBD16(lbd16-1):125mM NaCl vs. lbd16-1:125mM NaCl	ns	0.7402
gLBD16(lbd16-1):75mM NaCl vs. gLBD16(lbd16-1):Mock	****	<0.0001
gLBD16(lbd16-1):125mM NaCl vs. gLBD16(lbd16-1):Mock	****	<0.0001
gLBD16(lbd16-1):125mM NaCl vs. gLBD16(lbd16-1):75mM NaCl	****	<0.0001
Figure S2B
2-way anova Tukey's multiple comparisons test	Summary	Adjusted P Value
0 mM
lbd16-1 vs. Col-0	ns	0.5048
gLBD16 vs. Col-0	ns	>0.9999
gLBD16 vs. lbd16-1	ns	0.514
75 mM NaCl
lbd16-1 vs. Col-0	****	<0.0001
gLBD16 vs. Col-0	ns	0.2285
gLBD16 vs. lbd16-1	*	0.0164
125mM NaCl
lbd16-1 vs. Col-0	***	0.0001
gLBD16 vs. Col-0	ns	>0.9999
gLBD16 vs. lbd16-1	***	0.0002
Figure S2C
2-way anova Tukey's multiple comparisons test	Summary	Adjusted P Value
LRP
lbd16-1 Mock vs. Col-0_Mock	**	0.0038
Col-0 75mM NaCl vs. Col-0_Mock	ns	0.8826
lbd16-1 75mM NaCl vs. Col-0_Mock	*	0.0282
Col-0 125mM NaCl vs. Col-0_Mock	****	<0.0001
lbd16-1 125mM NaCl vs. Col-0_Mock	**	0.0021
Col-0 75mM NaCl vs. lbd16-1 Mock	*	0.0485
lbd16-1 75mM NaCl vs. lbd16-1 Mock	ns	0.9668
Col-0 125mM NaCl vs. lbd16-1 Mock	ns	0.8556
lbd16-1 125mM NaCl vs. lbd16-1 Mock	ns	>0.9999
lbd16-1 75mM NaCl vs. Col-0 75mM NaCl	ns	0.248
Col-0 125mM NaCl vs. Col-0 75mM NaCl	***	0.0006
lbd16-1 125mM NaCl vs. Col-0 75mM NaCl	*	0.033
Col-0 125mM NaCl vs. lbd16-1 75mM NaCl	ns	0.3241
lbd16-1 125mM NaCl vs. lbd16-1 75mM NaCl	ns	0.9754
lbd16-1 125mM NaCl vs. Col-0 125mM NaCl	ns	0.7472
LR
lbd16-1 Mock vs. Col-0_Mock	ns	0.2206
Col-0 75mM NaCl vs. Col-0_Mock	ns	0.4907
lbd16-1 75mM NaCl vs. Col-0_Mock	ns	0.1841
Col-0 125mM NaCl vs. Col-0_Mock	ns	0.3937
lbd16-1 125mM NaCl vs. Col-0_Mock	ns	0.2387
Col-0 75mM NaCl vs. lbd16-1 Mock	***	0.0005
lbd16-1 75mM NaCl vs. lbd16-1 Mock	ns	>0.9999
Col-0 125mM NaCl vs. lbd16-1 Mock	***	0.0005
lbd16-1 125mM NaCl vs. lbd16-1 Mock	ns	>0.9999
lbd16-1 75mM NaCl vs. Col-0 75mM NaCl	***	0.0002
Col-0 125mM NaCl vs. Col-0 75mM NaCl	ns	0.9997
lbd16-1 125mM NaCl vs. Col-0 75mM NaCl	***	0.0003
Col-0 125mM NaCl vs. lbd16-1 75mM NaCl	***	0.0002
lbd16-1 125mM NaCl vs. lbd16-1 75mM NaCl	ns	>0.9999
lbd16-1 125mM NaCl vs. Col-0 125mM NaCl	***	0.0003

## Sheet: Figure S3
Figure S3A
Column B	3
vs.	vs.
Column A	0
Unpaired t test with Welch's correction
P value	0.0691
P value summary	ns
Significantly different (P < 0.05)?	No
One- or two-tailed P value?	Two-tailed
Welch-corrected t, df	t=3.219, df=2.325
Column C	6
vs.	vs.
Column A	0
Unpaired t test with Welch's correction
P value	0.0005
P value summary	***
Significantly different (P < 0.05)?	Yes
One- or two-tailed P value?	Two-tailed
Welch-corrected t, df	t=27.54, df=2.412
Column D	12
vs.	vs.
Column A	0
Unpaired t test with Welch's correction
P value	0.2197
P value summary	ns
Significantly different (P < 0.05)?	No
One- or two-tailed P value?	Two-tailed
Welch-corrected t, df	t=2.761, df=1.008
Column E	18
vs.	vs.
Column A	0
Unpaired t test with Welch's correction
P value	0.0207
P value summary	*
Significantly different (P < 0.05)?	Yes
One- or two-tailed P value?	Two-tailed
Welch-corrected t, df	t=4.056, df=3.445
Column F	24
vs.	vs.
Column A	0
Unpaired t test with Welch's correction
P value	0.2976
P value summary	ns
Significantly different (P < 0.05)?	No
One- or two-tailed P value?	Two-tailed
Welch-corrected t, df	t=1.388, df=2.035

## Sheet: Figure S4
Figure S4A
Compare each cell mean with the other cell mean in that column
Number of families	1
Number of comparisons per family	4
Alpha	0.05
2-way anova with Bonferroni's multiple comparisons test	Summary	Adjusted P Value
125mM NaCl - Mock
Stage I	*	0.0111
Stage II	***	0.0003
Stage III	ns	0.1274
Stage IV	ns	>0.9999
Figure S4B
Compare each cell mean with the other cell mean in that column
Number of families	1
Number of comparisons per family	4
Alpha	0.05
2-way anova with Bonferroni's multiple comparisons test	Summary	Adjusted P Value
125mM NaCl - Mock
Stage I	ns	>0.9999
Stage II	ns	>0.9999
Stage III	ns	>0.9999
Stage IV	ns	0.9495
Figure S4C
2-way ANOVA Tukey's multiple comparisons test	Adjusted P value	Summary
0mM.DEX+CHX-0mM.CHX	1.0000000	ns
0mM.DEX+CHX-0mM.DEX	1.0000000	ns
0mM.DEX+CHX-125mM.CHX	0.0000011	s
0mM.DEX+CHX-125mM.DEX	0.9489491	ns
0mM.DEX+IAA+CHX-0mM.CHX	0.9999940	ns
0mM.DEX+IAA+CHX-0mM.DEX	1.0000000	ns
0mM.DEX+IAA+CHX-0mM.DEX+CHX	1.0000000	ns
0mM.DEX+IAA+CHX-0mM.DEX+IAA	0.1705676	ns
0mM.DEX+IAA+CHX-125mM.CHX	0.0000028	s
0mM.DEX+IAA+CHX-125mM.DEX	0.9881546	ns
0mM.DEX+IAA+CHX-125mM.DEX+CHX	0.0000000	s
0mM.DEX+IAA+CHX-125mM.DEX+IAA	0.4286399	ns
0mM.DEX+IAA-0mM.CHX	0.0357280	s
0mM.DEX+IAA-0mM.DEX	0.1906749	ns
0mM.DEX+IAA-0mM.DEX+CHX	0.0945414	ns
0mM.DEX+IAA-125mM.CHX	0.0609216	ns
0mM.DEX+IAA-125mM.DEX	0.9085010	ns
0mM.DEX+IAA-125mM.DEX+CHX	0.0000000	s
0mM.DEX-0mM.CHX	0.9999846	ns
0mM.DEX-125mM.CHX	0.0000034	s
0mM.IAA-0mM.CHX	0.9999959	ns
0mM.IAA-0mM.DEX	1.0000000	ns
0mM.IAA-0mM.DEX+CHX	1.0000000	ns
0mM.IAA-0mM.DEX+IAA	0.1630910	ns
0mM.IAA-0mM.DEX+IAA+CHX	1.0000000	ns
0mM.IAA-125mM.CHX	0.0000026	s
0mM.IAA-125mM.DEX	0.9864074	ns
0mM.IAA-125mM.DEX+CHX	0.0000000	s
0mM.IAA-125mM.DEX+IAA	0.4160013	ns
0mM.IAA-125mM.DEX+IAA+CHX	0.0000000	s
0mM.Mock-0mM.CHX	1.0000000	ns
0mM.Mock-0mM.DEX	1.0000000	ns
0mM.Mock-0mM.DEX+CHX	1.0000000	ns
0mM.Mock-0mM.DEX+IAA	0.1062891	ns
0mM.Mock-0mM.DEX+IAA+CHX	1.0000000	ns
0mM.Mock-0mM.IAA	1.0000000	ns
0mM.Mock-125mM.CHX	0.0000013	s
0mM.Mock-125mM.DEX	0.9597851	ns
0mM.Mock-125mM.DEX+CHX	0.0000000	s
0mM.Mock-125mM.DEX+IAA	0.3095099	ns
0mM.Mock-125mM.DEX+IAA+CHX	0.0000000	s
0mM.Mock-125mM.IAA	0.9996223	ns
125mM.CHX-0mM.CHX	0.0000003	s
125mM.DEX+CHX-0mM.CHX	0.0000000	s
125mM.DEX+CHX-0mM.DEX	0.0000000	s
125mM.DEX+CHX-0mM.DEX+CHX	0.0000000	s
125mM.DEX+CHX-125mM.CHX	0.0000000	s
125mM.DEX+CHX-125mM.DEX	0.0000000	s
125mM.DEX+IAA+CHX-0mM.CHX	0.0000000	s
125mM.DEX+IAA+CHX-0mM.DEX	0.0000000	s
125mM.DEX+IAA+CHX-0mM.DEX+CHX	0.0000000	s
125mM.DEX+IAA+CHX-0mM.DEX+IAA	0.0000000	s
125mM.DEX+IAA+CHX-0mM.DEX+IAA+CHX	0.0000000	s
125mM.DEX+IAA+CHX-125mM.CHX	0.0000000	s
125mM.DEX+IAA+CHX-125mM.DEX	0.0000000	s
125mM.DEX+IAA+CHX-125mM.DEX+CHX	0.0084035	s
125mM.DEX+IAA+CHX-125mM.DEX+IAA	0.0000000	s
125mM.DEX+IAA-0mM.CHX	0.1373405	ns
125mM.DEX+IAA-0mM.DEX	0.4613063	ns
125mM.DEX+IAA-0mM.DEX+CHX	0.2846806	ns
125mM.DEX+IAA-0mM.DEX+IAA	1.0000000	ns
125mM.DEX+IAA-125mM.CHX	0.0429751	s
125mM.DEX+IAA-125mM.DEX	0.9904493	ns
125mM.DEX+IAA-125mM.DEX+CHX	0.0000000	s
125mM.DEX-0mM.CHX	0.7976126	ns
125mM.DEX-0mM.DEX	0.9917927	ns
125mM.DEX-125mM.CHX	0.0003108	s
125mM.IAA-0mM.CHX	0.9846508	ns
125mM.IAA-0mM.DEX	0.9999916	ns
125mM.IAA-0mM.DEX+CHX	0.9993447	ns
125mM.IAA-0mM.DEX+IAA	0.5678953	ns
125mM.IAA-0mM.DEX+IAA+CHX	0.9999792	ns
125mM.IAA-0mM.IAA	0.9999709	ns
125mM.IAA-125mM.CHX	0.0000373	s
125mM.IAA-125mM.DEX	0.9999972	ns
125mM.IAA-125mM.DEX+CHX	0.0000000	s
125mM.IAA-125mM.DEX+IAA	0.8520505	ns
125mM.IAA-125mM.DEX+IAA+CHX	0.0000000	s
125mM.Mock-0mM.CHX	0.9995907	ns
125mM.Mock-0mM.DEX	1.0000000	ns
125mM.Mock-0mM.DEX+CHX	0.9999990	ns
125mM.Mock-0mM.DEX+IAA	0.3010155	ns
125mM.Mock-0mM.DEX+IAA+CHX	1.0000000	ns
125mM.Mock-0mM.IAA	1.0000000	ns
125mM.Mock-0mM.Mock	0.9999997	ns
125mM.Mock-125mM.CHX	0.0000081	s
125mM.Mock-125mM.DEX	0.9988979	ns
125mM.Mock-125mM.DEX+CHX	0.0000000	s
125mM.Mock-125mM.DEX+IAA	0.6128675	ns
125mM.Mock-125mM.DEX+IAA+CHX	0.0000000	s
125mM.Mock-125mM.IAA	1.0000000	ns

## Sheet: Figure S5
Figure S5B
3h ZAT6 expression
Compare cell means regardless of rows and columns
Number of families	1
Number of comparisons per family	91
Alpha	0.05
2-way anova Tukey's multiple comparisons test	Predicted (LS) mean diff.	95.00% CI of diff.	Below threshold?	Summary	Adjusted P Value
Mock:125mM NaCl vs. Mock:0mM NaCl	3.493	-22.23 to 29.21	No	ns	>0.9999
DEX:0mM NaCl vs. Mock:0mM NaCl	0.8776	-24.84 to 26.60	No	ns	>0.9999
DEX:125mM NaCl vs. Mock:0mM NaCl	1.787	-23.93 to 27.51	No	ns	>0.9999
IAA:0mM NaCl vs. Mock:0mM NaCl	-0.3459	-26.07 to 25.37	No	ns	>0.9999
IAA:125mM NaCl vs. Mock:0mM NaCl	0.8743	-24.84 to 26.59	No	ns	>0.9999
DEX+IAA:0mM NaCl vs. Mock:0mM NaCl	-0.2652	-27.54 to 27.01	No	ns	>0.9999
DEX+IAA:125mM NaCl vs. Mock:0mM NaCl	1.229	-24.49 to 26.95	No	ns	>0.9999
DEX+IAA+CHX:0mM NaCl vs. Mock:0mM NaCl	30.52	4.805 to 56.24	Yes	**	0.0077
DEX+IAA+CHX:125mM NaCl vs. Mock:0mM NaCl	16.32	-10.96 to 43.60	No	ns	0.6968
DEX+CHX:0mM NaCl vs. Mock:0mM NaCl	35.92	10.20 to 61.64	Yes	***	0.0007
DEX+CHX:125mM NaCl vs. Mock:0mM NaCl	24.96	-2.315 to 52.24	No	ns	0.1052
CHX:0mM NaCl vs. Mock:0mM NaCl	60.56	34.84 to 86.28	Yes	****	<0.0001
CHX:125mM NaCl vs. Mock:0mM NaCl	20.63	-5.091 to 46.35	No	ns	0.2471
DEX:0mM NaCl vs. Mock:125mM NaCl	-2.615	-28.33 to 23.10	No	ns	>0.9999
DEX:125mM NaCl vs. Mock:125mM NaCl	-1.706	-27.43 to 24.01	No	ns	>0.9999
IAA:0mM NaCl vs. Mock:125mM NaCl	-3.839	-29.56 to 21.88	No	ns	>0.9999
IAA:125mM NaCl vs. Mock:125mM NaCl	-2.619	-28.34 to 23.10	No	ns	>0.9999
DEX+IAA:0mM NaCl vs. Mock:125mM NaCl	-3.758	-31.04 to 23.52	No	ns	>0.9999
DEX+IAA:125mM NaCl vs. Mock:125mM NaCl	-2.264	-27.98 to 23.46	No	ns	>0.9999
DEX+IAA+CHX:0mM NaCl vs. Mock:125mM NaCl	27.03	1.312 to 52.75	Yes	*	0.0308
DEX+IAA+CHX:125mM NaCl vs. Mock:125mM NaCl	12.82	-14.46 to 40.10	No	ns	0.9231
DEX+CHX:0mM NaCl vs. Mock:125mM NaCl	32.43	6.707 to 58.15	Yes	**	0.0034
DEX+CHX:125mM NaCl vs. Mock:125mM NaCl	21.47	-5.808 to 48.75	No	ns	0.273
CHX:0mM NaCl vs. Mock:125mM NaCl	57.07	31.35 to 82.78	Yes	****	<0.0001
CHX:125mM NaCl vs. Mock:125mM NaCl	17.14	-8.584 to 42.85	No	ns	0.534
DEX:125mM NaCl vs. DEX:0mM NaCl	0.9094	-24.81 to 26.63	No	ns	>0.9999
IAA:0mM NaCl vs. DEX:0mM NaCl	-1.223	-26.94 to 24.50	No	ns	>0.9999
IAA:125mM NaCl vs. DEX:0mM NaCl	-0.003368	-25.72 to 25.72	No	ns	>0.9999
DEX+IAA:0mM NaCl vs. DEX:0mM NaCl	-1.143	-28.42 to 26.14	No	ns	>0.9999
DEX+IAA:125mM NaCl vs. DEX:0mM NaCl	0.3516	-25.37 to 26.07	No	ns	>0.9999
DEX+IAA+CHX:0mM NaCl vs. DEX:0mM NaCl	29.65	3.927 to 55.37	Yes	*	0.011
DEX+IAA+CHX:125mM NaCl vs. DEX:0mM NaCl	15.44	-11.84 to 42.72	No	ns	0.7675
DEX+CHX:0mM NaCl vs. DEX:0mM NaCl	35.04	9.322 to 60.76	Yes	**	0.0011
DEX+CHX:125mM NaCl vs. DEX:0mM NaCl	24.09	-3.193 to 51.37	No	ns	0.1365
CHX:0mM NaCl vs. DEX:0mM NaCl	59.68	33.96 to 85.40	Yes	****	<0.0001
CHX:125mM NaCl vs. DEX:0mM NaCl	19.75	-5.969 to 45.47	No	ns	0.3085
IAA:0mM NaCl vs. DEX:125mM NaCl	-2.133	-27.85 to 23.59	No	ns	>0.9999
IAA:125mM NaCl vs. DEX:125mM NaCl	-0.9128	-26.63 to 24.81	No	ns	>0.9999
DEX+IAA:0mM NaCl vs. DEX:125mM NaCl	-2.052	-29.33 to 25.23	No	ns	>0.9999
DEX+IAA:125mM NaCl vs. DEX:125mM NaCl	-0.5578	-26.28 to 25.16	No	ns	>0.9999
DEX+IAA+CHX:0mM NaCl vs. DEX:125mM NaCl	28.74	3.018 to 54.46	Yes	*	0.0159
DEX+IAA+CHX:125mM NaCl vs. DEX:125mM NaCl	14.53	-12.75 to 41.81	No	ns	0.8321
DEX+CHX:0mM NaCl vs. DEX:125mM NaCl	34.13	8.413 to 59.85	Yes	**	0.0016
DEX+CHX:125mM NaCl vs. DEX:125mM NaCl	23.18	-4.102 to 50.46	No	ns	0.1762
CHX:0mM NaCl vs. DEX:125mM NaCl	58.77	33.05 to 84.49	Yes	****	<0.0001
CHX:125mM NaCl vs. DEX:125mM NaCl	18.84	-6.878 to 44.56	No	ns	0.3808
IAA:125mM NaCl vs. IAA:0mM NaCl	1.22	-24.50 to 26.94	No	ns	>0.9999
DEX+IAA:0mM NaCl vs. IAA:0mM NaCl	0.0807	-27.20 to 27.36	No	ns	>0.9999
DEX+IAA:125mM NaCl vs. IAA:0mM NaCl	1.575	-24.14 to 27.29	No	ns	>0.9999
DEX+IAA+CHX:0mM NaCl vs. IAA:0mM NaCl	30.87	5.151 to 56.59	Yes	**	0.0066
DEX+IAA+CHX:125mM NaCl vs. IAA:0mM NaCl	16.66	-10.62 to 43.94	No	ns	0.6674
DEX+CHX:0mM NaCl vs. IAA:0mM NaCl	36.26	10.55 to 61.98	Yes	***	0.0006
DEX+CHX:125mM NaCl vs. IAA:0mM NaCl	25.31	-1.970 to 52.59	No	ns	0.0946
CHX:0mM NaCl vs. IAA:0mM NaCl	60.9	35.18 to 86.62	Yes	****	<0.0001
CHX:125mM NaCl vs. IAA:0mM NaCl	20.97	-4.745 to 46.69	No	ns	0.2253
DEX+IAA:0mM NaCl vs. IAA:125mM NaCl	-1.139	-28.42 to 26.14	No	ns	>0.9999
DEX+IAA:125mM NaCl vs. IAA:125mM NaCl	0.355	-25.36 to 26.07	No	ns	>0.9999
DEX+IAA+CHX:0mM NaCl vs. IAA:125mM NaCl	29.65	3.931 to 55.37	Yes	*	0.011
DEX+IAA+CHX:125mM NaCl vs. IAA:125mM NaCl	15.44	-11.84 to 42.72	No	ns	0.7672
DEX+CHX:0mM NaCl vs. IAA:125mM NaCl	35.04	9.325 to 60.76	Yes	**	0.0011
DEX+CHX:125mM NaCl vs. IAA:125mM NaCl	24.09	-3.190 to 51.37	No	ns	0.1363
CHX:0mM NaCl vs. IAA:125mM NaCl	59.68	33.96 to 85.40	Yes	****	<0.0001
CHX:125mM NaCl vs. IAA:125mM NaCl	19.75	-5.965 to 45.47	No	ns	0.3083
DEX+IAA:125mM NaCl vs. DEX+IAA:0mM NaCl	1.494	-25.78 to 28.77	No	ns	>0.9999
DEX+IAA+CHX:0mM NaCl vs. DEX+IAA:0mM NaCl	30.79	3.510 to 58.07	Yes	*	0.0142
DEX+IAA+CHX:125mM NaCl vs. DEX+IAA:0mM NaCl	16.58	-12.17 to 45.34	No	ns	0.7447
DEX+CHX:0mM NaCl vs. DEX+IAA:0mM NaCl	36.18	8.905 to 63.46	Yes	**	0.0016
DEX+CHX:125mM NaCl vs. DEX+IAA:0mM NaCl	25.23	-3.526 to 53.98	No	ns	0.1426
CHX:0mM NaCl vs. DEX+IAA:0mM NaCl	60.82	33.54 to 88.10	Yes	****	<0.0001
CHX:125mM NaCl vs. DEX+IAA:0mM NaCl	20.89	-6.386 to 48.17	No	ns	0.3124
DEX+IAA+CHX:0mM NaCl vs. DEX+IAA:125mM NaCl	29.29	3.576 to 55.01	Yes	*	0.0127
DEX+IAA+CHX:125mM NaCl vs. DEX+IAA:125mM NaCl	15.09	-12.19 to 42.37	No	ns	0.7936
DEX+CHX:0mM NaCl vs. DEX+IAA:125mM NaCl	34.69	8.970 to 60.41	Yes	**	0.0012
DEX+CHX:125mM NaCl vs. DEX+IAA:125mM NaCl	23.73	-3.545 to 51.01	No	ns	0.1509
CHX:0mM NaCl vs. DEX+IAA:125mM NaCl	59.33	33.61 to 85.05	Yes	****	<0.0001
CHX:125mM NaCl vs. DEX+IAA:125mM NaCl	19.4	-6.320 to 45.12	No	ns	0.3355
DEX+IAA+CHX:125mM NaCl vs. DEX+IAA+CHX:0mM NaCl	-14.21	-41.49 to 13.07	No	ns	0.8524
DEX+CHX:0mM NaCl vs. DEX+IAA+CHX:0mM NaCl	5.395	-20.32 to 31.11	No	ns	>0.9999
DEX+CHX:125mM NaCl vs. DEX+IAA+CHX:0mM NaCl	-5.56	-32.84 to 21.72	No	ns	>0.9999
CHX:0mM NaCl vs. DEX+IAA+CHX:0mM NaCl	30.03	4.315 to 55.75	Yes	**	0.0094
CHX:125mM NaCl vs. DEX+IAA+CHX:0mM NaCl	-9.896	-35.62 to 15.82	No	ns	0.9834
DEX+CHX:0mM NaCl vs. DEX+IAA+CHX:125mM NaCl	19.6	-7.677 to 46.88	No	ns	0.4115
DEX+CHX:125mM NaCl vs. DEX+IAA+CHX:125mM NaCl	8.648	-20.11 to 37.40	No	ns	0.9983
CHX:0mM NaCl vs. DEX+IAA+CHX:125mM NaCl	44.24	16.96 to 71.52	Yes	****	<0.0001
CHX:125mM NaCl vs. DEX+IAA+CHX:125mM NaCl	4.312	-22.97 to 31.59	No	ns	>0.9999
DEX+CHX:125mM NaCl vs. DEX+CHX:0mM NaCl	-10.95	-38.23 to 16.32	No	ns	0.9764
CHX:0mM NaCl vs. DEX+CHX:0mM NaCl	24.64	-1.080 to 50.36	No	ns	0.073
CHX:125mM NaCl vs. DEX+CHX:0mM NaCl	-15.29	-41.01 to 10.43	No	ns	0.705
CHX:0mM NaCl vs. DEX+CHX:125mM NaCl	35.59	8.315 to 62.87	Yes	**	0.0021
CHX:125mM NaCl vs. DEX+CHX:125mM NaCl	-4.336	-31.62 to 22.94	No	ns	>0.9999
CHX:125mM NaCl vs. CHX:0mM NaCl	-39.93	-65.65 to -14.21	Yes	***	0.0001
6h ZAT6 expression
Compare cell means regardless of rows and columns
Number of families	1
Number of comparisons per family	91
Alpha	0.05
2-way anova Tukey's multiple comparisons test	Predicted (LS) mean diff.	95.00% CI of diff.	Below threshold?	Summary	Adjusted P Value
Mock:125mM NaCl vs. Mock:0mM NaCl	1.771	-8.632 to 12.17	No	ns	>0.9999
DEX:0mM NaCl vs. Mock:0mM NaCl	-0.04723	-9.916 to 9.822	No	ns	>0.9999
DEX:125mM NaCl vs. Mock:0mM NaCl	1.162	-8.707 to 11.03	No	ns	>0.9999
IAA:0mM NaCl vs. Mock:0mM NaCl	0.08031	-10.32 to 10.48	No	ns	>0.9999
IAA:125mM NaCl vs. Mock:0mM NaCl	0.8213	-9.048 to 10.69	No	ns	>0.9999
DEX+IAA:0mM NaCl vs. Mock:0mM NaCl	0.2039	-9.665 to 10.07	No	ns	>0.9999
DEX+IAA:125mM NaCl vs. Mock:0mM NaCl	0.8941	-8.975 to 10.76	No	ns	>0.9999
DEX+IAA+CHX:0mM NaCl vs. Mock:0mM NaCl	8.276	-2.127 to 18.68	No	ns	0.2575
DEX+IAA+CHX:125mM NaCl vs. Mock:0mM NaCl	34.64	24.78 to 44.51	Yes	****	<0.0001
DEX+CHX:0mM NaCl vs. Mock:0mM NaCl	10.5	0.6338 to 20.37	Yes	*	0.0272
DEX+CHX:125mM NaCl vs. Mock:0mM NaCl	48.01	38.14 to 57.88	Yes	****	<0.0001
CHX:0mM NaCl vs. Mock:0mM NaCl	9.236	-0.6330 to 19.11	No	ns	0.0883
CHX:125mM NaCl vs. Mock:0mM NaCl	40.19	30.32 to 50.06	Yes	****	<0.0001
DEX:0mM NaCl vs. Mock:125mM NaCl	-1.819	-11.69 to 8.051	No	ns	>0.9999
DEX:125mM NaCl vs. Mock:125mM NaCl	-0.6093	-10.48 to 9.260	No	ns	>0.9999
IAA:0mM NaCl vs. Mock:125mM NaCl	-1.691	-12.09 to 8.712	No	ns	>0.9999
IAA:125mM NaCl vs. Mock:125mM NaCl	-0.95	-10.82 to 8.919	No	ns	>0.9999
DEX+IAA:0mM NaCl vs. Mock:125mM NaCl	-1.567	-11.44 to 8.302	No	ns	>0.9999
DEX+IAA:125mM NaCl vs. Mock:125mM NaCl	-0.8772	-10.75 to 8.992	No	ns	>0.9999
DEX+IAA+CHX:0mM NaCl vs. Mock:125mM NaCl	6.505	-3.898 to 16.91	No	ns	0.6317
DEX+IAA+CHX:125mM NaCl vs. Mock:125mM NaCl	32.87	23.00 to 42.74	Yes	****	<0.0001
DEX+CHX:0mM NaCl vs. Mock:125mM NaCl	8.732	-1.137 to 18.60	No	ns	0.1343
DEX+CHX:125mM NaCl vs. Mock:125mM NaCl	46.24	36.37 to 56.11	Yes	****	<0.0001
CHX:0mM NaCl vs. Mock:125mM NaCl	7.465	-2.404 to 17.33	No	ns	0.3303
CHX:125mM NaCl vs. Mock:125mM NaCl	38.42	28.55 to 48.29	Yes	****	<0.0001
DEX:125mM NaCl vs. DEX:0mM NaCl	1.209	-8.095 to 10.51	No	ns	>0.9999
IAA:0mM NaCl vs. DEX:0mM NaCl	0.1275	-9.742 to 9.997	No	ns	>0.9999
IAA:125mM NaCl vs. DEX:0mM NaCl	0.8685	-8.436 to 10.17	No	ns	>0.9999
DEX+IAA:0mM NaCl vs. DEX:0mM NaCl	0.2511	-9.054 to 9.556	No	ns	>0.9999
DEX+IAA:125mM NaCl vs. DEX:0mM NaCl	0.9413	-8.363 to 10.25	No	ns	>0.9999
DEX+IAA+CHX:0mM NaCl vs. DEX:0mM NaCl	8.323	-1.546 to 18.19	No	ns	0.1841
DEX+IAA+CHX:125mM NaCl vs. DEX:0mM NaCl	34.69	25.39 to 44.00	Yes	****	<0.0001
DEX+CHX:0mM NaCl vs. DEX:0mM NaCl	10.55	1.245 to 19.85	Yes	*	0.0135
DEX+CHX:125mM NaCl vs. DEX:0mM NaCl	48.06	38.76 to 57.36	Yes	****	<0.0001
CHX:0mM NaCl vs. DEX:0mM NaCl	9.283	-0.02136 to 18.59	No	ns	0.0511
CHX:125mM NaCl vs. DEX:0mM NaCl	40.24	30.93 to 49.54	Yes	****	<0.0001
IAA:0mM NaCl vs. DEX:125mM NaCl	-1.082	-10.95 to 8.787	No	ns	>0.9999
IAA:125mM NaCl vs. DEX:125mM NaCl	-0.3407	-9.645 to 8.964	No	ns	>0.9999
DEX+IAA:0mM NaCl vs. DEX:125mM NaCl	-0.9581	-10.26 to 8.347	No	ns	>0.9999
DEX+IAA:125mM NaCl vs. DEX:125mM NaCl	-0.2679	-9.573 to 9.037	No	ns	>0.9999
DEX+IAA+CHX:0mM NaCl vs. DEX:125mM NaCl	7.114	-2.755 to 16.98	No	ns	0.4055
DEX+IAA+CHX:125mM NaCl vs. DEX:125mM NaCl	33.48	24.18 to 42.79	Yes	****	<0.0001
DEX+CHX:0mM NaCl vs. DEX:125mM NaCl	9.341	0.03623 to 18.65	Yes	*	0.0482
DEX+CHX:125mM NaCl vs. DEX:125mM NaCl	46.85	37.55 to 56.16	Yes	****	<0.0001
CHX:0mM NaCl vs. DEX:125mM NaCl	8.074	-1.231 to 17.38	No	ns	0.1533
CHX:125mM NaCl vs. DEX:125mM NaCl	39.03	29.72 to 48.33	Yes	****	<0.0001
IAA:125mM NaCl vs. IAA:0mM NaCl	0.741	-9.128 to 10.61	No	ns	>0.9999
DEX+IAA:0mM NaCl vs. IAA:0mM NaCl	0.1236	-9.745 to 9.993	No	ns	>0.9999
DEX+IAA:125mM NaCl vs. IAA:0mM NaCl	0.8138	-9.055 to 10.68	No	ns	>0.9999
DEX+IAA+CHX:0mM NaCl vs. IAA:0mM NaCl	8.196	-2.207 to 18.60	No	ns	0.2709
DEX+IAA+CHX:125mM NaCl vs. IAA:0mM NaCl	34.56	24.69 to 44.43	Yes	****	<0.0001
DEX+CHX:0mM NaCl vs. IAA:0mM NaCl	10.42	0.5535 to 20.29	Yes	*	0.0294
DEX+CHX:125mM NaCl vs. IAA:0mM NaCl	47.93	38.06 to 57.80	Yes	****	<0.0001
CHX:0mM NaCl vs. IAA:0mM NaCl	9.156	-0.7133 to 19.02	No	ns	0.0946
CHX:125mM NaCl vs. IAA:0mM NaCl	40.11	30.24 to 49.98	Yes	****	<0.0001
DEX+IAA:0mM NaCl vs. IAA:125mM NaCl	-0.6174	-9.922 to 8.687	No	ns	>0.9999
DEX+IAA:125mM NaCl vs. IAA:125mM NaCl	0.07278	-9.232 to 9.377	No	ns	>0.9999
DEX+IAA+CHX:0mM NaCl vs. IAA:125mM NaCl	7.455	-2.414 to 17.32	No	ns	0.3324
DEX+IAA+CHX:125mM NaCl vs. IAA:125mM NaCl	33.82	24.52 to 43.13	Yes	****	<0.0001
DEX+CHX:0mM NaCl vs. IAA:125mM NaCl	9.682	0.3769 to 18.99	Yes	*	0.0342
DEX+CHX:125mM NaCl vs. IAA:125mM NaCl	47.19	37.89 to 56.50	Yes	****	<0.0001
CHX:0mM NaCl vs. IAA:125mM NaCl	8.415	-0.8899 to 17.72	No	ns	0.1148
CHX:125mM NaCl vs. IAA:125mM NaCl	39.37	30.06 to 48.67	Yes	****	<0.0001
DEX+IAA:125mM NaCl vs. DEX+IAA:0mM NaCl	0.6902	-8.614 to 9.995	No	ns	>0.9999
DEX+IAA+CHX:0mM NaCl vs. DEX+IAA:0mM NaCl	8.072	-1.797 to 17.94	No	ns	0.221
DEX+IAA+CHX:125mM NaCl vs. DEX+IAA:0mM NaCl	34.44	25.14 to 43.75	Yes	****	<0.0001
DEX+CHX:0mM NaCl vs. DEX+IAA:0mM NaCl	10.3	0.9943 to 19.60	Yes	*	0.0178
DEX+CHX:125mM NaCl vs. DEX+IAA:0mM NaCl	47.81	38.50 to 57.11	Yes	****	<0.0001
CHX:0mM NaCl vs. DEX+IAA:0mM NaCl	9.032	-0.2725 to 18.34	No	ns	0.0652
CHX:125mM NaCl vs. DEX+IAA:0mM NaCl	39.99	30.68 to 49.29	Yes	****	<0.0001
DEX+IAA+CHX:0mM NaCl vs. DEX+IAA:125mM NaCl	7.382	-2.487 to 17.25	No	ns	0.3474
DEX+IAA+CHX:125mM NaCl vs. DEX+IAA:125mM NaCl	33.75	24.45 to 43.05	Yes	****	<0.0001
DEX+CHX:0mM NaCl vs. DEX+IAA:125mM NaCl	9.609	0.3042 to 18.91	Yes	*	0.0368
DEX+CHX:125mM NaCl vs. DEX+IAA:125mM NaCl	47.12	37.81 to 56.42	Yes	****	<0.0001
CHX:0mM NaCl vs. DEX+IAA:125mM NaCl	8.342	-0.9627 to 17.65	No	ns	0.1222
CHX:125mM NaCl vs. DEX+IAA:125mM NaCl	39.3	29.99 to 48.60	Yes	****	<0.0001
DEX+IAA+CHX:125mM NaCl vs. DEX+IAA+CHX:0mM NaCl	26.37	16.50 to 36.24	Yes	****	<0.0001
DEX+CHX:0mM NaCl vs. DEX+IAA+CHX:0mM NaCl	2.227	-7.642 to 12.10	No	ns	>0.9999
DEX+CHX:125mM NaCl vs. DEX+IAA+CHX:0mM NaCl	39.74	29.87 to 49.61	Yes	****	<0.0001
CHX:0mM NaCl vs. DEX+IAA+CHX:0mM NaCl	0.96	-8.909 to 10.83	No	ns	>0.9999
CHX:125mM NaCl vs. DEX+IAA+CHX:0mM NaCl	31.91	22.04 to 41.78	Yes	****	<0.0001
DEX+CHX:0mM NaCl vs. DEX+IAA+CHX:125mM NaCl	-24.14	-33.45 to -14.84	Yes	****	<0.0001
DEX+CHX:125mM NaCl vs. DEX+IAA+CHX:125mM NaCl	13.37	4.064 to 22.67	Yes	***	0.0004
CHX:0mM NaCl vs. DEX+IAA+CHX:125mM NaCl	-25.41	-34.71 to -16.10	Yes	****	<0.0001
CHX:125mM NaCl vs. DEX+IAA+CHX:125mM NaCl	5.546	-3.759 to 14.85	No	ns	0.7004
DEX+CHX:125mM NaCl vs. DEX+CHX:0mM NaCl	37.51	28.21 to 46.81	Yes	****	<0.0001
CHX:0mM NaCl vs. DEX+CHX:0mM NaCl	-1.267	-10.57 to 8.038	No	ns	>0.9999
CHX:125mM NaCl vs. DEX+CHX:0mM NaCl	29.69	20.38 to 38.99	Yes	****	<0.0001
CHX:0mM NaCl vs. DEX+CHX:125mM NaCl	-38.78	-48.08 to -29.47	Yes	****	<0.0001
CHX:125mM NaCl vs. DEX+CHX:125mM NaCl	-7.823	-17.13 to 1.482	No	ns	0.1877
CHX:125mM NaCl vs. CHX:0mM NaCl	30.95	21.65 to 40.26	Yes	****	<0.0001

[truncated: 4 more sheets: Figure S6, Figure S7, FigureS9, Figure S10]
